# Supplementary material for: Genomic and Functional Characterization of Enterococcus faecalis Isolates Recovered From the International Space Station and Their Potential for Pathogenicity
Source: Front Microbiol. 2021 Jan 11;11:515319. doi: 10.3389/fmicb.2020.515319 (PMC7829349; doi:10.3389/fmicb.2020.515319)
Supplement: Supplementary Data File 1 — Excel file listing all genomes used in the project, the detected presence/absence of each annotated gene for all genomes, and BLASTn hits for genes unique to the ISS isolates. [file Data_Sheet_1.XLSX]

## Sheet: genomes
ID	Strain	Source	Note	Completeness	Index*	Genome Size (bp)	Relative Genome Size	Gene Count	Relative Gene Count	Unique Gene Count
1	ISS_1	This Study	092160007-3	Complete	19	2675479	0.7963	2468	0.749241	11
2	ISS_2	This Study	111540027-2	Complete	51	2937521	0.8743	2819	0.855798	0
3	ISS_3	This Study	111540047-1	Complete	50	2934437	0.8734	2814	0.854281	0
4	ISS_4	This Study	133170041-3	Complete	43	3038438	0.9043	2885	0.875835	25
5	5952	Gilmore Lab	NZ_KB947497.1, EnGen0283	Contigs	49	3097836	0.922	2968	0.901032	43
6	MMH594	Gilmore Lab	NZ_AOPW01000001.1, EnGen0310	Contigs	22	3260684	0.9704	3208	0.973892	52
7	JH1	Gilmore Lab	NZ_GG692709.1,	Contigs	42	3042805	0.9056	2839	0.86187	56
8	62	NCBI		Complete	39	3130818	0.9318	3032	0.920461	105
9	ARO1/DG	NCBI		Complete	10	2878753	0.8568	2723	0.826655	60
10	ATCC 29212	NCBI		Complete	48	3048131	0.9072	2958	0.897996	50
11	B594	NCBI		Complete	21	3267721	0.9725	3195	0.969945	5
12	BFFF11	NCBI		Complete	20	3067042	0.9128	2875	0.872799	223
13	C25	NCBI		Complete	8	2958621	0.8805	2813	0.853977	84
14	C54	NCBI		Complete	34	2878089	0.8566	2739	0.831512	101
15	CLB21560	NCBI		Complete	16	3243539	0.9653	3169	0.962052	31
16	CVM N48037F	NCBI		Complete	27	3151142	0.9378	2978	0.904068	104
17	CVM N60443F	NCBI		Complete	7	2853753	0.8493	2677	0.81269	82
18	D32	NCBI		Complete	41	3062505	0.9115	2995	0.909229	234
19	DENG1	NCBI		Complete	47	2961043	0.8813	2852	0.865817	23
20	DM01	NCBI		Complete	17	2785968	0.8292	2632	0.799029	52
21	ES-1	NCBI		Complete	13	2971695	0.8844	2848	0.864602	51
22	FC	NCBI		Complete	3	3183730	0.9475	3126	0.948998	165
23	FDAARGOS_324	NCBI		Complete	12	3159864	0.9404	3009	0.913479	57
24	FDAARGOS_338	NCBI		Complete	46	2861022	0.8515	2741	0.832119	37
25	FDAARGOS_528	NCBI		Complete	14	2963654	0.882	2817	0.855191	12
26	FDAARGOS_611	NCBI		Complete	40	2845446	0.8469	2684	0.814815	19
27	H25	NCBI		Complete	5	3132715	0.9324	3081	0.935337	151
28	HA-1	NCBI		Complete	33	2955738	0.8797	2804	0.851245	61
29	JY32	NCBI		Complete	31	2933718	0.8731	2763	0.838798	9
30	KB1	NCBI		Complete	4	3026009	0.9006	2836	0.860959	155
31	KUB3006	NCBI	Outgroup	Complete	2	3138474	0.9341	2977	0.903764	3
32	KUB3007	NCBI		Complete	1	3171737	0.944	3012	0.91439	1
33	L12	NCBI		Complete	29	2668255	0.7941	2478	0.752277	13
34	L15	NCBI		Complete	30	2998025	0.8923	2879	0.874013	38
35	L8	NCBI		Complete	28	2895628	0.8618	2728	0.828172	52
36	LD33	NCBI		Complete	37	2803429	0.8344	2668	0.809957	25
37	MGYG-HGUT-01694	NCBI		Complete	36	2810675	0.8365	2705	0.82119	0
38	NCTC8732	NCBI		Complete	45	2864420	0.8525	2772	0.84153	29
39	NCTC8745	NCBI		Complete	44	2719199	0.8093	2521	0.765331	8
40	OG1RF	NCBI		Complete	38	2739625	0.8154	2534	0.769277	61
41	R712	NCBI		Complete	6	3117418	0.9278	3003	0.911658	99
42	SGAir0397	NCBI		Complete	9	2696714	0.8026	2569	0.779903	75
43	sorialis	NCBI		Complete	18	3054066	0.909	2882	0.874924	119
44	Symbioflor 1	NCBI		Complete	35	2810675	0.8365	2705	0.82119	0
45	TH4125	NCBI		Complete	32	2993403	0.8909	2881	0.874621	37
46	TY1	NCBI		Complete	15	3200228	0.9525	3138	0.952641	60
47	V583	NCBI		Complete	23	3359974	1	3294	1	20
48	VE14089	NCBI		Complete	24	3238854	0.964	3161	0.959624	0
49	VE18379	NCBI		Complete	26	3218315	0.9578	3134	0.951427	0
50	VE18395	NCBI		Complete	25	3201501	0.9528	3122	0.947784	0
51	W11	NCBI		Complete	11	2704865	0.805	2518	0.76442	68
	*Index is order from top to bottom in phylogentic tree in Figure 2A				Maximum	3359974	1	3294	1	234
					Median	2993403	0.8909	2848	0.864602	43
					Minimum	2668255	0.7941	2468	0.749241	0

## Sheet: gene_presence_absence
Gene	Non-unique Gene name	Annotation	No. isolates	No. sequences	Avg sequences per isolate	Genome Fragment	Order within Fragment	Accessory Fragment	Accessory Order with Fragment	QC	Min group size nuc	Max group size nuc	Avg group size nuc	5952_contigs	62	ARO1-DG	ATCC_29212	B594	BFFF11	C25	C54	CLB21560	CVM_N48037F	CVM_N60443F	D32	DENG1	DM01	ES-1	FC	FDAARGOS_324	FDAARGOS_338	FDAARGOS_528	FDAARGOS_611	H25	HA-1	ISS_1	ISS_2	ISS_3	ISS_4	JH1_contigs	JY32	KB1	KUB3006	KUB3007	L12	L15	L8	LD33	MGYG-HGUT-01694
group_1009		hypothetical protein	51	51	1	13	4048				398	398	398	BNNKGHMD_01239	OAFAILLK_00652	HHKJHPED_00246	AANHBMMD_02330	GLEMLILO_00245	LCJHMHKE_00978	IALHGFMH_02475	HMMDJPNL_00259	HPHODELH_00247	GNIFCDKB_00780	EBOMFFAA_01575	KLGKFBHN_00245	IPDLGBFF_00257	CLDEACMB_00287	OMDOKDCL_00309	CALGCHMA_00334	GIGCOMBI_02608	HGKONBAK_00344	DDOPLKKD_00712	PIONILGB_02726	BJJNDPOP_00289	DGNBOAGO_02617	CNOFAIPN_00244	DDKDJOHA_02802	OJGGIGDM_00070	CGLJGMBC_02703	NCKHPPGH_00160	EFLLALEB_02731	EIFGFLIN_02789	HAPJFMGH_00236	GJICOOFK_00235	JBHLHLGE_00276	MAOGDFAM_00321	JIGGDOMC_00260	AFIIAKMD_02074	EMIEEEJG_00245
group_1010		FAD dependent oxidoreductase	51	51	1	13	4133				764	1115	1108	BNNKGHMD_01314	OAFAILLK_00727	HHKJHPED_00317	AANHBMMD_02407	GLEMLILO_00372	LCJHMHKE_00906	IALHGFMH_02403	HMMDJPNL_00332	HPHODELH_00325	GNIFCDKB_00708	EBOMFFAA_01647	KLGKFBHN_00372	IPDLGBFF_00387	CLDEACMB_00360	OMDOKDCL_00383	CALGCHMA_00408	GIGCOMBI_02538	HGKONBAK_00269	DDOPLKKD_00636	PIONILGB_02654	BJJNDPOP_00363	DGNBOAGO_02545	CNOFAIPN_00316	DDKDJOHA_00056	OJGGIGDM_02811	CGLJGMBC_02631	NCKHPPGH_00231	EFLLALEB_02659	EIFGFLIN_00956	HAPJFMGH_00306	GJICOOFK_00305	JBHLHLGE_00348	MAOGDFAM_00393	JIGGDOMC_00330	AFIIAKMD_02150	EMIEEEJG_00316
group_1031		hypothetical protein	51	51	1	13	4381				233	233	233	BNNKGHMD_01562	OAFAILLK_00999	HHKJHPED_00411	AANHBMMD_02623	GLEMLILO_00625	LCJHMHKE_00784	IALHGFMH_02284	HMMDJPNL_00452	HPHODELH_00588	GNIFCDKB_00606	EBOMFFAA_01738	KLGKFBHN_00515	IPDLGBFF_00641	CLDEACMB_00462	OMDOKDCL_00485	CALGCHMA_00608	GIGCOMBI_00633	HGKONBAK_00008	DDOPLKKD_00360	PIONILGB_02552	BJJNDPOP_00514	DGNBOAGO_02314	CNOFAIPN_00428	DDKDJOHA_00267	OJGGIGDM_02600	CGLJGMBC_02394	NCKHPPGH_02412	EFLLALEB_02410	EIFGFLIN_01066	HAPJFMGH_00416	GJICOOFK_00415	JBHLHLGE_00483	MAOGDFAM_00528	JIGGDOMC_00432	AFIIAKMD_02352	EMIEEEJG_00528
group_1032		hypothetical protein	51	51	1	13	4392				461	554	551	BNNKGHMD_01568	OAFAILLK_01007	HHKJHPED_00417	AANHBMMD_02630	GLEMLILO_00631	LCJHMHKE_00778	IALHGFMH_02278	HMMDJPNL_00459	HPHODELH_00610	GNIFCDKB_00600	EBOMFFAA_01748	KLGKFBHN_00525	IPDLGBFF_00647	CLDEACMB_00468	OMDOKDCL_00491	CALGCHMA_00614	GIGCOMBI_00639	HGKONBAK_02792	DDOPLKKD_00338	PIONILGB_02541	BJJNDPOP_00520	DGNBOAGO_02304	CNOFAIPN_00434	DDKDJOHA_00273	OJGGIGDM_02594	CGLJGMBC_02384	NCKHPPGH_02418	EFLLALEB_02400	EIFGFLIN_01072	HAPJFMGH_00422	GJICOOFK_00421	JBHLHLGE_00493	MAOGDFAM_00538	JIGGDOMC_00442	AFIIAKMD_02358	EMIEEEJG_00534
group_1037		cell wall surface anchor family protein	51	51	1	13	4500				581	1094	1080	BNNKGHMD_01648	OAFAILLK_01091	HHKJHPED_00491	AANHBMMD_02710	GLEMLILO_00702	LCJHMHKE_00707	IALHGFMH_02206	HMMDJPNL_00531	HPHODELH_00681	GNIFCDKB_00530	EBOMFFAA_01827	KLGKFBHN_00596	IPDLGBFF_00728	CLDEACMB_00539	OMDOKDCL_00581	CALGCHMA_00690	GIGCOMBI_00719	HGKONBAK_02720	DDOPLKKD_00267	PIONILGB_02470	BJJNDPOP_00597	DGNBOAGO_02233	CNOFAIPN_00505	DDKDJOHA_00353	OJGGIGDM_02514	CGLJGMBC_02313	NCKHPPGH_02487	EFLLALEB_02329	EIFGFLIN_01146	HAPJFMGH_00515	GJICOOFK_00513	JBHLHLGE_00565	MAOGDFAM_00610	JIGGDOMC_00513	AFIIAKMD_02449	EMIEEEJG_00605
group_1039		hypothetical protein	51	51	1	13	4525				467	509	507	BNNKGHMD_01669	OAFAILLK_01111	HHKJHPED_00511	AANHBMMD_02731	GLEMLILO_00722	LCJHMHKE_00686	IALHGFMH_02186	HMMDJPNL_00551	HPHODELH_00702	GNIFCDKB_00510	EBOMFFAA_01847	KLGKFBHN_00616	IPDLGBFF_00749	CLDEACMB_00560	OMDOKDCL_00601	CALGCHMA_00711	GIGCOMBI_00756	HGKONBAK_02700	DDOPLKKD_00246	PIONILGB_02450	BJJNDPOP_00618	DGNBOAGO_02213	CNOFAIPN_00525	DDKDJOHA_00374	OJGGIGDM_02493	CGLJGMBC_02293	NCKHPPGH_02507	EFLLALEB_02309	EIFGFLIN_01167	HAPJFMGH_00535	GJICOOFK_00533	JBHLHLGE_00586	MAOGDFAM_00631	JIGGDOMC_00533	AFIIAKMD_02469	EMIEEEJG_00625
group_1042		hypothetical protein	51	51	1	13	4690			Hypothetical protein with no hits to refseq/uniprot/clusters/cdd/tigrfams/pfam overlapping another protein with hits	515	560	516	BNNKGHMD_01796	OAFAILLK_01240	HHKJHPED_00647	AANHBMMD_02859	GLEMLILO_00853	LCJHMHKE_02102	IALHGFMH_02050	HMMDJPNL_00690	HPHODELH_00834	GNIFCDKB_00375	EBOMFFAA_01983	KLGKFBHN_00756	IPDLGBFF_00876	CLDEACMB_00739	OMDOKDCL_00724	CALGCHMA_00838	GIGCOMBI_00883	HGKONBAK_01196	DDOPLKKD_00112	PIONILGB_02317	BJJNDPOP_00745	DGNBOAGO_02087	CNOFAIPN_00657	DDKDJOHA_00501	OJGGIGDM_02366	CGLJGMBC_02158	NCKHPPGH_02655	EFLLALEB_02183	EIFGFLIN_01296	HAPJFMGH_00670	GJICOOFK_00668	JBHLHLGE_00713	MAOGDFAM_00757	JIGGDOMC_00661	AFIIAKMD_02593	EMIEEEJG_00750
group_1043		MazG nucleotide pyrophosphohydrolase	51	51	1	13	4733				290	335	293	BNNKGHMD_01837	OAFAILLK_01282	HHKJHPED_00690	AANHBMMD_00016	GLEMLILO_00895	LCJHMHKE_02060	IALHGFMH_02008	HMMDJPNL_00732	HPHODELH_00876	GNIFCDKB_00333	EBOMFFAA_02025	KLGKFBHN_00798	IPDLGBFF_00917	CLDEACMB_00781	OMDOKDCL_00766	CALGCHMA_00887	GIGCOMBI_00925	HGKONBAK_01238	DDOPLKKD_00070	PIONILGB_02275	BJJNDPOP_00787	DGNBOAGO_01977	CNOFAIPN_00699	DDKDJOHA_00542	OJGGIGDM_02325	CGLJGMBC_02116	NCKHPPGH_02697	EFLLALEB_02139	EIFGFLIN_01338	HAPJFMGH_00711	GJICOOFK_00709	JBHLHLGE_00757	MAOGDFAM_00801	JIGGDOMC_00705	AFIIAKMD_02635	EMIEEEJG_00792
group_1055		hypothetical protein	51	51	1	13	4833				584	584	584	BNNKGHMD_01965	OAFAILLK_01406	HHKJHPED_00815	AANHBMMD_00089	GLEMLILO_00960	LCJHMHKE_01995	IALHGFMH_01937	HMMDJPNL_00819	HPHODELH_01005	GNIFCDKB_00119	EBOMFFAA_02096	KLGKFBHN_00869	IPDLGBFF_01050	CLDEACMB_00846	OMDOKDCL_00835	CALGCHMA_00956	GIGCOMBI_00998	HGKONBAK_01309	DDOPLKKD_00003	PIONILGB_02189	BJJNDPOP_00935	DGNBOAGO_01892	CNOFAIPN_00764	DDKDJOHA_00680	OJGGIGDM_02192	CGLJGMBC_02045	NCKHPPGH_02768	EFLLALEB_02055	EIFGFLIN_01404	HAPJFMGH_00779	GJICOOFK_00777	JBHLHLGE_00823	MAOGDFAM_00870	JIGGDOMC_00838	AFIIAKMD_02708	EMIEEEJG_00865
group_1056		hypothetical protein	51	51	1	13	4834				578	1055	1045	BNNKGHMD_01966	OAFAILLK_01407	HHKJHPED_00816	AANHBMMD_00090	GLEMLILO_00961	LCJHMHKE_01994	IALHGFMH_01936	HMMDJPNL_00820	HPHODELH_01006	GNIFCDKB_00118	EBOMFFAA_02097	KLGKFBHN_00870	IPDLGBFF_01051	CLDEACMB_00847	OMDOKDCL_00836	CALGCHMA_00957	GIGCOMBI_00999	HGKONBAK_01310	DDOPLKKD_00002	PIONILGB_02188	BJJNDPOP_00936	DGNBOAGO_01891	CNOFAIPN_00765	DDKDJOHA_00681	OJGGIGDM_02191	CGLJGMBC_02044	NCKHPPGH_02769	EFLLALEB_02054	EIFGFLIN_01405	HAPJFMGH_00780	GJICOOFK_00778	JBHLHLGE_00824	MAOGDFAM_00871	JIGGDOMC_00839	AFIIAKMD_02709	EMIEEEJG_00866
group_1058		hypothetical protein	51	51	1	13	4966				263	272	264	BNNKGHMD_02028	OAFAILLK_01470	HHKJHPED_00873	AANHBMMD_00150	GLEMLILO_01019	LCJHMHKE_01702	IALHGFMH_01878	HMMDJPNL_00880	HPHODELH_01064	GNIFCDKB_00061	EBOMFFAA_02167	KLGKFBHN_00928	IPDLGBFF_01108	CLDEACMB_00905	OMDOKDCL_00894	CALGCHMA_01016	GIGCOMBI_01057	HGKONBAK_01369	DDOPLKKD_02816	PIONILGB_02130	BJJNDPOP_00993	DGNBOAGO_01834	CNOFAIPN_00823	DDKDJOHA_00739	OJGGIGDM_02133	CGLJGMBC_01986	NCKHPPGH_02314	EFLLALEB_01997	EIFGFLIN_01529	HAPJFMGH_00846	GJICOOFK_00844	JBHLHLGE_00881	MAOGDFAM_00928	JIGGDOMC_00897	AFIIAKMD_00045	EMIEEEJG_00926
group_1059		DNA directed DNA polymerase	51	51	1	13	4976				983	1316	1307	BNNKGHMD_02033	OAFAILLK_01476	HHKJHPED_00878	AANHBMMD_00155	GLEMLILO_01025	LCJHMHKE_01696	IALHGFMH_01873	HMMDJPNL_00885	HPHODELH_01069	GNIFCDKB_00057	EBOMFFAA_02172	KLGKFBHN_00933	IPDLGBFF_01113	CLDEACMB_00911	OMDOKDCL_00899	CALGCHMA_01021	GIGCOMBI_01062	HGKONBAK_01375	DDOPLKKD_02811	PIONILGB_02125	BJJNDPOP_00999	DGNBOAGO_01830	CNOFAIPN_00829	DDKDJOHA_00744	OJGGIGDM_02128	CGLJGMBC_01981	NCKHPPGH_02309	EFLLALEB_01993	EIFGFLIN_01534	HAPJFMGH_00851	GJICOOFK_00849	JBHLHLGE_00885	MAOGDFAM_00932	JIGGDOMC_00901	AFIIAKMD_00050	EMIEEEJG_00931
bltD		Spermine/spermidine acetyltransferase	51	51	1	13	4982				446	446	446	BNNKGHMD_02039	OAFAILLK_01482	HHKJHPED_00884	AANHBMMD_00161	GLEMLILO_01031	LCJHMHKE_01690	IALHGFMH_01867	HMMDJPNL_00891	HPHODELH_01075	GNIFCDKB_00051	EBOMFFAA_02178	KLGKFBHN_00939	IPDLGBFF_01119	CLDEACMB_00917	OMDOKDCL_00905	CALGCHMA_01027	GIGCOMBI_01068	HGKONBAK_01381	DDOPLKKD_02805	PIONILGB_02119	BJJNDPOP_01005	DGNBOAGO_01824	CNOFAIPN_00835	DDKDJOHA_00750	OJGGIGDM_02122	CGLJGMBC_01975	NCKHPPGH_02303	EFLLALEB_01987	EIFGFLIN_01540	HAPJFMGH_00857	GJICOOFK_00855	JBHLHLGE_00891	MAOGDFAM_00938	JIGGDOMC_00907	AFIIAKMD_00056	EMIEEEJG_00937
group_1062		glutamine amidotransferase	51	51	1	13	7878				374	722	708	BNNKGHMD_02090	OAFAILLK_01533	HHKJHPED_00939	AANHBMMD_00211	GLEMLILO_01082	LCJHMHKE_01639	IALHGFMH_01816	HMMDJPNL_00951	HPHODELH_01128	GNIFCDKB_02823	EBOMFFAA_02230	KLGKFBHN_00991	IPDLGBFF_01169	CLDEACMB_00969	OMDOKDCL_01004	CALGCHMA_01131	GIGCOMBI_01120	HGKONBAK_01432	DDOPLKKD_02754	PIONILGB_02067	BJJNDPOP_01108	DGNBOAGO_01770	CNOFAIPN_00885	DDKDJOHA_00802	OJGGIGDM_02070	CGLJGMBC_01924	NCKHPPGH_02206	EFLLALEB_01934	EIFGFLIN_01594	HAPJFMGH_00909	GJICOOFK_00907	JBHLHLGE_00944	MAOGDFAM_00991	JIGGDOMC_00960	AFIIAKMD_00106	EMIEEEJG_00988
group_1063		response regulator receiver domain-containing protein	51	51	1	13	7807				626	692	690	BNNKGHMD_02154	OAFAILLK_01597	HHKJHPED_01007	AANHBMMD_00275	GLEMLILO_01150	LCJHMHKE_01571	IALHGFMH_01752	HMMDJPNL_01020	HPHODELH_01196	GNIFCDKB_02755	EBOMFFAA_02294	KLGKFBHN_01055	IPDLGBFF_01233	CLDEACMB_01033	OMDOKDCL_01072	CALGCHMA_01200	GIGCOMBI_01184	HGKONBAK_01496	DDOPLKKD_02686	PIONILGB_02003	BJJNDPOP_01176	DGNBOAGO_01701	CNOFAIPN_00953	DDKDJOHA_00866	OJGGIGDM_02006	CGLJGMBC_01860	NCKHPPGH_02142	EFLLALEB_01866	EIFGFLIN_01662	HAPJFMGH_00977	GJICOOFK_00975	JBHLHLGE_01012	MAOGDFAM_01059	JIGGDOMC_01028	AFIIAKMD_00175	EMIEEEJG_01053
group_1064		hypothetical protein	51	51	1	13	7790				302	404	392	BNNKGHMD_02161	OAFAILLK_01605	HHKJHPED_01022	AANHBMMD_00282	GLEMLILO_01157	LCJHMHKE_01564	IALHGFMH_01745	HMMDJPNL_01027	HPHODELH_01203	GNIFCDKB_02748	EBOMFFAA_02309	KLGKFBHN_01062	IPDLGBFF_01240	CLDEACMB_01040	OMDOKDCL_01079	CALGCHMA_01207	GIGCOMBI_01191	HGKONBAK_01504	DDOPLKKD_02679	PIONILGB_01996	BJJNDPOP_01183	DGNBOAGO_01694	CNOFAIPN_00960	DDKDJOHA_00873	OJGGIGDM_01999	CGLJGMBC_01853	NCKHPPGH_00325	EFLLALEB_01859	EIFGFLIN_01669	HAPJFMGH_00993	GJICOOFK_00991	JBHLHLGE_01019	MAOGDFAM_01066	JIGGDOMC_01035	AFIIAKMD_00182	EMIEEEJG_01060
lpxG_2		UDP-2,3-diacylglucosamine pyrophosphatase LpxG	51	51	1	13	7775				521	824	814	BNNKGHMD_02175	OAFAILLK_01619	HHKJHPED_01036	AANHBMMD_00296	GLEMLILO_01171	LCJHMHKE_01549	IALHGFMH_01731	HMMDJPNL_01041	HPHODELH_01217	GNIFCDKB_02734	EBOMFFAA_02323	KLGKFBHN_01076	IPDLGBFF_01254	CLDEACMB_01054	OMDOKDCL_01093	CALGCHMA_01224	GIGCOMBI_01205	HGKONBAK_01518	DDOPLKKD_02665	PIONILGB_01982	BJJNDPOP_01197	DGNBOAGO_01680	CNOFAIPN_00974	DDKDJOHA_00887	OJGGIGDM_01985	CGLJGMBC_01839	NCKHPPGH_00339	EFLLALEB_01845	EIFGFLIN_01683	HAPJFMGH_01007	GJICOOFK_01005	JBHLHLGE_01033	MAOGDFAM_01080	JIGGDOMC_01049	AFIIAKMD_00196	EMIEEEJG_01074
group_1071		integral membrane protein	51	51	1	13	7604				353	584	572	BNNKGHMD_02304	OAFAILLK_01748	HHKJHPED_01154	AANHBMMD_00426	GLEMLILO_01289	LCJHMHKE_01432	IALHGFMH_01601	HMMDJPNL_01170	HPHODELH_01326	GNIFCDKB_02617	EBOMFFAA_02459	KLGKFBHN_01210	IPDLGBFF_01373	CLDEACMB_01185	OMDOKDCL_01211	CALGCHMA_01335	GIGCOMBI_01339	HGKONBAK_01645	DDOPLKKD_02556	PIONILGB_01852	BJJNDPOP_01310	DGNBOAGO_01560	CNOFAIPN_01090	DDKDJOHA_01018	OJGGIGDM_01854	CGLJGMBC_01706	NCKHPPGH_00465	EFLLALEB_01725	EIFGFLIN_01794	HAPJFMGH_01129	GJICOOFK_01127	JBHLHLGE_01151	MAOGDFAM_01199	JIGGDOMC_01167	AFIIAKMD_00316	EMIEEEJG_01194
group_1073		VanZ/RDD domain protein	51	51	1	13	7573				953	1259	1175	BNNKGHMD_02329	OAFAILLK_01774	HHKJHPED_01179	AANHBMMD_00451	GLEMLILO_01314	LCJHMHKE_01407	IALHGFMH_01576	HMMDJPNL_01199	HPHODELH_01351	GNIFCDKB_02592	EBOMFFAA_02485	KLGKFBHN_01236	IPDLGBFF_01398	CLDEACMB_01210	OMDOKDCL_01236	CALGCHMA_01361	GIGCOMBI_01364	HGKONBAK_01671	DDOPLKKD_02531	PIONILGB_01827	BJJNDPOP_01335	DGNBOAGO_01535	CNOFAIPN_01115	DDKDJOHA_01043	OJGGIGDM_01829	CGLJGMBC_01681	NCKHPPGH_00490	EFLLALEB_01700	EIFGFLIN_01819	HAPJFMGH_01154	GJICOOFK_01152	JBHLHLGE_01176	MAOGDFAM_01225	JIGGDOMC_01192	AFIIAKMD_00345	EMIEEEJG_01223
group_1074		hypothetical protein	51	51	1	13	7571				437	683	677	BNNKGHMD_02331	OAFAILLK_01776	HHKJHPED_01181	AANHBMMD_00453	GLEMLILO_01316	LCJHMHKE_01405	IALHGFMH_01574	HMMDJPNL_01201	HPHODELH_01353	GNIFCDKB_02590	EBOMFFAA_02488	KLGKFBHN_01238	IPDLGBFF_01400	CLDEACMB_01212	OMDOKDCL_01238	CALGCHMA_01363	GIGCOMBI_01366	HGKONBAK_01673	DDOPLKKD_02529	PIONILGB_01825	BJJNDPOP_01338	DGNBOAGO_01533	CNOFAIPN_01117	DDKDJOHA_01045	OJGGIGDM_01827	CGLJGMBC_01679	NCKHPPGH_00492	EFLLALEB_01698	EIFGFLIN_01821	HAPJFMGH_01156	GJICOOFK_01154	JBHLHLGE_01178	MAOGDFAM_01227	JIGGDOMC_01194	AFIIAKMD_00347	EMIEEEJG_01225
group_1076		membrane protein	51	51	1	13	7564				266	266	266	BNNKGHMD_02336	OAFAILLK_01781	HHKJHPED_01186	AANHBMMD_00458	GLEMLILO_01321	LCJHMHKE_01400	IALHGFMH_01569	HMMDJPNL_01206	HPHODELH_01358	GNIFCDKB_02585	EBOMFFAA_02494	KLGKFBHN_01243	IPDLGBFF_01405	CLDEACMB_01217	OMDOKDCL_01243	CALGCHMA_01368	GIGCOMBI_01371	HGKONBAK_01678	DDOPLKKD_02524	PIONILGB_01820	BJJNDPOP_01343	DGNBOAGO_01528	CNOFAIPN_01122	DDKDJOHA_01050	OJGGIGDM_01822	CGLJGMBC_01674	NCKHPPGH_00497	EFLLALEB_01693	EIFGFLIN_01826	HAPJFMGH_01161	GJICOOFK_01159	JBHLHLGE_01183	MAOGDFAM_01232	JIGGDOMC_01199	AFIIAKMD_00352	EMIEEEJG_01230
moaC		Cyclic pyranopterin monophosphate synthase	51	51	1	13	7554				359	509	505	BNNKGHMD_02345	OAFAILLK_01790	HHKJHPED_01195	AANHBMMD_00467	GLEMLILO_01330	LCJHMHKE_01390	IALHGFMH_01560	HMMDJPNL_01216	HPHODELH_01367	GNIFCDKB_02576	EBOMFFAA_02503	KLGKFBHN_01252	IPDLGBFF_01414	CLDEACMB_01226	OMDOKDCL_01252	CALGCHMA_01378	GIGCOMBI_01380	HGKONBAK_01687	DDOPLKKD_02515	PIONILGB_01811	BJJNDPOP_01352	DGNBOAGO_01519	CNOFAIPN_01131	DDKDJOHA_01059	OJGGIGDM_01813	CGLJGMBC_01665	NCKHPPGH_00507	EFLLALEB_01684	EIFGFLIN_01835	HAPJFMGH_01170	GJICOOFK_01168	JBHLHLGE_01193	MAOGDFAM_01242	JIGGDOMC_01208	AFIIAKMD_00362	EMIEEEJG_01240
group_1087		hypothetical protein	51	51	1	13	7428				320	410	384	BNNKGHMD_02382	OAFAILLK_01825	HHKJHPED_01230	AANHBMMD_00503	GLEMLILO_01435	LCJHMHKE_00610	IALHGFMH_01525	HMMDJPNL_01324	HPHODELH_01402	GNIFCDKB_02540	EBOMFFAA_02539	KLGKFBHN_01287	IPDLGBFF_01522	CLDEACMB_01261	OMDOKDCL_01287	CALGCHMA_01493	GIGCOMBI_01416	HGKONBAK_01723	DDOPLKKD_02480	PIONILGB_01701	BJJNDPOP_01481	DGNBOAGO_01484	CNOFAIPN_01166	DDKDJOHA_01096	OJGGIGDM_01776	CGLJGMBC_01630	NCKHPPGH_00542	EFLLALEB_01649	EIFGFLIN_01870	HAPJFMGH_01279	GJICOOFK_01277	JBHLHLGE_01228	MAOGDFAM_01277	JIGGDOMC_01243	AFIIAKMD_00397	EMIEEEJG_01275
group_1091		hypothetical protein	51	51	1	13	7366				248	374	369	BNNKGHMD_02442	OAFAILLK_01884	HHKJHPED_01283	AANHBMMD_00563	GLEMLILO_01487	LCJHMHKE_00557	IALHGFMH_01466	HMMDJPNL_01381	HPHODELH_01462	GNIFCDKB_02481	EBOMFFAA_02598	KLGKFBHN_01346	IPDLGBFF_01575	CLDEACMB_01321	OMDOKDCL_01340	CALGCHMA_01552	GIGCOMBI_01469	HGKONBAK_01783	DDOPLKKD_02420	PIONILGB_01642	BJJNDPOP_01542	DGNBOAGO_01425	CNOFAIPN_01218	DDKDJOHA_01156	OJGGIGDM_01716	CGLJGMBC_01571	NCKHPPGH_00598	EFLLALEB_01590	EIFGFLIN_01929	HAPJFMGH_01336	GJICOOFK_01334	JBHLHLGE_01287	MAOGDFAM_01336	JIGGDOMC_01303	AFIIAKMD_00455	EMIEEEJG_01336
group_1092		prephenate dehydrogenase	51	51	1	13	7360				584	1094	1084	BNNKGHMD_02448	OAFAILLK_01890	HHKJHPED_01289	AANHBMMD_00569	GLEMLILO_01493	LCJHMHKE_00551	IALHGFMH_01460	HMMDJPNL_01387	HPHODELH_01468	GNIFCDKB_02475	EBOMFFAA_02604	KLGKFBHN_01352	IPDLGBFF_01581	CLDEACMB_01327	OMDOKDCL_01346	CALGCHMA_01559	GIGCOMBI_01475	HGKONBAK_01789	DDOPLKKD_02414	PIONILGB_01636	BJJNDPOP_01548	DGNBOAGO_01419	CNOFAIPN_01224	DDKDJOHA_01162	OJGGIGDM_01710	CGLJGMBC_01565	NCKHPPGH_00604	EFLLALEB_01584	EIFGFLIN_01935	HAPJFMGH_01342	GJICOOFK_01340	JBHLHLGE_01293	MAOGDFAM_01342	JIGGDOMC_01309	AFIIAKMD_00461	EMIEEEJG_01342
group_1098		hypothetical protein	51	51	1	13	7072				467	467	467	BNNKGHMD_02614	OAFAILLK_02056	HHKJHPED_01450	AANHBMMD_00735	GLEMLILO_01655	LCJHMHKE_00390	IALHGFMH_01255	HMMDJPNL_01556	HPHODELH_01634	GNIFCDKB_02310	EBOMFFAA_00149	KLGKFBHN_01512	IPDLGBFF_01744	CLDEACMB_01497	OMDOKDCL_01510	CALGCHMA_01723	GIGCOMBI_01635	HGKONBAK_01958	DDOPLKKD_02248	PIONILGB_01476	BJJNDPOP_01708	DGNBOAGO_01245	CNOFAIPN_01385	DDKDJOHA_01327	OJGGIGDM_01545	CGLJGMBC_01405	NCKHPPGH_00764	EFLLALEB_01405	EIFGFLIN_02100	HAPJFMGH_01502	GJICOOFK_01500	JBHLHLGE_01452	MAOGDFAM_01503	JIGGDOMC_01475	AFIIAKMD_00630	EMIEEEJG_01511
purL		Phosphoribosylformylglycinamidine synthase II	51	51	1	13	7018				1763	2219	2203	BNNKGHMD_02658	OAFAILLK_02101	HHKJHPED_01495	AANHBMMD_00779	GLEMLILO_01698	LCJHMHKE_00347	IALHGFMH_01207	HMMDJPNL_01601	HPHODELH_01676	GNIFCDKB_02265	EBOMFFAA_00198	KLGKFBHN_01559	IPDLGBFF_01788	CLDEACMB_01547	OMDOKDCL_01553	CALGCHMA_01766	GIGCOMBI_01679	HGKONBAK_02003	DDOPLKKD_02205	PIONILGB_01433	BJJNDPOP_01756	DGNBOAGO_01201	CNOFAIPN_01431	DDKDJOHA_01371	OJGGIGDM_01501	CGLJGMBC_01359	NCKHPPGH_00810	EFLLALEB_01361	EIFGFLIN_02148	HAPJFMGH_01551	GJICOOFK_01549	JBHLHLGE_01498	MAOGDFAM_01547	JIGGDOMC_01519	AFIIAKMD_00676	EMIEEEJG_01614
group_1105		glycosyl transferase family protein	51	51	1	13	6986				845	845	845	BNNKGHMD_02684	OAFAILLK_02127	HHKJHPED_01522	AANHBMMD_00805	GLEMLILO_01724	LCJHMHKE_00321	IALHGFMH_01180	HMMDJPNL_01627	HPHODELH_01701	GNIFCDKB_02239	EBOMFFAA_00224	KLGKFBHN_01585	IPDLGBFF_01814	CLDEACMB_01573	OMDOKDCL_01580	CALGCHMA_01793	GIGCOMBI_01705	HGKONBAK_02031	DDOPLKKD_02179	PIONILGB_01407	BJJNDPOP_01784	DGNBOAGO_01175	CNOFAIPN_01457	DDKDJOHA_01399	OJGGIGDM_01473	CGLJGMBC_01333	NCKHPPGH_00836	EFLLALEB_01335	EIFGFLIN_02175	HAPJFMGH_01578	GJICOOFK_01576	JBHLHLGE_01524	MAOGDFAM_01573	JIGGDOMC_01545	AFIIAKMD_00702	EMIEEEJG_01640
group_1121		SIS domain-containing protein	51	51	1	13	6777				1076	1076	1076	BNNKGHMD_02794	OAFAILLK_02253	HHKJHPED_01580	AANHBMMD_00915	GLEMLILO_01853	LCJHMHKE_00232	IALHGFMH_01077	HMMDJPNL_01710	HPHODELH_01813	GNIFCDKB_02135	EBOMFFAA_00331	KLGKFBHN_01652	IPDLGBFF_01922	CLDEACMB_01661	OMDOKDCL_01670	CALGCHMA_01887	GIGCOMBI_01810	HGKONBAK_02099	DDOPLKKD_02069	PIONILGB_01355	BJJNDPOP_01895	DGNBOAGO_01109	CNOFAIPN_01559	DDKDJOHA_01508	OJGGIGDM_01364	CGLJGMBC_01252	NCKHPPGH_00918	EFLLALEB_01269	EIFGFLIN_02239	HAPJFMGH_01666	GJICOOFK_01665	JBHLHLGE_01626	MAOGDFAM_01676	JIGGDOMC_01647	AFIIAKMD_00813	EMIEEEJG_01694
group_1128		type II secretion system F domain protein	51	51	1	13	6738				737	1046	1027	BNNKGHMD_02902	OAFAILLK_02346	HHKJHPED_01615	AANHBMMD_00950	GLEMLILO_01945	LCJHMHKE_00141	IALHGFMH_00995	HMMDJPNL_01802	HPHODELH_01849	GNIFCDKB_02045	EBOMFFAA_00367	KLGKFBHN_01746	IPDLGBFF_01957	CLDEACMB_01695	OMDOKDCL_01760	CALGCHMA_01983	GIGCOMBI_01844	HGKONBAK_02187	DDOPLKKD_01982	PIONILGB_01271	BJJNDPOP_01931	DGNBOAGO_01016	CNOFAIPN_01593	DDKDJOHA_01595	OJGGIGDM_01277	CGLJGMBC_01165	NCKHPPGH_01004	EFLLALEB_01185	EIFGFLIN_02274	HAPJFMGH_01749	GJICOOFK_01748	JBHLHLGE_01661	MAOGDFAM_01769	JIGGDOMC_01742	AFIIAKMD_00871	EMIEEEJG_01729
group_1131		type II/IV secretion system protein	51	51	1	13	6737				743	968	963	BNNKGHMD_02903	OAFAILLK_02347	HHKJHPED_01616	AANHBMMD_00951	GLEMLILO_01946	LCJHMHKE_00140	IALHGFMH_00994	HMMDJPNL_01803	HPHODELH_01850	GNIFCDKB_02044	EBOMFFAA_00368	KLGKFBHN_01747	IPDLGBFF_01958	CLDEACMB_01696	OMDOKDCL_01761	CALGCHMA_01985	GIGCOMBI_01845	HGKONBAK_02188	DDOPLKKD_01981	PIONILGB_01270	BJJNDPOP_01932	DGNBOAGO_01015	CNOFAIPN_01594	DDKDJOHA_01596	OJGGIGDM_01276	CGLJGMBC_01164	NCKHPPGH_01005	EFLLALEB_01184	EIFGFLIN_02275	HAPJFMGH_01750	GJICOOFK_01749	JBHLHLGE_01662	MAOGDFAM_01770	JIGGDOMC_01743	AFIIAKMD_00872	EMIEEEJG_01730
group_1133		hypothetical protein	51	51	1	13	6662				965	965	965	BNNKGHMD_02938	OAFAILLK_02383	HHKJHPED_01651	AANHBMMD_00986	GLEMLILO_02044	LCJHMHKE_00105	IALHGFMH_00959	HMMDJPNL_01838	HPHODELH_01946	GNIFCDKB_02010	EBOMFFAA_00403	KLGKFBHN_01782	IPDLGBFF_01993	CLDEACMB_01731	OMDOKDCL_01796	CALGCHMA_02021	GIGCOMBI_01879	HGKONBAK_02223	DDOPLKKD_01946	PIONILGB_01235	BJJNDPOP_02029	DGNBOAGO_00980	CNOFAIPN_01629	DDKDJOHA_01631	OJGGIGDM_01241	CGLJGMBC_01128	NCKHPPGH_01041	EFLLALEB_01149	EIFGFLIN_02311	HAPJFMGH_01785	GJICOOFK_01784	JBHLHLGE_01698	MAOGDFAM_01869	JIGGDOMC_01778	AFIIAKMD_00907	EMIEEEJG_01764
group_1134		hypothetical protein	51	51	1	13	6661				290	290	290	BNNKGHMD_02939	OAFAILLK_02384	HHKJHPED_01652	AANHBMMD_00987	GLEMLILO_02045	LCJHMHKE_00104	IALHGFMH_00958	HMMDJPNL_01839	HPHODELH_01947	GNIFCDKB_02009	EBOMFFAA_00404	KLGKFBHN_01783	IPDLGBFF_01994	CLDEACMB_01732	OMDOKDCL_01797	CALGCHMA_02022	GIGCOMBI_01880	HGKONBAK_02224	DDOPLKKD_01945	PIONILGB_01234	BJJNDPOP_02030	DGNBOAGO_00979	CNOFAIPN_01630	DDKDJOHA_01632	OJGGIGDM_01240	CGLJGMBC_01127	NCKHPPGH_01042	EFLLALEB_01148	EIFGFLIN_02312	HAPJFMGH_01786	GJICOOFK_01785	JBHLHLGE_01699	MAOGDFAM_01870	JIGGDOMC_01779	AFIIAKMD_00908	EMIEEEJG_01765
group_1172		hypothetical protein	51	51	1	13	7791				509	722	713	BNNKGHMD_02160	OAFAILLK_01604	HHKJHPED_01021	AANHBMMD_00281	GLEMLILO_01156	LCJHMHKE_01565	IALHGFMH_01746	HMMDJPNL_01026	HPHODELH_01202	GNIFCDKB_02749	EBOMFFAA_02308	KLGKFBHN_01061	IPDLGBFF_01239	CLDEACMB_01039	OMDOKDCL_01078	CALGCHMA_01206	GIGCOMBI_01190	HGKONBAK_01503	DDOPLKKD_02680	PIONILGB_01997	BJJNDPOP_01182	DGNBOAGO_01695	CNOFAIPN_00959	DDKDJOHA_00872	OJGGIGDM_02000	CGLJGMBC_01854	NCKHPPGH_02136	EFLLALEB_01860	EIFGFLIN_01668	HAPJFMGH_00992	GJICOOFK_00990	JBHLHLGE_01018	MAOGDFAM_01065	JIGGDOMC_01034	AFIIAKMD_00181	EMIEEEJG_01059
group_1203		hypothetical protein	51	51	1	13	4512				566	806	766	BNNKGHMD_01658	OAFAILLK_01100	HHKJHPED_00500	AANHBMMD_02720	GLEMLILO_00711	LCJHMHKE_00697	IALHGFMH_02197	HMMDJPNL_00540	HPHODELH_00690	GNIFCDKB_00521	EBOMFFAA_01836	KLGKFBHN_00605	IPDLGBFF_00738	CLDEACMB_00548	OMDOKDCL_00590	CALGCHMA_00699	GIGCOMBI_00729	HGKONBAK_02711	DDOPLKKD_00258	PIONILGB_02461	BJJNDPOP_00606	DGNBOAGO_02224	CNOFAIPN_00514	DDKDJOHA_00363	OJGGIGDM_02504	CGLJGMBC_02304	NCKHPPGH_02497	EFLLALEB_02320	EIFGFLIN_01156	HAPJFMGH_00524	GJICOOFK_00522	JBHLHLGE_00575	MAOGDFAM_00620	JIGGDOMC_00522	AFIIAKMD_02458	EMIEEEJG_00614
mapZ		Mid-cell-anchored protein Z	51	51	1	13	7400				2033	2105	2071	BNNKGHMD_02409	OAFAILLK_01851	HHKJHPED_01250	AANHBMMD_00530	GLEMLILO_01454	LCJHMHKE_00590	IALHGFMH_01499	HMMDJPNL_01348	HPHODELH_01429	GNIFCDKB_02514	EBOMFFAA_02565	KLGKFBHN_01313	IPDLGBFF_01542	CLDEACMB_01288	OMDOKDCL_01307	CALGCHMA_01518	GIGCOMBI_01436	HGKONBAK_01750	DDOPLKKD_02453	PIONILGB_01675	BJJNDPOP_01509	DGNBOAGO_01458	CNOFAIPN_01185	DDKDJOHA_01123	OJGGIGDM_01749	CGLJGMBC_01604	NCKHPPGH_00568	EFLLALEB_01623	EIFGFLIN_01896	HAPJFMGH_01303	GJICOOFK_01301	JBHLHLGE_01254	MAOGDFAM_01303	JIGGDOMC_01270	AFIIAKMD_00422	EMIEEEJG_01301
maeB_2		NADP-dependent malic enzyme	51	51	1	13	2245				1115	1172	1170	BNNKGHMD_00046	OAFAILLK_00364	HHKJHPED_02596	AANHBMMD_02034	GLEMLILO_03111	LCJHMHKE_02201	IALHGFMH_00018	HMMDJPNL_02702	HPHODELH_03058	GNIFCDKB_01040	EBOMFFAA_01285	KLGKFBHN_02929	IPDLGBFF_02886	CLDEACMB_02663	OMDOKDCL_02730	CALGCHMA_00049	GIGCOMBI_00059	HGKONBAK_00620	DDOPLKKD_00975	PIONILGB_00470	BJJNDPOP_03129	DGNBOAGO_00092	CNOFAIPN_02498	DDKDJOHA_02546	OJGGIGDM_00326	CGLJGMBC_02783	NCKHPPGH_01794	EFLLALEB_02796	EIFGFLIN_00354	HAPJFMGH_02767	GJICOOFK_02765	JBHLHLGE_00025	MAOGDFAM_00028	JIGGDOMC_00002	AFIIAKMD_01808	EMIEEEJG_02740
group_1316		hypothetical protein	51	51	1	13	2252				134	194	135	BNNKGHMD_00053	OAFAILLK_00371	HHKJHPED_02603	AANHBMMD_02041	GLEMLILO_03118	LCJHMHKE_02208	IALHGFMH_00011	HMMDJPNL_02709	HPHODELH_03065	GNIFCDKB_01033	EBOMFFAA_01292	KLGKFBHN_02936	IPDLGBFF_02893	CLDEACMB_02670	OMDOKDCL_02737	CALGCHMA_00056	GIGCOMBI_00052	HGKONBAK_00613	DDOPLKKD_00968	PIONILGB_00477	BJJNDPOP_03136	DGNBOAGO_00085	CNOFAIPN_02505	DDKDJOHA_02553	OJGGIGDM_00319	CGLJGMBC_02790	NCKHPPGH_01787	EFLLALEB_02803	EIFGFLIN_00361	HAPJFMGH_02774	GJICOOFK_02772	JBHLHLGE_00032	MAOGDFAM_00035	JIGGDOMC_00009	AFIIAKMD_01815	EMIEEEJG_02747
citN		Citrate transporter	51	51	1	13	2257				1022	1397	1389	BNNKGHMD_00057	OAFAILLK_00375	HHKJHPED_02607	AANHBMMD_02045	GLEMLILO_03122	LCJHMHKE_02212	IALHGFMH_00007	HMMDJPNL_02713	HPHODELH_03069	GNIFCDKB_01029	EBOMFFAA_01296	KLGKFBHN_02940	IPDLGBFF_02897	CLDEACMB_02674	OMDOKDCL_02741	CALGCHMA_00060	GIGCOMBI_00048	HGKONBAK_00609	DDOPLKKD_00964	PIONILGB_00481	BJJNDPOP_03140	DGNBOAGO_00081	CNOFAIPN_02509	DDKDJOHA_02557	OJGGIGDM_00315	CGLJGMBC_02794	NCKHPPGH_01783	EFLLALEB_02807	EIFGFLIN_00365	HAPJFMGH_02778	GJICOOFK_02776	JBHLHLGE_00036	MAOGDFAM_00039	JIGGDOMC_00013	AFIIAKMD_01819	EMIEEEJG_02751
group_1325		phosphosugar isomerase transcriptional regulator	51	51	1	13	2289				515	770	765	BNNKGHMD_00087	OAFAILLK_00405	HHKJHPED_00024	AANHBMMD_02076	GLEMLILO_00024	LCJHMHKE_02242	IALHGFMH_02696	HMMDJPNL_00024	HPHODELH_00024	GNIFCDKB_00999	EBOMFFAA_01328	KLGKFBHN_00027	IPDLGBFF_00024	CLDEACMB_00024	OMDOKDCL_00024	CALGCHMA_00091	GIGCOMBI_00018	HGKONBAK_00579	DDOPLKKD_00934	PIONILGB_00511	BJJNDPOP_00028	DGNBOAGO_00051	CNOFAIPN_00024	DDKDJOHA_02587	OJGGIGDM_00285	CGLJGMBC_00024	NCKHPPGH_01752	EFLLALEB_00024	EIFGFLIN_00404	HAPJFMGH_00024	GJICOOFK_00024	JBHLHLGE_00067	MAOGDFAM_00069	JIGGDOMC_00043	AFIIAKMD_01849	EMIEEEJG_00024
ruvB		Holliday junction DNA helicase RuvB	51	51	1	13	2471				680	1016	1009	BNNKGHMD_00123	OAFAILLK_00441	HHKJHPED_00059	AANHBMMD_02112	GLEMLILO_00061	LCJHMHKE_02279	IALHGFMH_02661	HMMDJPNL_00058	HPHODELH_00059	GNIFCDKB_00963	EBOMFFAA_01363	KLGKFBHN_00064	IPDLGBFF_00061	CLDEACMB_00063	OMDOKDCL_00083	CALGCHMA_00125	GIGCOMBI_02810	HGKONBAK_00543	DDOPLKKD_00899	PIONILGB_00546	BJJNDPOP_00065	DGNBOAGO_00016	CNOFAIPN_00060	DDKDJOHA_02623	OJGGIGDM_00249	CGLJGMBC_00060	NCKHPPGH_01716	EFLLALEB_00059	EIFGFLIN_00441	HAPJFMGH_00059	GJICOOFK_00059	JBHLHLGE_00101	MAOGDFAM_00103	JIGGDOMC_00077	AFIIAKMD_01891	EMIEEEJG_00064
group_1334		N-acetylmannosamine-6-phosphate 2-epimerase	51	51	1	13	2475				674	698	697	BNNKGHMD_00125	OAFAILLK_00442	HHKJHPED_00060	AANHBMMD_02114	GLEMLILO_00063	LCJHMHKE_02281	IALHGFMH_02660	HMMDJPNL_00059	HPHODELH_00060	GNIFCDKB_00962	EBOMFFAA_01364	KLGKFBHN_00066	IPDLGBFF_00062	CLDEACMB_00064	OMDOKDCL_00084	CALGCHMA_00126	GIGCOMBI_02809	HGKONBAK_00542	DDOPLKKD_00898	PIONILGB_00547	BJJNDPOP_00067	DGNBOAGO_00015	CNOFAIPN_00061	DDKDJOHA_02625	OJGGIGDM_00247	CGLJGMBC_00061	NCKHPPGH_01715	EFLLALEB_00060	EIFGFLIN_00443	HAPJFMGH_00060	GJICOOFK_00060	JBHLHLGE_00102	MAOGDFAM_00104	JIGGDOMC_00078	AFIIAKMD_01893	EMIEEEJG_00066
group_1337		Monoacylglycerol lipase	51	51	1	13	2519				914	935	919	BNNKGHMD_00150	OAFAILLK_00473	HHKJHPED_00088	AANHBMMD_02140	GLEMLILO_00090	LCJHMHKE_02307	IALHGFMH_02630	HMMDJPNL_00086	HPHODELH_00086	GNIFCDKB_00936	EBOMFFAA_01398	KLGKFBHN_00093	IPDLGBFF_00092	CLDEACMB_00094	OMDOKDCL_00110	CALGCHMA_00154	GIGCOMBI_02777	HGKONBAK_00509	DDOPLKKD_00872	PIONILGB_00579	BJJNDPOP_00096	DGNBOAGO_02765	CNOFAIPN_00088	DDKDJOHA_02651	OJGGIGDM_00221	CGLJGMBC_00093	NCKHPPGH_01684	EFLLALEB_00086	EIFGFLIN_00470	HAPJFMGH_00086	GJICOOFK_00086	JBHLHLGE_00128	MAOGDFAM_00130	JIGGDOMC_00104	AFIIAKMD_01921	EMIEEEJG_00095
group_1338		16S rRNA small subunit methyltransferase C	51	51	1	13	3923				347	608	602	BNNKGHMD_00172	OAFAILLK_00526	HHKJHPED_00117	AANHBMMD_02202	GLEMLILO_00117	LCJHMHKE_02435	IALHGFMH_02603	HMMDJPNL_00130	HPHODELH_00118	GNIFCDKB_00910	EBOMFFAA_01446	KLGKFBHN_00118	IPDLGBFF_00124	CLDEACMB_00159	OMDOKDCL_00137	CALGCHMA_00200	GIGCOMBI_02742	HGKONBAK_00477	DDOPLKKD_00840	PIONILGB_00608	BJJNDPOP_00159	DGNBOAGO_02746	CNOFAIPN_00116	DDKDJOHA_02674	OJGGIGDM_00198	CGLJGMBC_00126	NCKHPPGH_01655	EFLLALEB_00147	EIFGFLIN_00594	HAPJFMGH_00107	GJICOOFK_00107	JBHLHLGE_00147	MAOGDFAM_00192	JIGGDOMC_00131	AFIIAKMD_01943	EMIEEEJG_00116
group_1348		phosphomethylpyrimidine kinase	51	51	1	13	3960				395	824	815	BNNKGHMD_00199	OAFAILLK_00558	HHKJHPED_00144	AANHBMMD_02229	GLEMLILO_00144	LCJHMHKE_02462	IALHGFMH_02576	HMMDJPNL_00157	HPHODELH_00145	GNIFCDKB_00883	EBOMFFAA_01473	KLGKFBHN_00145	IPDLGBFF_00156	CLDEACMB_00186	OMDOKDCL_00208	CALGCHMA_00233	GIGCOMBI_02710	HGKONBAK_00445	DDOPLKKD_00813	PIONILGB_00635	BJJNDPOP_00186	DGNBOAGO_02719	CNOFAIPN_00143	DDKDJOHA_02701	OJGGIGDM_00171	CGLJGMBC_00153	NCKHPPGH_01629	EFLLALEB_00174	EIFGFLIN_00621	HAPJFMGH_00135	GJICOOFK_00134	JBHLHLGE_00174	MAOGDFAM_00219	JIGGDOMC_00158	AFIIAKMD_01972	EMIEEEJG_00143
hflB		ATP-dependent metalloprotease	51	51	1	13	4020				1280	2156	2138	BNNKGHMD_00257	OAFAILLK_00616	HHKJHPED_00202	AANHBMMD_02287	GLEMLILO_00202	LCJHMHKE_02520	IALHGFMH_02518	HMMDJPNL_00215	HPHODELH_00203	GNIFCDKB_00825	EBOMFFAA_01531	KLGKFBHN_00203	IPDLGBFF_00214	CLDEACMB_00244	OMDOKDCL_00266	CALGCHMA_00291	GIGCOMBI_02652	HGKONBAK_00387	DDOPLKKD_00755	PIONILGB_00695	BJJNDPOP_00245	DGNBOAGO_02661	CNOFAIPN_00201	DDKDJOHA_02759	OJGGIGDM_00113	CGLJGMBC_00213	NCKHPPGH_01571	EFLLALEB_00232	EIFGFLIN_00679	HAPJFMGH_00193	GJICOOFK_00192	JBHLHLGE_00232	MAOGDFAM_00277	JIGGDOMC_00216	AFIIAKMD_02032	EMIEEEJG_00201
group_1352		hypothetical protein	51	51	1	13	6516				482	482	482	BNNKGHMD_00272	OAFAILLK_02444	HHKJHPED_01713	AANHBMMD_01063	GLEMLILO_02107	LCJHMHKE_00042	IALHGFMH_00834	HMMDJPNL_01899	HPHODELH_02009	GNIFCDKB_01948	EBOMFFAA_00466	KLGKFBHN_01844	IPDLGBFF_02057	CLDEACMB_01793	OMDOKDCL_01859	CALGCHMA_02085	GIGCOMBI_01941	HGKONBAK_02349	DDOPLKKD_01884	PIONILGB_01172	BJJNDPOP_02093	DGNBOAGO_00918	CNOFAIPN_01692	DDKDJOHA_01692	OJGGIGDM_01180	CGLJGMBC_01065	NCKHPPGH_01104	EFLLALEB_01087	EIFGFLIN_02374	HAPJFMGH_01909	GJICOOFK_01908	JBHLHLGE_01758	MAOGDFAM_01930	JIGGDOMC_01841	AFIIAKMD_00967	EMIEEEJG_01891
group_1355		ABC transporter ATP-binding protein	51	51	1	13	6500				1694	1778	1742	BNNKGHMD_00284	OAFAILLK_02456	HHKJHPED_01725	AANHBMMD_01075	GLEMLILO_02119	LCJHMHKE_00030	IALHGFMH_00822	HMMDJPNL_01911	HPHODELH_02021	GNIFCDKB_01936	EBOMFFAA_00478	KLGKFBHN_01857	IPDLGBFF_02069	CLDEACMB_01806	OMDOKDCL_01871	CALGCHMA_02097	GIGCOMBI_01953	HGKONBAK_02362	DDOPLKKD_01872	PIONILGB_01160	BJJNDPOP_02105	DGNBOAGO_00906	CNOFAIPN_01704	DDKDJOHA_01705	OJGGIGDM_01167	CGLJGMBC_01052	NCKHPPGH_01118	EFLLALEB_01075	EIFGFLIN_02387	HAPJFMGH_01921	GJICOOFK_01920	JBHLHLGE_01771	MAOGDFAM_01941	JIGGDOMC_01852	AFIIAKMD_00980	EMIEEEJG_01904
catD		Putative oxidoreductase CatD	51	51	1	13	6346				371	371	371	BNNKGHMD_00301	OAFAILLK_02481	HHKJHPED_01752	AANHBMMD_01092	GLEMLILO_02190	LCJHMHKE_01022	IALHGFMH_00795	HMMDJPNL_01938	HPHODELH_02093	GNIFCDKB_01903	EBOMFFAA_00505	KLGKFBHN_02028	IPDLGBFF_02096	CLDEACMB_01833	OMDOKDCL_01898	CALGCHMA_02131	GIGCOMBI_01982	HGKONBAK_02368	DDOPLKKD_01855	PIONILGB_01133	BJJNDPOP_02135	DGNBOAGO_00872	CNOFAIPN_01731	DDKDJOHA_01722	OJGGIGDM_01150	CGLJGMBC_01025	NCKHPPGH_01144	EFLLALEB_01041	EIFGFLIN_02420	HAPJFMGH_01948	GJICOOFK_01947	JBHLHLGE_01777	MAOGDFAM_01968	JIGGDOMC_01880	AFIIAKMD_00986	EMIEEEJG_01910
rpsB		30S ribosomal protein S2	51	51	1	13	8061				707	830	784	BNNKGHMD_00358	OAFAILLK_02553	HHKJHPED_01820	AANHBMMD_01149	GLEMLILO_02224	LCJHMHKE_01055	IALHGFMH_00766	HMMDJPNL_01973	HPHODELH_02128	GNIFCDKB_01871	EBOMFFAA_00547	KLGKFBHN_02062	IPDLGBFF_02137	CLDEACMB_01868	OMDOKDCL_01927	CALGCHMA_02160	GIGCOMBI_02026	HGKONBAK_02406	DDOPLKKD_01786	PIONILGB_01065	BJJNDPOP_02206	DGNBOAGO_00833	CNOFAIPN_01767	DDKDJOHA_01776	OJGGIGDM_01096	CGLJGMBC_00990	NCKHPPGH_01205	EFLLALEB_01002	EIFGFLIN_02451	HAPJFMGH_01978	GJICOOFK_01977	JBHLHLGE_01820	MAOGDFAM_02006	JIGGDOMC_01929	AFIIAKMD_01055	EMIEEEJG_01943
acyP		acylphosphatase	51	51	1	13	8064				260	275	274	BNNKGHMD_00361	OAFAILLK_02556	HHKJHPED_01823	AANHBMMD_01152	GLEMLILO_02227	LCJHMHKE_01058	IALHGFMH_00763	HMMDJPNL_01976	HPHODELH_02131	GNIFCDKB_01868	EBOMFFAA_00550	KLGKFBHN_02065	IPDLGBFF_02140	CLDEACMB_01871	OMDOKDCL_01930	CALGCHMA_02163	GIGCOMBI_02029	HGKONBAK_02409	DDOPLKKD_01783	PIONILGB_01062	BJJNDPOP_02209	DGNBOAGO_00830	CNOFAIPN_01770	DDKDJOHA_01779	OJGGIGDM_01093	CGLJGMBC_00987	NCKHPPGH_01208	EFLLALEB_00999	EIFGFLIN_02454	HAPJFMGH_01981	GJICOOFK_01980	JBHLHLGE_01823	MAOGDFAM_02009	JIGGDOMC_01932	AFIIAKMD_01058	EMIEEEJG_01946
group_1372		PTS system, sugar-specific IIBC component	51	51	1	13	8099				773	1454	1440	BNNKGHMD_00392	OAFAILLK_02586	HHKJHPED_01853	AANHBMMD_01183	GLEMLILO_02257	LCJHMHKE_01088	IALHGFMH_00733	HMMDJPNL_02006	HPHODELH_02161	GNIFCDKB_01838	EBOMFFAA_00580	KLGKFBHN_02095	IPDLGBFF_02170	CLDEACMB_01901	OMDOKDCL_01960	CALGCHMA_02193	GIGCOMBI_02059	HGKONBAK_02439	DDOPLKKD_01753	PIONILGB_01032	BJJNDPOP_02239	DGNBOAGO_00800	CNOFAIPN_01800	DDKDJOHA_01811	OJGGIGDM_01061	CGLJGMBC_00957	NCKHPPGH_01238	EFLLALEB_00969	EIFGFLIN_02484	HAPJFMGH_02012	GJICOOFK_02010	JBHLHLGE_01853	MAOGDFAM_02039	JIGGDOMC_01962	AFIIAKMD_01088	EMIEEEJG_01976
group_1374		PTS system, sugar-specific IIBC component	51	51	1	13	8102				494	494	494	BNNKGHMD_00395	OAFAILLK_02589	HHKJHPED_01856	AANHBMMD_01186	GLEMLILO_02260	LCJHMHKE_01091	IALHGFMH_00730	HMMDJPNL_02009	HPHODELH_02164	GNIFCDKB_01835	EBOMFFAA_00583	KLGKFBHN_02098	IPDLGBFF_02173	CLDEACMB_01904	OMDOKDCL_01963	CALGCHMA_02196	GIGCOMBI_02062	HGKONBAK_02442	DDOPLKKD_01750	PIONILGB_01029	BJJNDPOP_02242	DGNBOAGO_00797	CNOFAIPN_01803	DDKDJOHA_01814	OJGGIGDM_01058	CGLJGMBC_00954	NCKHPPGH_01241	EFLLALEB_00966	EIFGFLIN_02487	HAPJFMGH_02015	GJICOOFK_02013	JBHLHLGE_01856	MAOGDFAM_02042	JIGGDOMC_01965	AFIIAKMD_01091	EMIEEEJG_01979
group_1378		penicillin binding protein transpeptidase domain protein	51	51	1	13	8146				869	2042	2019	BNNKGHMD_00434	OAFAILLK_02626	HHKJHPED_01890	AANHBMMD_01226	GLEMLILO_02297	LCJHMHKE_01128	IALHGFMH_00696	HMMDJPNL_02046	HPHODELH_02202	GNIFCDKB_01801	EBOMFFAA_00617	KLGKFBHN_02135	IPDLGBFF_02226	CLDEACMB_01941	OMDOKDCL_02001	CALGCHMA_02230	GIGCOMBI_02096	HGKONBAK_02476	DDOPLKKD_01712	PIONILGB_00992	BJJNDPOP_02280	DGNBOAGO_00763	CNOFAIPN_01840	DDKDJOHA_01853	OJGGIGDM_01019	CGLJGMBC_00917	NCKHPPGH_01278	EFLLALEB_00932	EIFGFLIN_02524	HAPJFMGH_02049	GJICOOFK_02047	JBHLHLGE_01891	MAOGDFAM_02079	JIGGDOMC_02002	AFIIAKMD_01125	EMIEEEJG_02013
group_1380		hypothetical protein	51	51	1	13	8157				227	230	227	BNNKGHMD_00440	OAFAILLK_02632	HHKJHPED_01898	AANHBMMD_01232	GLEMLILO_02303	LCJHMHKE_01134	IALHGFMH_00691	HMMDJPNL_02052	HPHODELH_02208	GNIFCDKB_01795	EBOMFFAA_00622	KLGKFBHN_02141	IPDLGBFF_02232	CLDEACMB_01946	OMDOKDCL_02007	CALGCHMA_02237	GIGCOMBI_02102	HGKONBAK_02483	DDOPLKKD_01706	PIONILGB_00986	BJJNDPOP_02286	DGNBOAGO_00757	CNOFAIPN_01846	DDKDJOHA_01859	OJGGIGDM_01013	CGLJGMBC_00911	NCKHPPGH_01283	EFLLALEB_00926	EIFGFLIN_02530	HAPJFMGH_02054	GJICOOFK_02052	JBHLHLGE_01898	MAOGDFAM_02086	JIGGDOMC_02008	AFIIAKMD_01133	EMIEEEJG_02022
group_1383		FtsW/RodA/SpoVE family cell cycle protein	51	51	1	13	8175				620	1187	1175	BNNKGHMD_00458	OAFAILLK_02641	HHKJHPED_01916	AANHBMMD_01250	GLEMLILO_02321	LCJHMHKE_01152	IALHGFMH_00682	HMMDJPNL_02061	HPHODELH_02226	GNIFCDKB_01777	EBOMFFAA_00631	KLGKFBHN_02150	IPDLGBFF_02241	CLDEACMB_01955	OMDOKDCL_02025	CALGCHMA_02255	GIGCOMBI_02111	HGKONBAK_02492	DDOPLKKD_01688	PIONILGB_00977	BJJNDPOP_02303	DGNBOAGO_00739	CNOFAIPN_01864	DDKDJOHA_01877	OJGGIGDM_00995	CGLJGMBC_00902	NCKHPPGH_01292	EFLLALEB_00908	EIFGFLIN_02759	HAPJFMGH_02071	GJICOOFK_02069	JBHLHLGE_01907	MAOGDFAM_02095	JIGGDOMC_02018	AFIIAKMD_01142	EMIEEEJG_02032
group_1387		hypothetical protein	51	51	1	13	8191				221	272	270	BNNKGHMD_00468	OAFAILLK_02651	HHKJHPED_01926	AANHBMMD_01260	GLEMLILO_02331	LCJHMHKE_01162	IALHGFMH_00672	HMMDJPNL_02073	HPHODELH_02273	GNIFCDKB_01767	EBOMFFAA_00641	KLGKFBHN_02160	IPDLGBFF_02251	CLDEACMB_02025	OMDOKDCL_02035	CALGCHMA_02266	GIGCOMBI_02121	HGKONBAK_02505	DDOPLKKD_01678	PIONILGB_00967	BJJNDPOP_02378	DGNBOAGO_00729	CNOFAIPN_01874	DDKDJOHA_01887	OJGGIGDM_00985	CGLJGMBC_00892	NCKHPPGH_01301	EFLLALEB_00898	EIFGFLIN_02749	HAPJFMGH_02081	GJICOOFK_02079	JBHLHLGE_01917	MAOGDFAM_02105	JIGGDOMC_02028	AFIIAKMD_01153	EMIEEEJG_02043
group_1396		Beta-lactamase	51	51	1	13	8233				1043	1043	1043	BNNKGHMD_00507	OAFAILLK_02689	HHKJHPED_01964	AANHBMMD_01300	GLEMLILO_02369	LCJHMHKE_01200	IALHGFMH_00634	HMMDJPNL_02111	HPHODELH_02311	GNIFCDKB_01728	EBOMFFAA_00679	KLGKFBHN_02198	IPDLGBFF_02291	CLDEACMB_02063	OMDOKDCL_02073	CALGCHMA_02304	GIGCOMBI_02159	HGKONBAK_02544	DDOPLKKD_01640	PIONILGB_00929	BJJNDPOP_02416	DGNBOAGO_00691	CNOFAIPN_01912	DDKDJOHA_01926	OJGGIGDM_00946	CGLJGMBC_00853	NCKHPPGH_01338	EFLLALEB_00860	EIFGFLIN_02715	HAPJFMGH_02119	GJICOOFK_02117	JBHLHLGE_01956	MAOGDFAM_02143	JIGGDOMC_02066	AFIIAKMD_01191	EMIEEEJG_02081
group_1397		ABC transporter ATP-binding protein/permease	51	51	1	13	8236				923	1727	1711	BNNKGHMD_00510	OAFAILLK_02692	HHKJHPED_01967	AANHBMMD_01303	GLEMLILO_02372	LCJHMHKE_01203	IALHGFMH_00631	HMMDJPNL_02114	HPHODELH_02314	GNIFCDKB_01725	EBOMFFAA_00682	KLGKFBHN_02201	IPDLGBFF_02294	CLDEACMB_02066	OMDOKDCL_02076	CALGCHMA_02307	GIGCOMBI_02162	HGKONBAK_02547	DDOPLKKD_01637	PIONILGB_00926	BJJNDPOP_02419	DGNBOAGO_00688	CNOFAIPN_01915	DDKDJOHA_01929	OJGGIGDM_00943	CGLJGMBC_00850	NCKHPPGH_01341	EFLLALEB_00857	EIFGFLIN_02712	HAPJFMGH_02122	GJICOOFK_02120	JBHLHLGE_01959	MAOGDFAM_02146	JIGGDOMC_02069	AFIIAKMD_01194	EMIEEEJG_02084
group_1399		hypothetical protein	51	51	1	13	8261				284	284	284	BNNKGHMD_00535	OAFAILLK_02717	HHKJHPED_01992	AANHBMMD_01328	GLEMLILO_02397	LCJHMHKE_01228	IALHGFMH_00606	HMMDJPNL_02139	HPHODELH_02339	GNIFCDKB_01700	EBOMFFAA_00707	KLGKFBHN_02226	IPDLGBFF_02319	CLDEACMB_02092	OMDOKDCL_02101	CALGCHMA_02332	GIGCOMBI_02187	HGKONBAK_02572	DDOPLKKD_01612	PIONILGB_00901	BJJNDPOP_02444	DGNBOAGO_00663	CNOFAIPN_01940	DDKDJOHA_01954	OJGGIGDM_00918	CGLJGMBC_00825	NCKHPPGH_01366	EFLLALEB_00832	EIFGFLIN_02687	HAPJFMGH_02147	GJICOOFK_02145	JBHLHLGE_01984	MAOGDFAM_02171	JIGGDOMC_02094	AFIIAKMD_01219	EMIEEEJG_02109
group_1404		methyltransferase domain protein	51	51	1	13	8327				845	845	845	BNNKGHMD_00573	OAFAILLK_02755	HHKJHPED_02030	AANHBMMD_01367	GLEMLILO_02437	LCJHMHKE_01267	IALHGFMH_00568	HMMDJPNL_02177	HPHODELH_02381	GNIFCDKB_01662	EBOMFFAA_00745	KLGKFBHN_02264	IPDLGBFF_02357	CLDEACMB_02130	OMDOKDCL_02141	CALGCHMA_02370	GIGCOMBI_02248	HGKONBAK_02611	DDOPLKKD_01570	PIONILGB_00862	BJJNDPOP_02485	DGNBOAGO_00625	CNOFAIPN_01979	DDKDJOHA_01992	OJGGIGDM_00880	CGLJGMBC_00787	NCKHPPGH_01404	EFLLALEB_00794	EIFGFLIN_02643	HAPJFMGH_02185	GJICOOFK_02183	JBHLHLGE_02022	MAOGDFAM_02209	JIGGDOMC_02132	AFIIAKMD_01257	EMIEEEJG_02149
group_1412		GIY-YIG nuclease superfamily protein	51	51	1	13	8359				266	266	266	BNNKGHMD_00600	OAFAILLK_02782	HHKJHPED_02051	AANHBMMD_01394	GLEMLILO_02463	LCJHMHKE_01293	IALHGFMH_00538	HMMDJPNL_02204	HPHODELH_02476	GNIFCDKB_01635	EBOMFFAA_00773	KLGKFBHN_02358	IPDLGBFF_02385	CLDEACMB_02155	OMDOKDCL_02168	CALGCHMA_02396	GIGCOMBI_02274	HGKONBAK_02633	DDOPLKKD_01541	PIONILGB_00836	BJJNDPOP_02511	DGNBOAGO_00598	CNOFAIPN_02005	DDKDJOHA_02019	OJGGIGDM_00853	CGLJGMBC_00758	NCKHPPGH_01431	EFLLALEB_00767	EIFGFLIN_02615	HAPJFMGH_02211	GJICOOFK_02209	JBHLHLGE_02048	MAOGDFAM_02294	JIGGDOMC_02157	AFIIAKMD_01283	EMIEEEJG_02177
group_1413		A/G-specific adenine glycosylase	51	51	1	13	8369				1184	1184	1184	BNNKGHMD_00610	OAFAILLK_02792	HHKJHPED_02061	AANHBMMD_01404	GLEMLILO_02473	LCJHMHKE_01303	IALHGFMH_00528	HMMDJPNL_02214	HPHODELH_02486	GNIFCDKB_01625	EBOMFFAA_00783	KLGKFBHN_02368	IPDLGBFF_02395	CLDEACMB_02165	OMDOKDCL_02178	CALGCHMA_02406	GIGCOMBI_02284	HGKONBAK_02643	DDOPLKKD_01531	PIONILGB_00826	BJJNDPOP_02521	DGNBOAGO_00588	CNOFAIPN_02015	DDKDJOHA_02029	OJGGIGDM_00843	CGLJGMBC_00748	NCKHPPGH_01441	EFLLALEB_00757	EIFGFLIN_02605	HAPJFMGH_02221	GJICOOFK_02219	JBHLHLGE_02058	MAOGDFAM_02304	JIGGDOMC_02167	AFIIAKMD_01293	EMIEEEJG_02187
ebgA		Evolved beta-galactosidase subunit alpha	51	51	1	13	8375				3077	3779	3090	BNNKGHMD_00614	OAFAILLK_02796	HHKJHPED_02065	AANHBMMD_01408	GLEMLILO_02477	LCJHMHKE_01307	IALHGFMH_00524	HMMDJPNL_02218	HPHODELH_02490	GNIFCDKB_01621	EBOMFFAA_00787	KLGKFBHN_02372	IPDLGBFF_02399	CLDEACMB_02169	OMDOKDCL_02182	CALGCHMA_02410	GIGCOMBI_02288	HGKONBAK_02647	DDOPLKKD_01527	PIONILGB_00822	BJJNDPOP_02525	DGNBOAGO_00584	CNOFAIPN_02019	DDKDJOHA_02033	OJGGIGDM_00839	CGLJGMBC_00744	NCKHPPGH_01445	EFLLALEB_00753	EIFGFLIN_02601	HAPJFMGH_02225	GJICOOFK_02223	JBHLHLGE_02062	MAOGDFAM_02308	JIGGDOMC_02171	AFIIAKMD_01297	EMIEEEJG_02191
group_1417		anaerobic ribonucleoside triphosphate reductase	51	51	1	13	8422				1703	2183	2173	BNNKGHMD_00655	OAFAILLK_02836	HHKJHPED_02105	AANHBMMD_01449	GLEMLILO_02515	LCJHMHKE_01348	IALHGFMH_00484	HMMDJPNL_02258	HPHODELH_02530	GNIFCDKB_01583	EBOMFFAA_00827	KLGKFBHN_02412	IPDLGBFF_02439	CLDEACMB_02208	OMDOKDCL_02221	CALGCHMA_02455	GIGCOMBI_02328	HGKONBAK_01072	DDOPLKKD_01487	PIONILGB_00782	BJJNDPOP_02565	DGNBOAGO_00546	CNOFAIPN_02058	DDKDJOHA_02073	OJGGIGDM_00799	CGLJGMBC_00704	NCKHPPGH_01485	EFLLALEB_00714	EIFGFLIN_00765	HAPJFMGH_02267	GJICOOFK_02265	JBHLHLGE_02100	MAOGDFAM_02346	JIGGDOMC_02212	AFIIAKMD_01337	EMIEEEJG_02231
group_1421		5-formyltetrahydrofolate cyclo-ligase	51	51	1	13	8465				527	542	541	BNNKGHMD_00690	OAFAILLK_02871	HHKJHPED_02141	AANHBMMD_01484	GLEMLILO_02550	LCJHMHKE_02591	IALHGFMH_00447	HMMDJPNL_02294	HPHODELH_02566	GNIFCDKB_01548	EBOMFFAA_00862	KLGKFBHN_02447	IPDLGBFF_02474	CLDEACMB_02243	OMDOKDCL_02256	CALGCHMA_02490	GIGCOMBI_02363	HGKONBAK_01037	DDOPLKKD_01451	PIONILGB_00747	BJJNDPOP_02600	DGNBOAGO_00511	CNOFAIPN_02093	DDKDJOHA_02108	OJGGIGDM_00764	CGLJGMBC_00669	NCKHPPGH_01520	EFLLALEB_00679	EIFGFLIN_00729	HAPJFMGH_02314	GJICOOFK_02312	JBHLHLGE_02135	MAOGDFAM_02381	JIGGDOMC_02249	AFIIAKMD_01372	EMIEEEJG_02266
group_1433		hypothetical protein	51	51	1	13	9170				377	413	386	BNNKGHMD_00825	OAFAILLK_00027	HHKJHPED_02275	AANHBMMD_01617	GLEMLILO_02676	LCJHMHKE_02367	IALHGFMH_00370	HMMDJPNL_02370	HPHODELH_02704	GNIFCDKB_01475	EBOMFFAA_00935	KLGKFBHN_02577	IPDLGBFF_02551	CLDEACMB_02315	OMDOKDCL_02384	CALGCHMA_02568	GIGCOMBI_02435	HGKONBAK_00963	DDOPLKKD_01313	PIONILGB_00060	BJJNDPOP_02727	DGNBOAGO_00438	CNOFAIPN_02166	DDKDJOHA_02201	OJGGIGDM_00671	CGLJGMBC_00593	NCKHPPGH_02816	EFLLALEB_00606	EIFGFLIN_02855	HAPJFMGH_02391	GJICOOFK_02389	JBHLHLGE_02208	MAOGDFAM_02454	JIGGDOMC_02322	AFIIAKMD_01475	EMIEEEJG_02343
radC		DNA repair protein RadC	51	51	1	13	9165				551	698	674	BNNKGHMD_00829	OAFAILLK_00031	HHKJHPED_02279	AANHBMMD_01678	GLEMLILO_02680	LCJHMHKE_02363	IALHGFMH_00355	HMMDJPNL_02380	HPHODELH_02708	GNIFCDKB_01471	EBOMFFAA_00939	KLGKFBHN_02581	IPDLGBFF_02555	CLDEACMB_02319	OMDOKDCL_02398	CALGCHMA_02572	GIGCOMBI_02439	HGKONBAK_00959	DDOPLKKD_01309	PIONILGB_00064	BJJNDPOP_02731	DGNBOAGO_00434	CNOFAIPN_02170	DDKDJOHA_02205	OJGGIGDM_00667	CGLJGMBC_00589	NCKHPPGH_02820	EFLLALEB_00602	EIFGFLIN_02859	HAPJFMGH_02395	GJICOOFK_02393	JBHLHLGE_02218	MAOGDFAM_02464	JIGGDOMC_02330	AFIIAKMD_01479	EMIEEEJG_02401
group_1437		PTS system ascorbate-specific transporter subunit IIB	51	51	1	13	9129				299	299	299	BNNKGHMD_00848	OAFAILLK_00050	HHKJHPED_02298	AANHBMMD_01697	GLEMLILO_02784	LCJHMHKE_02344	IALHGFMH_00334	HMMDJPNL_02399	HPHODELH_02730	GNIFCDKB_01370	EBOMFFAA_00960	KLGKFBHN_02600	IPDLGBFF_02574	CLDEACMB_02338	OMDOKDCL_02417	CALGCHMA_02591	GIGCOMBI_02458	HGKONBAK_00939	DDOPLKKD_01288	PIONILGB_00150	BJJNDPOP_02803	DGNBOAGO_00415	CNOFAIPN_02189	DDKDJOHA_02224	OJGGIGDM_00648	CGLJGMBC_00514	NCKHPPGH_02104	EFLLALEB_00583	EIFGFLIN_00030	HAPJFMGH_02414	GJICOOFK_02412	JBHLHLGE_02237	MAOGDFAM_02483	JIGGDOMC_02352	AFIIAKMD_01498	EMIEEEJG_02420
group_1443		rhodanese-like domain-containing protein	51	51	1	13	9099				296	299	298	BNNKGHMD_00870	OAFAILLK_00072	HHKJHPED_02320	AANHBMMD_01719	GLEMLILO_02806	LCJHMHKE_01979	IALHGFMH_00312	HMMDJPNL_02422	HPHODELH_02752	GNIFCDKB_01348	EBOMFFAA_00983	KLGKFBHN_02622	IPDLGBFF_02596	CLDEACMB_02361	OMDOKDCL_02439	CALGCHMA_02614	GIGCOMBI_00421	HGKONBAK_00917	DDOPLKKD_01265	PIONILGB_00172	BJJNDPOP_02825	DGNBOAGO_00393	CNOFAIPN_02211	DDKDJOHA_02246	OJGGIGDM_00626	CGLJGMBC_00492	NCKHPPGH_02084	EFLLALEB_00561	EIFGFLIN_00052	HAPJFMGH_02437	GJICOOFK_02435	JBHLHLGE_02259	MAOGDFAM_02505	JIGGDOMC_02374	AFIIAKMD_01520	EMIEEEJG_02442
group_1444		coenzyme A disulfide reductase	51	51	1	13	9098				1409	1649	1644	BNNKGHMD_00871	OAFAILLK_00073	HHKJHPED_02321	AANHBMMD_01720	GLEMLILO_02807	LCJHMHKE_01978	IALHGFMH_00311	HMMDJPNL_02423	HPHODELH_02753	GNIFCDKB_01347	EBOMFFAA_00984	KLGKFBHN_02623	IPDLGBFF_02597	CLDEACMB_02362	OMDOKDCL_02440	CALGCHMA_02615	GIGCOMBI_00420	HGKONBAK_00916	DDOPLKKD_01264	PIONILGB_00173	BJJNDPOP_02826	DGNBOAGO_00392	CNOFAIPN_02212	DDKDJOHA_02247	OJGGIGDM_00625	CGLJGMBC_00491	NCKHPPGH_02083	EFLLALEB_00560	EIFGFLIN_00053	HAPJFMGH_02438	GJICOOFK_02436	JBHLHLGE_02260	MAOGDFAM_02506	JIGGDOMC_02375	AFIIAKMD_01521	EMIEEEJG_02443
ylaC		RNA polymerase sigma factor YlaC	51	51	1	13	9032				224	488	455	BNNKGHMD_00906	OAFAILLK_00103	HHKJHPED_02357	AANHBMMD_01756	GLEMLILO_02836	LCJHMHKE_01947	IALHGFMH_00280	HMMDJPNL_01078	HPHODELH_02783	GNIFCDKB_01306	EBOMFFAA_01028	KLGKFBHN_02658	IPDLGBFF_02627	CLDEACMB_02396	OMDOKDCL_02472	CALGCHMA_02646	GIGCOMBI_00326	HGKONBAK_00888	DDOPLKKD_01234	PIONILGB_00208	BJJNDPOP_02861	DGNBOAGO_00357	CNOFAIPN_02242	DDKDJOHA_02282	OJGGIGDM_00590	CGLJGMBC_00458	NCKHPPGH_02051	EFLLALEB_00525	EIFGFLIN_00089	HAPJFMGH_02468	GJICOOFK_02466	JBHLHLGE_02295	MAOGDFAM_02541	JIGGDOMC_02409	AFIIAKMD_01559	EMIEEEJG_02483
group_1457		hypothetical protein	51	51	1	13	9030				509	509	509	BNNKGHMD_00907	OAFAILLK_00104	HHKJHPED_02358	AANHBMMD_01757	GLEMLILO_02837	LCJHMHKE_01946	IALHGFMH_00279	HMMDJPNL_02430	HPHODELH_02784	GNIFCDKB_01305	EBOMFFAA_01029	KLGKFBHN_02659	IPDLGBFF_02628	CLDEACMB_02397	OMDOKDCL_02473	CALGCHMA_02647	GIGCOMBI_00325	HGKONBAK_00887	DDOPLKKD_01233	PIONILGB_00209	BJJNDPOP_02862	DGNBOAGO_00356	CNOFAIPN_02243	DDKDJOHA_02283	OJGGIGDM_00589	CGLJGMBC_00457	NCKHPPGH_02050	EFLLALEB_00524	EIFGFLIN_00090	HAPJFMGH_02469	GJICOOFK_02467	JBHLHLGE_02296	MAOGDFAM_02542	JIGGDOMC_02410	AFIIAKMD_01560	EMIEEEJG_02484
group_1469		hypothetical protein	51	51	1	13	8982				230	230	230	BNNKGHMD_00933	OAFAILLK_00131	HHKJHPED_02376	AANHBMMD_01783	GLEMLILO_02869	LCJHMHKE_01914	IALHGFMH_00260	HMMDJPNL_02457	HPHODELH_02814	GNIFCDKB_01279	EBOMFFAA_01056	KLGKFBHN_02691	IPDLGBFF_02654	CLDEACMB_02425	OMDOKDCL_02491	CALGCHMA_02675	GIGCOMBI_00291	HGKONBAK_00867	DDOPLKKD_01203	PIONILGB_00241	BJJNDPOP_02888	DGNBOAGO_00330	CNOFAIPN_02276	DDKDJOHA_02309	OJGGIGDM_00563	CGLJGMBC_00425	NCKHPPGH_02018	EFLLALEB_00498	EIFGFLIN_00117	HAPJFMGH_02496	GJICOOFK_02494	JBHLHLGE_02322	MAOGDFAM_02568	JIGGDOMC_02436	AFIIAKMD_01586	EMIEEEJG_02510
group_1472		DNA alkylation repair protein	51	51	1	13	8971				344	653	646	BNNKGHMD_00943	OAFAILLK_00141	HHKJHPED_02386	AANHBMMD_01793	GLEMLILO_02879	LCJHMHKE_01904	IALHGFMH_00250	HMMDJPNL_02467	HPHODELH_02824	GNIFCDKB_01269	EBOMFFAA_01066	KLGKFBHN_02700	IPDLGBFF_02664	CLDEACMB_02435	OMDOKDCL_02501	CALGCHMA_02686	GIGCOMBI_00281	HGKONBAK_00857	DDOPLKKD_01193	PIONILGB_00251	BJJNDPOP_02898	DGNBOAGO_00320	CNOFAIPN_02286	DDKDJOHA_02319	OJGGIGDM_00553	CGLJGMBC_00415	NCKHPPGH_02008	EFLLALEB_00488	EIFGFLIN_00128	HAPJFMGH_02506	GJICOOFK_02504	JBHLHLGE_02332	MAOGDFAM_02578	JIGGDOMC_02446	AFIIAKMD_01596	EMIEEEJG_02520
recG		ATP-dependent DNA helicase RecG	51	51	1	13	8913				1580	2036	2027	BNNKGHMD_00976	OAFAILLK_00175	HHKJHPED_02418	AANHBMMD_01826	GLEMLILO_02919	LCJHMHKE_01864	IALHGFMH_00217	HMMDJPNL_02501	HPHODELH_02857	GNIFCDKB_01236	EBOMFFAA_01098	KLGKFBHN_02735	IPDLGBFF_02697	CLDEACMB_02467	OMDOKDCL_02541	CALGCHMA_02721	GIGCOMBI_00248	HGKONBAK_00823	DDOPLKKD_01160	PIONILGB_00284	BJJNDPOP_02932	DGNBOAGO_00287	CNOFAIPN_02318	DDKDJOHA_02352	OJGGIGDM_00520	CGLJGMBC_00382	NCKHPPGH_01974	EFLLALEB_00455	EIFGFLIN_00161	HAPJFMGH_02545	GJICOOFK_02543	JBHLHLGE_02365	MAOGDFAM_02611	JIGGDOMC_02479	AFIIAKMD_01630	EMIEEEJG_02555
group_149		hypothetical protein	51	51	1	13	8266				1265	1547	1534	BNNKGHMD_00540	OAFAILLK_02722	HHKJHPED_01997	AANHBMMD_01333	GLEMLILO_02402	LCJHMHKE_01233	IALHGFMH_00601	HMMDJPNL_02144	HPHODELH_02344	GNIFCDKB_01695	EBOMFFAA_00712	KLGKFBHN_02231	IPDLGBFF_02324	CLDEACMB_02097	OMDOKDCL_02106	CALGCHMA_02337	GIGCOMBI_02192	HGKONBAK_02577	DDOPLKKD_01607	PIONILGB_00896	BJJNDPOP_02449	DGNBOAGO_00658	CNOFAIPN_01945	DDKDJOHA_01959	OJGGIGDM_00913	CGLJGMBC_00820	NCKHPPGH_01371	EFLLALEB_00827	EIFGFLIN_02681	HAPJFMGH_02152	GJICOOFK_02150	JBHLHLGE_01989	MAOGDFAM_02176	JIGGDOMC_02099	AFIIAKMD_01224	EMIEEEJG_02114
group_1490		beta-phosphoglucomutase	51	51	1	13	1983				650	650	650	BNNKGHMD_01025	OAFAILLK_00225	HHKJHPED_02464	AANHBMMD_01876	GLEMLILO_02961	LCJHMHKE_01823	IALHGFMH_00170	HMMDJPNL_02548	HPHODELH_02899	GNIFCDKB_01196	EBOMFFAA_01146	KLGKFBHN_02784	IPDLGBFF_02747	CLDEACMB_02519	OMDOKDCL_02582	CALGCHMA_02779	GIGCOMBI_00201	HGKONBAK_00782	DDOPLKKD_01118	PIONILGB_00333	BJJNDPOP_02985	DGNBOAGO_00242	CNOFAIPN_02359	DDKDJOHA_02401	OJGGIGDM_00471	CGLJGMBC_00331	NCKHPPGH_01928	EFLLALEB_00410	EIFGFLIN_00217	HAPJFMGH_02590	GJICOOFK_02588	JBHLHLGE_02410	MAOGDFAM_02656	JIGGDOMC_02524	AFIIAKMD_01677	EMIEEEJG_02602
recA		DNA recombination protein RecA	51	51	1	13	1999				821	1046	1041	BNNKGHMD_01036	OAFAILLK_00236	HHKJHPED_02474	AANHBMMD_01888	GLEMLILO_02972	LCJHMHKE_01811	IALHGFMH_00160	HMMDJPNL_02558	HPHODELH_02914	GNIFCDKB_01186	EBOMFFAA_01158	KLGKFBHN_02794	IPDLGBFF_02758	CLDEACMB_02530	OMDOKDCL_02597	CALGCHMA_02790	GIGCOMBI_00189	HGKONBAK_00772	DDOPLKKD_01103	PIONILGB_00343	BJJNDPOP_02995	DGNBOAGO_00231	CNOFAIPN_02370	DDKDJOHA_02412	OJGGIGDM_00460	CGLJGMBC_00321	NCKHPPGH_01918	EFLLALEB_00399	EIFGFLIN_00228	HAPJFMGH_02600	GJICOOFK_02598	JBHLHLGE_02421	MAOGDFAM_02667	JIGGDOMC_02539	AFIIAKMD_01687	EMIEEEJG_02612
group_1495		hypothetical protein	51	51	1	13	2001				1184	1208	1202	BNNKGHMD_01038	OAFAILLK_00238	HHKJHPED_02476	AANHBMMD_01890	GLEMLILO_02974	LCJHMHKE_01809	IALHGFMH_00158	HMMDJPNL_02560	HPHODELH_02916	GNIFCDKB_01184	EBOMFFAA_01160	KLGKFBHN_02796	IPDLGBFF_02760	CLDEACMB_02532	OMDOKDCL_02599	CALGCHMA_02792	GIGCOMBI_00187	HGKONBAK_00770	DDOPLKKD_01101	PIONILGB_00345	BJJNDPOP_02997	DGNBOAGO_00229	CNOFAIPN_02372	DDKDJOHA_02414	OJGGIGDM_00458	CGLJGMBC_00319	NCKHPPGH_01916	EFLLALEB_00397	EIFGFLIN_00230	HAPJFMGH_02602	GJICOOFK_02600	JBHLHLGE_02423	MAOGDFAM_02669	JIGGDOMC_02541	AFIIAKMD_01689	EMIEEEJG_02614
rsiV		Anti-sigma-V factor RsiV	51	51	1	13	2009				770	884	881	BNNKGHMD_01044	OAFAILLK_00244	HHKJHPED_02482	AANHBMMD_01896	GLEMLILO_02980	LCJHMHKE_01802	IALHGFMH_00152	HMMDJPNL_02566	HPHODELH_02922	GNIFCDKB_01178	EBOMFFAA_01166	KLGKFBHN_02802	IPDLGBFF_02766	CLDEACMB_02538	OMDOKDCL_02605	CALGCHMA_02799	GIGCOMBI_00181	HGKONBAK_00764	DDOPLKKD_01095	PIONILGB_00351	BJJNDPOP_03003	DGNBOAGO_00223	CNOFAIPN_02378	DDKDJOHA_02420	OJGGIGDM_00452	CGLJGMBC_00313	NCKHPPGH_01910	EFLLALEB_00391	EIFGFLIN_00237	HAPJFMGH_02608	GJICOOFK_02606	JBHLHLGE_02429	MAOGDFAM_02675	JIGGDOMC_02547	AFIIAKMD_01695	EMIEEEJG_02620
codB		Cytosine permease	51	51	1	13	2206				1136	1268	1264	BNNKGHMD_01125	OAFAILLK_00319	HHKJHPED_02550	AANHBMMD_01978	GLEMLILO_03065	LCJHMHKE_01717	IALHGFMH_00075	HMMDJPNL_02657	HPHODELH_02997	GNIFCDKB_01101	EBOMFFAA_01239	KLGKFBHN_02883	IPDLGBFF_02841	CLDEACMB_02618	OMDOKDCL_02685	CALGCHMA_02887	GIGCOMBI_00104	HGKONBAK_00665	DDOPLKKD_01020	PIONILGB_00425	BJJNDPOP_03084	DGNBOAGO_00137	CNOFAIPN_02453	DDKDJOHA_02500	OJGGIGDM_00372	CGLJGMBC_00237	NCKHPPGH_01835	EFLLALEB_00256	EIFGFLIN_00309	HAPJFMGH_02706	GJICOOFK_02704	JBHLHLGE_02505	MAOGDFAM_02752	JIGGDOMC_02640	AFIIAKMD_01763	EMIEEEJG_02695
adaB		Methylated-DNA--protein-cysteine methyltransferase, inducible	51	51	1	13	4044				431	491	488	BNNKGHMD_01235	OAFAILLK_00648	HHKJHPED_00242	AANHBMMD_02326	GLEMLILO_00241	LCJHMHKE_00982	IALHGFMH_02479	HMMDJPNL_00255	HPHODELH_00243	GNIFCDKB_00784	EBOMFFAA_01571	KLGKFBHN_00241	IPDLGBFF_00253	CLDEACMB_00283	OMDOKDCL_00305	CALGCHMA_00330	GIGCOMBI_02612	HGKONBAK_00348	DDOPLKKD_00716	PIONILGB_02730	BJJNDPOP_00285	DGNBOAGO_02621	CNOFAIPN_00240	DDKDJOHA_02798	OJGGIGDM_00074	CGLJGMBC_02707	NCKHPPGH_00156	EFLLALEB_02735	EIFGFLIN_02793	HAPJFMGH_00232	GJICOOFK_00231	JBHLHLGE_00272	MAOGDFAM_00317	JIGGDOMC_00256	AFIIAKMD_02070	EMIEEEJG_00241
group_1534		Flavin reductase-like domain protein	51	51	1	13	4077				620	620	620	BNNKGHMD_01261	OAFAILLK_00675	HHKJHPED_00268	AANHBMMD_02352	GLEMLILO_00322	LCJHMHKE_00956	IALHGFMH_02453	HMMDJPNL_00282	HPHODELH_00274	GNIFCDKB_00758	EBOMFFAA_01597	KLGKFBHN_00322	IPDLGBFF_00337	CLDEACMB_00309	OMDOKDCL_00332	CALGCHMA_00356	GIGCOMBI_02586	HGKONBAK_00320	DDOPLKKD_00687	PIONILGB_02704	BJJNDPOP_00311	DGNBOAGO_02595	CNOFAIPN_00266	DDKDJOHA_00003	OJGGIGDM_02864	CGLJGMBC_02681	NCKHPPGH_00181	EFLLALEB_02709	EIFGFLIN_00903	HAPJFMGH_00258	GJICOOFK_00257	JBHLHLGE_00298	MAOGDFAM_00343	JIGGDOMC_00282	AFIIAKMD_02097	EMIEEEJG_00268
group_1543		putative permease	51	51	1	13	4117				701	1184	1174	BNNKGHMD_01297	OAFAILLK_00712	HHKJHPED_00302	AANHBMMD_02389	GLEMLILO_00357	LCJHMHKE_00921	IALHGFMH_02418	HMMDJPNL_00317	HPHODELH_00310	GNIFCDKB_00723	EBOMFFAA_01632	KLGKFBHN_00357	IPDLGBFF_00372	CLDEACMB_00345	OMDOKDCL_00368	CALGCHMA_00393	GIGCOMBI_02553	HGKONBAK_00284	DDOPLKKD_00651	PIONILGB_02669	BJJNDPOP_00348	DGNBOAGO_02560	CNOFAIPN_00301	DDKDJOHA_00039	OJGGIGDM_02828	CGLJGMBC_02646	NCKHPPGH_00216	EFLLALEB_02674	EIFGFLIN_00941	HAPJFMGH_00291	GJICOOFK_00290	JBHLHLGE_00333	MAOGDFAM_00378	JIGGDOMC_00315	AFIIAKMD_02133	EMIEEEJG_00301
macB_1		Macrolide export ATP-binding/permease protein MacB	51	51	1	13	4137				743	1229	1219	BNNKGHMD_01318	OAFAILLK_00731	HHKJHPED_00321	AANHBMMD_02411	GLEMLILO_00376	LCJHMHKE_00902	IALHGFMH_02399	HMMDJPNL_00336	HPHODELH_00329	GNIFCDKB_00704	EBOMFFAA_01651	KLGKFBHN_00376	IPDLGBFF_00391	CLDEACMB_00364	OMDOKDCL_00387	CALGCHMA_00412	GIGCOMBI_02534	HGKONBAK_00265	DDOPLKKD_00632	PIONILGB_02650	BJJNDPOP_00367	DGNBOAGO_02541	CNOFAIPN_00320	DDKDJOHA_00060	OJGGIGDM_02807	CGLJGMBC_02627	NCKHPPGH_00235	EFLLALEB_02655	EIFGFLIN_00960	HAPJFMGH_00310	GJICOOFK_00309	JBHLHLGE_00352	MAOGDFAM_00397	JIGGDOMC_00334	AFIIAKMD_02154	EMIEEEJG_00320
lysM		peptidoglycan-binding protein LysM	51	51	1	13	4164				587	623	599	BNNKGHMD_01341	OAFAILLK_00743	HHKJHPED_00332	AANHBMMD_02435	GLEMLILO_00398	LCJHMHKE_00880	IALHGFMH_02386	HMMDJPNL_00360	HPHODELH_00353	GNIFCDKB_00680	EBOMFFAA_01662	KLGKFBHN_00400	IPDLGBFF_00415	CLDEACMB_00386	OMDOKDCL_00410	CALGCHMA_00434	GIGCOMBI_02510	HGKONBAK_00241	DDOPLKKD_00607	PIONILGB_02628	BJJNDPOP_00392	DGNBOAGO_02519	CNOFAIPN_00331	DDKDJOHA_00083	OJGGIGDM_02784	CGLJGMBC_02605	NCKHPPGH_00257	EFLLALEB_02633	EIFGFLIN_00984	HAPJFMGH_00332	GJICOOFK_00331	JBHLHLGE_00374	MAOGDFAM_00419	JIGGDOMC_00358	AFIIAKMD_02177	EMIEEEJG_00342
menH		2-succinyl-6-hydroxy-2,4-cyclohexadiene-1-carboxylate synthase	51	51	1	13	4169				824	824	824	BNNKGHMD_01346	OAFAILLK_00748	HHKJHPED_00337	AANHBMMD_02440	GLEMLILO_00403	LCJHMHKE_00875	IALHGFMH_02381	HMMDJPNL_00365	HPHODELH_00358	GNIFCDKB_00675	EBOMFFAA_01667	KLGKFBHN_00405	IPDLGBFF_00420	CLDEACMB_00391	OMDOKDCL_00415	CALGCHMA_00439	GIGCOMBI_02505	HGKONBAK_00236	DDOPLKKD_00602	PIONILGB_02623	BJJNDPOP_00397	DGNBOAGO_02514	CNOFAIPN_00336	DDKDJOHA_00088	OJGGIGDM_02779	CGLJGMBC_02600	NCKHPPGH_00262	EFLLALEB_02628	EIFGFLIN_00989	HAPJFMGH_00337	GJICOOFK_00336	JBHLHLGE_00379	MAOGDFAM_00424	JIGGDOMC_00363	AFIIAKMD_02182	EMIEEEJG_00347
menC		o-succinylbenzoate synthase	51	51	1	13	4170				1103	1109	1103	BNNKGHMD_01347	OAFAILLK_00749	HHKJHPED_00338	AANHBMMD_02441	GLEMLILO_00404	LCJHMHKE_00874	IALHGFMH_02380	HMMDJPNL_00366	HPHODELH_00359	GNIFCDKB_00674	EBOMFFAA_01668	KLGKFBHN_00406	IPDLGBFF_00421	CLDEACMB_00392	OMDOKDCL_00416	CALGCHMA_00440	GIGCOMBI_02504	HGKONBAK_00235	DDOPLKKD_00601	PIONILGB_02622	BJJNDPOP_00398	DGNBOAGO_02513	CNOFAIPN_00337	DDKDJOHA_00089	OJGGIGDM_02778	CGLJGMBC_02599	NCKHPPGH_00263	EFLLALEB_02627	EIFGFLIN_00990	HAPJFMGH_00338	GJICOOFK_00337	JBHLHLGE_00380	MAOGDFAM_00425	JIGGDOMC_00364	AFIIAKMD_02183	EMIEEEJG_00348
group_1571		PTS system mannose-specific transporter subunit IIAB	51	51	1	13	4177				332	476	473	BNNKGHMD_01354	OAFAILLK_00758	HHKJHPED_00345	AANHBMMD_02448	GLEMLILO_00411	LCJHMHKE_00867	IALHGFMH_02373	HMMDJPNL_00373	HPHODELH_00366	GNIFCDKB_00667	EBOMFFAA_01675	KLGKFBHN_00413	IPDLGBFF_00429	CLDEACMB_00399	OMDOKDCL_00423	CALGCHMA_00448	GIGCOMBI_02497	HGKONBAK_00228	DDOPLKKD_00594	PIONILGB_02615	BJJNDPOP_00405	DGNBOAGO_02506	CNOFAIPN_00344	DDKDJOHA_00096	OJGGIGDM_02771	CGLJGMBC_02592	NCKHPPGH_00270	EFLLALEB_02620	EIFGFLIN_00997	HAPJFMGH_00345	GJICOOFK_00344	JBHLHLGE_00387	MAOGDFAM_00432	JIGGDOMC_00371	AFIIAKMD_02190	EMIEEEJG_00355
murQ_1		N-acetylmuramic acid 6-phosphate etherase	51	51	1	13	4180				575	890	883	BNNKGHMD_01356	OAFAILLK_00761	HHKJHPED_00347	AANHBMMD_02450	GLEMLILO_00413	LCJHMHKE_00865	IALHGFMH_02371	HMMDJPNL_00375	HPHODELH_00368	GNIFCDKB_00665	EBOMFFAA_01677	KLGKFBHN_00415	IPDLGBFF_00431	CLDEACMB_00401	OMDOKDCL_00425	CALGCHMA_00450	GIGCOMBI_02495	HGKONBAK_00226	DDOPLKKD_00592	PIONILGB_02613	BJJNDPOP_00407	DGNBOAGO_02504	CNOFAIPN_00346	DDKDJOHA_00098	OJGGIGDM_02769	CGLJGMBC_02590	NCKHPPGH_00272	EFLLALEB_02618	EIFGFLIN_00999	HAPJFMGH_00347	GJICOOFK_00346	JBHLHLGE_00389	MAOGDFAM_00434	JIGGDOMC_00373	AFIIAKMD_02192	EMIEEEJG_00357
group_1575		Beta-lactamase	51	51	1	13	4181				989	989	989	BNNKGHMD_01357	OAFAILLK_00762	HHKJHPED_00348	AANHBMMD_02451	GLEMLILO_00414	LCJHMHKE_00864	IALHGFMH_02370	HMMDJPNL_00376	HPHODELH_00369	GNIFCDKB_00664	EBOMFFAA_01678	KLGKFBHN_00416	IPDLGBFF_00432	CLDEACMB_00402	OMDOKDCL_00426	CALGCHMA_00451	GIGCOMBI_02494	HGKONBAK_00225	DDOPLKKD_00591	PIONILGB_02612	BJJNDPOP_00408	DGNBOAGO_02503	CNOFAIPN_00347	DDKDJOHA_00099	OJGGIGDM_02768	CGLJGMBC_02589	NCKHPPGH_00273	EFLLALEB_02617	EIFGFLIN_01000	HAPJFMGH_00348	GJICOOFK_00347	JBHLHLGE_00390	MAOGDFAM_00435	JIGGDOMC_00374	AFIIAKMD_02193	EMIEEEJG_00358
group_1611		ABC transporter ATP-binding protein	51	51	1	13	4388				650	953	947	BNNKGHMD_01564	OAFAILLK_01003	HHKJHPED_00413	AANHBMMD_02626	GLEMLILO_00627	LCJHMHKE_00782	IALHGFMH_02282	HMMDJPNL_00455	HPHODELH_00606	GNIFCDKB_00604	EBOMFFAA_01744	KLGKFBHN_00521	IPDLGBFF_00643	CLDEACMB_00464	OMDOKDCL_00487	CALGCHMA_00610	GIGCOMBI_00635	HGKONBAK_00002	DDOPLKKD_00342	PIONILGB_02545	BJJNDPOP_00516	DGNBOAGO_02308	CNOFAIPN_00430	DDKDJOHA_00269	OJGGIGDM_02598	CGLJGMBC_02388	NCKHPPGH_02414	EFLLALEB_02404	EIFGFLIN_01068	HAPJFMGH_00418	GJICOOFK_00417	JBHLHLGE_00489	MAOGDFAM_00534	JIGGDOMC_00438	AFIIAKMD_02354	EMIEEEJG_00530
arcB_2		ornithine carbamoyltransferase	51	51	1	13	4472				728	1019	1013	BNNKGHMD_01628	OAFAILLK_01071	HHKJHPED_00468	AANHBMMD_02690	GLEMLILO_00682	LCJHMHKE_00727	IALHGFMH_02227	HMMDJPNL_00511	HPHODELH_00661	GNIFCDKB_00549	EBOMFFAA_01806	KLGKFBHN_00576	IPDLGBFF_00708	CLDEACMB_00519	OMDOKDCL_00562	CALGCHMA_00669	GIGCOMBI_00699	HGKONBAK_02741	DDOPLKKD_00287	PIONILGB_02490	BJJNDPOP_00571	DGNBOAGO_02253	CNOFAIPN_00485	DDKDJOHA_00333	OJGGIGDM_02534	CGLJGMBC_02333	NCKHPPGH_02467	EFLLALEB_02349	EIFGFLIN_01123	HAPJFMGH_00492	GJICOOFK_00490	JBHLHLGE_00545	MAOGDFAM_00590	JIGGDOMC_00493	AFIIAKMD_02429	EMIEEEJG_00585
group_1623		hypothetical protein	51	51	1	13	4492				581	710	704	BNNKGHMD_01641	OAFAILLK_01084	HHKJHPED_00484	AANHBMMD_02703	GLEMLILO_00695	LCJHMHKE_00714	IALHGFMH_02213	HMMDJPNL_00524	HPHODELH_00674	GNIFCDKB_00537	EBOMFFAA_01820	KLGKFBHN_00589	IPDLGBFF_00721	CLDEACMB_00532	OMDOKDCL_00574	CALGCHMA_00683	GIGCOMBI_00712	HGKONBAK_02728	DDOPLKKD_00274	PIONILGB_02477	BJJNDPOP_00590	DGNBOAGO_02240	CNOFAIPN_00498	DDKDJOHA_00346	OJGGIGDM_02521	CGLJGMBC_02320	NCKHPPGH_02480	EFLLALEB_02336	EIFGFLIN_01139	HAPJFMGH_00508	GJICOOFK_00506	JBHLHLGE_00558	MAOGDFAM_00603	JIGGDOMC_00506	AFIIAKMD_02442	EMIEEEJG_00598
group_1624		hypothetical protein	51	51	1	13	4497				1958	2099	2095	BNNKGHMD_01646	OAFAILLK_01089	HHKJHPED_00489	AANHBMMD_02708	GLEMLILO_00700	LCJHMHKE_00709	IALHGFMH_02208	HMMDJPNL_00529	HPHODELH_00679	GNIFCDKB_00532	EBOMFFAA_01825	KLGKFBHN_00594	IPDLGBFF_00726	CLDEACMB_00537	OMDOKDCL_00579	CALGCHMA_00688	GIGCOMBI_00717	HGKONBAK_02722	DDOPLKKD_00269	PIONILGB_02472	BJJNDPOP_00595	DGNBOAGO_02235	CNOFAIPN_00503	DDKDJOHA_00351	OJGGIGDM_02516	CGLJGMBC_02315	NCKHPPGH_02485	EFLLALEB_02331	EIFGFLIN_01144	HAPJFMGH_00513	GJICOOFK_00511	JBHLHLGE_00563	MAOGDFAM_00608	JIGGDOMC_00511	AFIIAKMD_02447	EMIEEEJG_00603
mltF		Membrane-bound lytic murein transglycosylase F	51	51	1	13	4509				1739	2168	2159	BNNKGHMD_01655	OAFAILLK_01097	HHKJHPED_00497	AANHBMMD_02717	GLEMLILO_00708	LCJHMHKE_00700	IALHGFMH_02200	HMMDJPNL_00537	HPHODELH_00687	GNIFCDKB_00524	EBOMFFAA_01833	KLGKFBHN_00602	IPDLGBFF_00735	CLDEACMB_00545	OMDOKDCL_00587	CALGCHMA_00696	GIGCOMBI_00726	HGKONBAK_02714	DDOPLKKD_00261	PIONILGB_02464	BJJNDPOP_00603	DGNBOAGO_02227	CNOFAIPN_00511	DDKDJOHA_00360	OJGGIGDM_02507	CGLJGMBC_02307	NCKHPPGH_02494	EFLLALEB_02323	EIFGFLIN_01153	HAPJFMGH_00521	GJICOOFK_00519	JBHLHLGE_00572	MAOGDFAM_00617	JIGGDOMC_00519	AFIIAKMD_02455	EMIEEEJG_00611
group_1629		hypothetical protein	51	51	1	13	4527				401	407	406	BNNKGHMD_01671	OAFAILLK_01113	HHKJHPED_00513	AANHBMMD_02733	GLEMLILO_00724	LCJHMHKE_00684	IALHGFMH_02184	HMMDJPNL_00553	HPHODELH_00704	GNIFCDKB_00508	EBOMFFAA_01849	KLGKFBHN_00618	IPDLGBFF_00751	CLDEACMB_00562	OMDOKDCL_00603	CALGCHMA_00713	GIGCOMBI_00758	HGKONBAK_02698	DDOPLKKD_00244	PIONILGB_02448	BJJNDPOP_00620	DGNBOAGO_02211	CNOFAIPN_00527	DDKDJOHA_00376	OJGGIGDM_02491	CGLJGMBC_02291	NCKHPPGH_02509	EFLLALEB_02307	EIFGFLIN_01169	HAPJFMGH_00537	GJICOOFK_00535	JBHLHLGE_00588	MAOGDFAM_00633	JIGGDOMC_00535	AFIIAKMD_02471	EMIEEEJG_00627
group_1634		hypothetical protein	51	51	1	13	4555				338	443	440	BNNKGHMD_01694	OAFAILLK_01137	HHKJHPED_00539	AANHBMMD_02756	GLEMLILO_00746	LCJHMHKE_00662	IALHGFMH_02159	HMMDJPNL_00579	HPHODELH_00726	GNIFCDKB_00482	EBOMFFAA_01874	KLGKFBHN_00640	IPDLGBFF_00773	CLDEACMB_00632	OMDOKDCL_00626	CALGCHMA_00738	GIGCOMBI_00781	HGKONBAK_02676	DDOPLKKD_00222	PIONILGB_02424	BJJNDPOP_00646	DGNBOAGO_02185	CNOFAIPN_00550	DDKDJOHA_00400	OJGGIGDM_02467	CGLJGMBC_02266	NCKHPPGH_02533	EFLLALEB_02281	EIFGFLIN_01195	HAPJFMGH_00563	GJICOOFK_00561	JBHLHLGE_00614	MAOGDFAM_00659	JIGGDOMC_00561	AFIIAKMD_02494	EMIEEEJG_00650
group_1643		GNAT family acetyltransferase	51	51	1	13	4629				281	464	460	BNNKGHMD_01740	OAFAILLK_01186	HHKJHPED_00593	AANHBMMD_02802	GLEMLILO_00799	LCJHMHKE_02157	IALHGFMH_02105	HMMDJPNL_00633	HPHODELH_00780	GNIFCDKB_00429	EBOMFFAA_01929	KLGKFBHN_00701	IPDLGBFF_00819	CLDEACMB_00685	OMDOKDCL_00670	CALGCHMA_00784	GIGCOMBI_00827	HGKONBAK_01139	DDOPLKKD_00166	PIONILGB_02371	BJJNDPOP_00690	DGNBOAGO_02141	CNOFAIPN_00603	DDKDJOHA_00445	OJGGIGDM_02422	CGLJGMBC_02212	NCKHPPGH_02601	EFLLALEB_02237	EIFGFLIN_01241	HAPJFMGH_00616	GJICOOFK_00614	JBHLHLGE_00659	MAOGDFAM_00703	JIGGDOMC_00606	AFIIAKMD_02538	EMIEEEJG_00694
group_1644		hypothetical protein	51	51	1	13	4640				470	698	690	BNNKGHMD_01751	OAFAILLK_01196	HHKJHPED_00603	AANHBMMD_02813	GLEMLILO_00809	LCJHMHKE_02147	IALHGFMH_02095	HMMDJPNL_00644	HPHODELH_00790	GNIFCDKB_00419	EBOMFFAA_01939	KLGKFBHN_00711	IPDLGBFF_00830	CLDEACMB_00695	OMDOKDCL_00680	CALGCHMA_00794	GIGCOMBI_00838	HGKONBAK_01149	DDOPLKKD_00156	PIONILGB_02361	BJJNDPOP_00700	DGNBOAGO_02131	CNOFAIPN_00613	DDKDJOHA_00456	OJGGIGDM_02411	CGLJGMBC_02202	NCKHPPGH_02611	EFLLALEB_02227	EIFGFLIN_01251	HAPJFMGH_00626	GJICOOFK_00624	JBHLHLGE_00669	MAOGDFAM_00713	JIGGDOMC_00616	AFIIAKMD_02548	EMIEEEJG_00704
group_1647		hypothetical protein	51	51	1	13	4660				311	311	311	BNNKGHMD_01767	OAFAILLK_01212	HHKJHPED_00619	AANHBMMD_02830	GLEMLILO_00825	LCJHMHKE_02130	IALHGFMH_02078	HMMDJPNL_00662	HPHODELH_00806	GNIFCDKB_00403	EBOMFFAA_01955	KLGKFBHN_00728	IPDLGBFF_00848	CLDEACMB_00711	OMDOKDCL_00696	CALGCHMA_00810	GIGCOMBI_00855	HGKONBAK_01168	DDOPLKKD_00140	PIONILGB_02345	BJJNDPOP_00716	DGNBOAGO_02115	CNOFAIPN_00629	DDKDJOHA_00473	OJGGIGDM_02394	CGLJGMBC_02186	NCKHPPGH_02627	EFLLALEB_02211	EIFGFLIN_01268	HAPJFMGH_00642	GJICOOFK_00640	JBHLHLGE_00685	MAOGDFAM_00729	JIGGDOMC_00633	AFIIAKMD_02565	EMIEEEJG_00722
group_1650		transposase	51	51	1	13	4683				689	1070	1062	BNNKGHMD_01789	OAFAILLK_01233	HHKJHPED_00640	AANHBMMD_02852	GLEMLILO_00846	LCJHMHKE_02109	IALHGFMH_02057	HMMDJPNL_00683	HPHODELH_00827	GNIFCDKB_00382	EBOMFFAA_01976	KLGKFBHN_00749	IPDLGBFF_00869	CLDEACMB_00732	OMDOKDCL_00717	CALGCHMA_00831	GIGCOMBI_00876	HGKONBAK_01189	DDOPLKKD_00119	PIONILGB_02324	BJJNDPOP_00738	DGNBOAGO_02094	CNOFAIPN_00650	DDKDJOHA_00494	OJGGIGDM_02373	CGLJGMBC_02165	NCKHPPGH_02648	EFLLALEB_02190	EIFGFLIN_01289	HAPJFMGH_00663	GJICOOFK_00661	JBHLHLGE_00706	MAOGDFAM_00750	JIGGDOMC_00654	AFIIAKMD_02586	EMIEEEJG_00743
yjaB		Peptidyl-lysine N-acetyltransferase YjaB	51	51	1	13	4689				347	434	427	BNNKGHMD_01795	OAFAILLK_01239	HHKJHPED_00646	AANHBMMD_02858	GLEMLILO_00852	LCJHMHKE_02103	IALHGFMH_02051	HMMDJPNL_00689	HPHODELH_00833	GNIFCDKB_00376	EBOMFFAA_01982	KLGKFBHN_00755	IPDLGBFF_00875	CLDEACMB_00738	OMDOKDCL_00723	CALGCHMA_00837	GIGCOMBI_00882	HGKONBAK_01195	DDOPLKKD_00113	PIONILGB_02318	BJJNDPOP_00744	DGNBOAGO_02088	CNOFAIPN_00656	DDKDJOHA_00500	OJGGIGDM_02367	CGLJGMBC_02159	NCKHPPGH_02654	EFLLALEB_02184	EIFGFLIN_01295	HAPJFMGH_00669	GJICOOFK_00667	JBHLHLGE_00712	MAOGDFAM_00756	JIGGDOMC_00660	AFIIAKMD_02592	EMIEEEJG_00749
group_1653		sulfate transporter/STAS domain-containing protein	51	51	1	13	4691				980	1316	1176	BNNKGHMD_01797	OAFAILLK_01241	HHKJHPED_00648	AANHBMMD_02860	GLEMLILO_00854	LCJHMHKE_02101	IALHGFMH_02049	HMMDJPNL_00691	HPHODELH_00835	GNIFCDKB_00374	EBOMFFAA_01984	KLGKFBHN_00757	IPDLGBFF_00877	CLDEACMB_00740	OMDOKDCL_00725	CALGCHMA_00839	GIGCOMBI_00884	HGKONBAK_01197	DDOPLKKD_00111	PIONILGB_02316	BJJNDPOP_00746	DGNBOAGO_02086	CNOFAIPN_00658	DDKDJOHA_00502	OJGGIGDM_02365	CGLJGMBC_02157	NCKHPPGH_02656	EFLLALEB_02182	EIFGFLIN_01297	HAPJFMGH_00671	GJICOOFK_00669	JBHLHLGE_00714	MAOGDFAM_00758	JIGGDOMC_00662	AFIIAKMD_02594	EMIEEEJG_00751
group_1654		hypothetical protein	51	51	1	13	4694				656	872	866	BNNKGHMD_01800	OAFAILLK_01244	HHKJHPED_00651	AANHBMMD_02863	GLEMLILO_00857	LCJHMHKE_02098	IALHGFMH_02046	HMMDJPNL_00694	HPHODELH_00838	GNIFCDKB_00371	EBOMFFAA_01987	KLGKFBHN_00760	IPDLGBFF_00880	CLDEACMB_00743	OMDOKDCL_00728	CALGCHMA_00842	GIGCOMBI_00887	HGKONBAK_01200	DDOPLKKD_00108	PIONILGB_02313	BJJNDPOP_00749	DGNBOAGO_02083	CNOFAIPN_00661	DDKDJOHA_00505	OJGGIGDM_02362	CGLJGMBC_02154	NCKHPPGH_02659	EFLLALEB_02179	EIFGFLIN_01300	HAPJFMGH_00674	GJICOOFK_00672	JBHLHLGE_00717	MAOGDFAM_00761	JIGGDOMC_00665	AFIIAKMD_02597	EMIEEEJG_00754
group_1657		ATPase	51	51	1	13	4721				479	479	479	BNNKGHMD_01825	OAFAILLK_01270	HHKJHPED_00678	AANHBMMD_00004	GLEMLILO_00883	LCJHMHKE_02072	IALHGFMH_02020	HMMDJPNL_00720	HPHODELH_00864	GNIFCDKB_00345	EBOMFFAA_02013	KLGKFBHN_00786	IPDLGBFF_00905	CLDEACMB_00769	OMDOKDCL_00754	CALGCHMA_00875	GIGCOMBI_00913	HGKONBAK_01226	DDOPLKKD_00082	PIONILGB_02287	BJJNDPOP_00775	DGNBOAGO_01989	CNOFAIPN_00687	DDKDJOHA_00530	OJGGIGDM_02337	CGLJGMBC_02128	NCKHPPGH_02685	EFLLALEB_02151	EIFGFLIN_01326	HAPJFMGH_00699	GJICOOFK_00697	JBHLHLGE_00745	MAOGDFAM_00789	JIGGDOMC_00693	AFIIAKMD_02623	EMIEEEJG_00780
group_1658		GNAT family acetyltransferase	51	51	1	13	4722				521	521	521	BNNKGHMD_01826	OAFAILLK_01271	HHKJHPED_00679	AANHBMMD_00005	GLEMLILO_00884	LCJHMHKE_02071	IALHGFMH_02019	HMMDJPNL_00721	HPHODELH_00865	GNIFCDKB_00344	EBOMFFAA_02014	KLGKFBHN_00787	IPDLGBFF_00906	CLDEACMB_00770	OMDOKDCL_00755	CALGCHMA_00876	GIGCOMBI_00914	HGKONBAK_01227	DDOPLKKD_00081	PIONILGB_02286	BJJNDPOP_00776	DGNBOAGO_01988	CNOFAIPN_00688	DDKDJOHA_00531	OJGGIGDM_02336	CGLJGMBC_02127	NCKHPPGH_02686	EFLLALEB_02150	EIFGFLIN_01327	HAPJFMGH_00700	GJICOOFK_00698	JBHLHLGE_00746	MAOGDFAM_00790	JIGGDOMC_00694	AFIIAKMD_02624	EMIEEEJG_00781
group_1659		hypothetical protein	51	51	1	13	4732				212	299	297	BNNKGHMD_01836	OAFAILLK_01281	HHKJHPED_00689	AANHBMMD_00015	GLEMLILO_00894	LCJHMHKE_02061	IALHGFMH_02009	HMMDJPNL_00731	HPHODELH_00875	GNIFCDKB_00334	EBOMFFAA_02024	KLGKFBHN_00797	IPDLGBFF_00916	CLDEACMB_00780	OMDOKDCL_00765	CALGCHMA_00886	GIGCOMBI_00924	HGKONBAK_01237	DDOPLKKD_00071	PIONILGB_02276	BJJNDPOP_00786	DGNBOAGO_01978	CNOFAIPN_00698	DDKDJOHA_00541	OJGGIGDM_02326	CGLJGMBC_02117	NCKHPPGH_02696	EFLLALEB_02140	EIFGFLIN_01337	HAPJFMGH_00710	GJICOOFK_00708	JBHLHLGE_00756	MAOGDFAM_00800	JIGGDOMC_00704	AFIIAKMD_02634	EMIEEEJG_00791
group_1673		DEAD/DEAH box helicase	51	51	1	13	4808				1148	1301	1297	BNNKGHMD_01945	OAFAILLK_01386	HHKJHPED_00795	AANHBMMD_00069	GLEMLILO_00940	LCJHMHKE_02015	IALHGFMH_01957	HMMDJPNL_00799	HPHODELH_00985	GNIFCDKB_00139	EBOMFFAA_02076	KLGKFBHN_00849	IPDLGBFF_01030	CLDEACMB_00826	OMDOKDCL_00815	CALGCHMA_00935	GIGCOMBI_00978	HGKONBAK_01289	DDOPLKKD_00023	PIONILGB_02209	BJJNDPOP_00849	DGNBOAGO_01912	CNOFAIPN_00744	DDKDJOHA_00660	OJGGIGDM_02207	CGLJGMBC_02065	NCKHPPGH_02748	EFLLALEB_02075	EIFGFLIN_01384	HAPJFMGH_00759	GJICOOFK_00757	JBHLHLGE_00803	MAOGDFAM_00850	JIGGDOMC_00818	AFIIAKMD_02688	EMIEEEJG_00845
group_1676		hypothetical protein	51	51	1	13	4840				791	929	926	BNNKGHMD_01969	OAFAILLK_01413	HHKJHPED_00819	AANHBMMD_00093	GLEMLILO_00965	LCJHMHKE_02789	IALHGFMH_01932	HMMDJPNL_00823	HPHODELH_01009	GNIFCDKB_00115	EBOMFFAA_02101	KLGKFBHN_00873	IPDLGBFF_01054	CLDEACMB_00851	OMDOKDCL_00840	CALGCHMA_00961	GIGCOMBI_01002	HGKONBAK_01313	DDOPLKKD_02871	PIONILGB_02185	BJJNDPOP_00939	DGNBOAGO_01888	CNOFAIPN_00769	DDKDJOHA_00684	OJGGIGDM_02188	CGLJGMBC_02041	NCKHPPGH_02772	EFLLALEB_02051	EIFGFLIN_01409	HAPJFMGH_00783	GJICOOFK_00781	JBHLHLGE_00827	MAOGDFAM_00874	JIGGDOMC_00842	AFIIAKMD_02715	EMIEEEJG_00871
group_1678		hypothetical protein	51	51	1	13	4943				1403	1757	1749	BNNKGHMD_02009	OAFAILLK_01451	HHKJHPED_00855	AANHBMMD_00130	GLEMLILO_01001	LCJHMHKE_02833	IALHGFMH_01896	HMMDJPNL_00861	HPHODELH_01045	GNIFCDKB_00079	EBOMFFAA_02149	KLGKFBHN_00909	IPDLGBFF_01090	CLDEACMB_00887	OMDOKDCL_00876	CALGCHMA_00997	GIGCOMBI_01038	HGKONBAK_01349	DDOPLKKD_02835	PIONILGB_02149	BJJNDPOP_00975	DGNBOAGO_01852	CNOFAIPN_00805	DDKDJOHA_00720	OJGGIGDM_02152	CGLJGMBC_02005	NCKHPPGH_02332	EFLLALEB_02015	EIFGFLIN_01511	HAPJFMGH_00828	GJICOOFK_00826	JBHLHLGE_00863	MAOGDFAM_00910	JIGGDOMC_00878	AFIIAKMD_00027	EMIEEEJG_00907
group_1682		acetyltransferase, GNAT family	51	51	1	13	4969				440	440	440	BNNKGHMD_02031	OAFAILLK_01472	HHKJHPED_00875	AANHBMMD_00153	GLEMLILO_01022	LCJHMHKE_01699	IALHGFMH_01876	HMMDJPNL_00883	HPHODELH_01067	GNIFCDKB_00059	EBOMFFAA_02169	KLGKFBHN_00930	IPDLGBFF_01111	CLDEACMB_00908	OMDOKDCL_00897	CALGCHMA_01019	GIGCOMBI_01059	HGKONBAK_01372	DDOPLKKD_02813	PIONILGB_02128	BJJNDPOP_00996	DGNBOAGO_01832	CNOFAIPN_00826	DDKDJOHA_00742	OJGGIGDM_02130	CGLJGMBC_01984	NCKHPPGH_02312	EFLLALEB_01995	EIFGFLIN_01532	HAPJFMGH_00849	GJICOOFK_00847	JBHLHLGE_00883	MAOGDFAM_00930	JIGGDOMC_00899	AFIIAKMD_00048	EMIEEEJG_00929
group_1685		hypothetical protein	51	51	1	13	4978				182	182	182	BNNKGHMD_02035	OAFAILLK_01478	HHKJHPED_00880	AANHBMMD_00157	GLEMLILO_01027	LCJHMHKE_01694	IALHGFMH_01871	HMMDJPNL_00887	HPHODELH_01071	GNIFCDKB_00055	EBOMFFAA_02174	KLGKFBHN_00935	IPDLGBFF_01115	CLDEACMB_00913	OMDOKDCL_00901	CALGCHMA_01023	GIGCOMBI_01064	HGKONBAK_01377	DDOPLKKD_02809	PIONILGB_02123	BJJNDPOP_01001	DGNBOAGO_01828	CNOFAIPN_00831	DDKDJOHA_00746	OJGGIGDM_02126	CGLJGMBC_01979	NCKHPPGH_02307	EFLLALEB_01991	EIFGFLIN_01536	HAPJFMGH_00853	GJICOOFK_00851	JBHLHLGE_00887	MAOGDFAM_00934	JIGGDOMC_00903	AFIIAKMD_00052	EMIEEEJG_00933
group_1686		M protein trans-acting positive regulator	51	51	1	13	4985				716	1421	1407	BNNKGHMD_02042	OAFAILLK_01485	HHKJHPED_00887	AANHBMMD_00164	GLEMLILO_01034	LCJHMHKE_01687	IALHGFMH_01864	HMMDJPNL_00894	HPHODELH_01078	GNIFCDKB_00048	EBOMFFAA_02181	KLGKFBHN_00942	IPDLGBFF_01122	CLDEACMB_00920	OMDOKDCL_00908	CALGCHMA_01030	GIGCOMBI_01071	HGKONBAK_01384	DDOPLKKD_02802	PIONILGB_02116	BJJNDPOP_01008	DGNBOAGO_01821	CNOFAIPN_00838	DDKDJOHA_00753	OJGGIGDM_02119	CGLJGMBC_01972	NCKHPPGH_02300	EFLLALEB_01984	EIFGFLIN_01543	HAPJFMGH_00860	GJICOOFK_00858	JBHLHLGE_00894	MAOGDFAM_00941	JIGGDOMC_00910	AFIIAKMD_00059	EMIEEEJG_00940
pheS		phenylalanyl-tRNA synthetase subunit alpha	51	51	1	13	7903				737	1046	1039	BNNKGHMD_02067	OAFAILLK_01510	HHKJHPED_00911	AANHBMMD_00188	GLEMLILO_01059	LCJHMHKE_01662	IALHGFMH_01839	HMMDJPNL_00928	HPHODELH_01105	GNIFCDKB_02846	EBOMFFAA_02207	KLGKFBHN_00968	IPDLGBFF_01146	CLDEACMB_00946	OMDOKDCL_00981	CALGCHMA_01106	GIGCOMBI_01097	HGKONBAK_01409	DDOPLKKD_02777	PIONILGB_02090	BJJNDPOP_01085	DGNBOAGO_01793	CNOFAIPN_00862	DDKDJOHA_00777	OJGGIGDM_02095	CGLJGMBC_01947	NCKHPPGH_02229	EFLLALEB_01957	EIFGFLIN_01571	HAPJFMGH_00886	GJICOOFK_00884	JBHLHLGE_00921	MAOGDFAM_00968	JIGGDOMC_00937	AFIIAKMD_00083	EMIEEEJG_00965
group_1697		PTS system ascorbate-specific transporter subunit IIA	51	51	1	13	7891				458	458	458	BNNKGHMD_02078	OAFAILLK_01521	HHKJHPED_00922	AANHBMMD_00199	GLEMLILO_01070	LCJHMHKE_01651	IALHGFMH_01828	HMMDJPNL_00939	HPHODELH_01116	GNIFCDKB_02835	EBOMFFAA_02218	KLGKFBHN_00979	IPDLGBFF_01157	CLDEACMB_00957	OMDOKDCL_00992	CALGCHMA_01118	GIGCOMBI_01108	HGKONBAK_01420	DDOPLKKD_02766	PIONILGB_02079	BJJNDPOP_01096	DGNBOAGO_01782	CNOFAIPN_00873	DDKDJOHA_00789	OJGGIGDM_02083	CGLJGMBC_01936	NCKHPPGH_02218	EFLLALEB_01946	EIFGFLIN_01582	HAPJFMGH_00897	GJICOOFK_00895	JBHLHLGE_00932	MAOGDFAM_00979	JIGGDOMC_00948	AFIIAKMD_00094	EMIEEEJG_00976
group_1698		PTS system ascorbate-specific transporter subunit IIB	51	51	1	13	7889				194	299	296	BNNKGHMD_02080	OAFAILLK_01523	HHKJHPED_00924	AANHBMMD_00201	GLEMLILO_01072	LCJHMHKE_01649	IALHGFMH_01826	HMMDJPNL_00941	HPHODELH_01118	GNIFCDKB_02833	EBOMFFAA_02220	KLGKFBHN_00981	IPDLGBFF_01159	CLDEACMB_00959	OMDOKDCL_00994	CALGCHMA_01120	GIGCOMBI_01110	HGKONBAK_01422	DDOPLKKD_02764	PIONILGB_02077	BJJNDPOP_01098	DGNBOAGO_01780	CNOFAIPN_00875	DDKDJOHA_00791	OJGGIGDM_02081	CGLJGMBC_01934	NCKHPPGH_02216	EFLLALEB_01944	EIFGFLIN_01584	HAPJFMGH_00899	GJICOOFK_00897	JBHLHLGE_00934	MAOGDFAM_00981	JIGGDOMC_00950	AFIIAKMD_00096	EMIEEEJG_00978
nfrA1		FMN reductase (NADPH)	51	51	1	13	7836				557	734	730	BNNKGHMD_02126	OAFAILLK_01569	HHKJHPED_00979	AANHBMMD_00247	GLEMLILO_01122	LCJHMHKE_01599	IALHGFMH_01780	HMMDJPNL_00992	HPHODELH_01168	GNIFCDKB_02783	EBOMFFAA_02266	KLGKFBHN_01027	IPDLGBFF_01205	CLDEACMB_01005	OMDOKDCL_01044	CALGCHMA_01171	GIGCOMBI_01156	HGKONBAK_01468	DDOPLKKD_02714	PIONILGB_02031	BJJNDPOP_01148	DGNBOAGO_01729	CNOFAIPN_00925	DDKDJOHA_00838	OJGGIGDM_02034	CGLJGMBC_01888	NCKHPPGH_02170	EFLLALEB_01894	EIFGFLIN_01634	HAPJFMGH_00949	GJICOOFK_00947	JBHLHLGE_00984	MAOGDFAM_01031	JIGGDOMC_01000	AFIIAKMD_00147	EMIEEEJG_01024
group_1706		integral membrane protein	51	51	1	13	7828				623	638	623	BNNKGHMD_02134	OAFAILLK_01577	HHKJHPED_00987	AANHBMMD_00255	GLEMLILO_01130	LCJHMHKE_01591	IALHGFMH_01772	HMMDJPNL_01000	HPHODELH_01176	GNIFCDKB_02775	EBOMFFAA_02274	KLGKFBHN_01035	IPDLGBFF_01213	CLDEACMB_01013	OMDOKDCL_01052	CALGCHMA_01179	GIGCOMBI_01164	HGKONBAK_01476	DDOPLKKD_02706	PIONILGB_02023	BJJNDPOP_01156	DGNBOAGO_01721	CNOFAIPN_00933	DDKDJOHA_00846	OJGGIGDM_02026	CGLJGMBC_01880	NCKHPPGH_02162	EFLLALEB_01886	EIFGFLIN_01642	HAPJFMGH_00957	GJICOOFK_00955	JBHLHLGE_00992	MAOGDFAM_01039	JIGGDOMC_01008	AFIIAKMD_00155	EMIEEEJG_01033
group_1714		helix-turn-helix domain-containing protein	51	51	1	13	7783				188	869	855	BNNKGHMD_02168	OAFAILLK_01612	HHKJHPED_01029	AANHBMMD_00289	GLEMLILO_01164	LCJHMHKE_01557	IALHGFMH_01738	HMMDJPNL_01034	HPHODELH_01210	GNIFCDKB_02741	EBOMFFAA_02316	KLGKFBHN_01069	IPDLGBFF_01247	CLDEACMB_01047	OMDOKDCL_01086	CALGCHMA_01214	GIGCOMBI_01198	HGKONBAK_01511	DDOPLKKD_02672	PIONILGB_01989	BJJNDPOP_01190	DGNBOAGO_01687	CNOFAIPN_00967	DDKDJOHA_00880	OJGGIGDM_01992	CGLJGMBC_01846	NCKHPPGH_00332	EFLLALEB_01852	EIFGFLIN_01676	HAPJFMGH_01000	GJICOOFK_00998	JBHLHLGE_01026	MAOGDFAM_01073	JIGGDOMC_01042	AFIIAKMD_00189	EMIEEEJG_01067
group_1716		M protein trans-acting positive regulator	51	51	1	13	7779				635	1490	1473	BNNKGHMD_02172	OAFAILLK_01616	HHKJHPED_01033	AANHBMMD_00293	GLEMLILO_01168	LCJHMHKE_01553	IALHGFMH_01734	HMMDJPNL_01038	HPHODELH_01214	GNIFCDKB_02737	EBOMFFAA_02320	KLGKFBHN_01073	IPDLGBFF_01251	CLDEACMB_01051	OMDOKDCL_01090	CALGCHMA_01220	GIGCOMBI_01202	HGKONBAK_01515	DDOPLKKD_02668	PIONILGB_01985	BJJNDPOP_01194	DGNBOAGO_01683	CNOFAIPN_00971	DDKDJOHA_00884	OJGGIGDM_01988	CGLJGMBC_01842	NCKHPPGH_00336	EFLLALEB_01848	EIFGFLIN_01680	HAPJFMGH_01004	GJICOOFK_01002	JBHLHLGE_01030	MAOGDFAM_01077	JIGGDOMC_01046	AFIIAKMD_00193	EMIEEEJG_01071
group_1722		DNA replication protein	51	51	1	13	7721				680	842	838	BNNKGHMD_02222	OAFAILLK_01669	HHKJHPED_01086	AANHBMMD_00344	GLEMLILO_01217	LCJHMHKE_01504	IALHGFMH_01681	HMMDJPNL_01091	HPHODELH_01263	GNIFCDKB_02688	EBOMFFAA_02371	KLGKFBHN_01126	IPDLGBFF_01301	CLDEACMB_01100	OMDOKDCL_01140	CALGCHMA_01271	GIGCOMBI_01252	HGKONBAK_01565	DDOPLKKD_02619	PIONILGB_01932	BJJNDPOP_01246	DGNBOAGO_01633	CNOFAIPN_01019	DDKDJOHA_00934	OJGGIGDM_01938	CGLJGMBC_01790	NCKHPPGH_00388	EFLLALEB_01798	EIFGFLIN_01730	HAPJFMGH_01058	GJICOOFK_01056	JBHLHLGE_01079	MAOGDFAM_01127	JIGGDOMC_01096	AFIIAKMD_00243	EMIEEEJG_01121
group_1725		hypothetical protein	51	51	1	13	7716				269	512	507	BNNKGHMD_02227	OAFAILLK_01674	HHKJHPED_01091	AANHBMMD_00349	GLEMLILO_01222	LCJHMHKE_01499	IALHGFMH_01676	HMMDJPNL_01096	HPHODELH_01268	GNIFCDKB_02683	EBOMFFAA_02376	KLGKFBHN_01131	IPDLGBFF_01306	CLDEACMB_01105	OMDOKDCL_01145	CALGCHMA_01276	GIGCOMBI_01257	HGKONBAK_01570	DDOPLKKD_02614	PIONILGB_01927	BJJNDPOP_01251	DGNBOAGO_01628	CNOFAIPN_01024	DDKDJOHA_00940	OJGGIGDM_01932	CGLJGMBC_01785	NCKHPPGH_00393	EFLLALEB_01793	EIFGFLIN_01735	HAPJFMGH_01063	GJICOOFK_01061	JBHLHLGE_01084	MAOGDFAM_01132	JIGGDOMC_01101	AFIIAKMD_00248	EMIEEEJG_01126
group_1726		hypothetical protein	51	51	1	13	7714				356	368	367	BNNKGHMD_02229	OAFAILLK_01676	HHKJHPED_01093	AANHBMMD_00351	GLEMLILO_01224	LCJHMHKE_01497	IALHGFMH_01674	HMMDJPNL_01098	HPHODELH_01270	GNIFCDKB_02681	EBOMFFAA_02378	KLGKFBHN_01133	IPDLGBFF_01308	CLDEACMB_01107	OMDOKDCL_01147	CALGCHMA_01278	GIGCOMBI_01259	HGKONBAK_01572	DDOPLKKD_02612	PIONILGB_01925	BJJNDPOP_01253	DGNBOAGO_01626	CNOFAIPN_01026	DDKDJOHA_00942	OJGGIGDM_01930	CGLJGMBC_01783	NCKHPPGH_00395	EFLLALEB_01791	EIFGFLIN_01737	HAPJFMGH_01065	GJICOOFK_01063	JBHLHLGE_01086	MAOGDFAM_01134	JIGGDOMC_01103	AFIIAKMD_00250	EMIEEEJG_01128
group_1727		hypothetical protein	51	51	1	13	7713				2000	2933	2914	BNNKGHMD_02230	OAFAILLK_01677	HHKJHPED_01094	AANHBMMD_00352	GLEMLILO_01225	LCJHMHKE_01496	IALHGFMH_01673	HMMDJPNL_01099	HPHODELH_01271	GNIFCDKB_02680	EBOMFFAA_02379	KLGKFBHN_01134	IPDLGBFF_01309	CLDEACMB_01108	OMDOKDCL_01148	CALGCHMA_01279	GIGCOMBI_01260	HGKONBAK_01573	DDOPLKKD_02611	PIONILGB_01924	BJJNDPOP_01254	DGNBOAGO_01625	CNOFAIPN_01027	DDKDJOHA_00943	OJGGIGDM_01929	CGLJGMBC_01782	NCKHPPGH_00396	EFLLALEB_01790	EIFGFLIN_01738	HAPJFMGH_01066	GJICOOFK_01064	JBHLHLGE_01087	MAOGDFAM_01135	JIGGDOMC_01104	AFIIAKMD_00251	EMIEEEJG_01129
group_1729		hypothetical protein	51	51	1	13	7702				128	341	336	BNNKGHMD_02241	OAFAILLK_01687	HHKJHPED_01104	AANHBMMD_00363	GLEMLILO_01235	LCJHMHKE_01486	IALHGFMH_01663	HMMDJPNL_01109	HPHODELH_01281	GNIFCDKB_02670	EBOMFFAA_02389	KLGKFBHN_01144	IPDLGBFF_01319	CLDEACMB_01118	OMDOKDCL_01158	CALGCHMA_01289	GIGCOMBI_01270	HGKONBAK_01584	DDOPLKKD_02601	PIONILGB_01914	BJJNDPOP_01264	DGNBOAGO_01615	CNOFAIPN_01037	DDKDJOHA_00954	OJGGIGDM_01918	CGLJGMBC_01772	NCKHPPGH_00405	EFLLALEB_01780	EIFGFLIN_01748	HAPJFMGH_01076	GJICOOFK_01074	JBHLHLGE_01097	MAOGDFAM_01145	JIGGDOMC_01114	AFIIAKMD_00261	EMIEEEJG_01139
group_1730		transcriptional regulator	51	51	1	13	7701				191	260	258	BNNKGHMD_02242	OAFAILLK_01688	HHKJHPED_01105	AANHBMMD_00364	GLEMLILO_01236	LCJHMHKE_01485	IALHGFMH_01662	HMMDJPNL_01110	HPHODELH_01282	GNIFCDKB_02669	EBOMFFAA_02390	KLGKFBHN_01145	IPDLGBFF_01320	CLDEACMB_01119	OMDOKDCL_01159	CALGCHMA_01290	GIGCOMBI_01271	HGKONBAK_01585	DDOPLKKD_02600	PIONILGB_01913	BJJNDPOP_01265	DGNBOAGO_01614	CNOFAIPN_01038	DDKDJOHA_00955	OJGGIGDM_01917	CGLJGMBC_01771	NCKHPPGH_00406	EFLLALEB_01779	EIFGFLIN_01749	HAPJFMGH_01077	GJICOOFK_01075	JBHLHLGE_01098	MAOGDFAM_01146	JIGGDOMC_01115	AFIIAKMD_00262	EMIEEEJG_01140
grpE		co-chaperone GrpE	51	51	1	13	7693				497	551	538	BNNKGHMD_02250	OAFAILLK_01696	HHKJHPED_01113	AANHBMMD_00372	GLEMLILO_01244	LCJHMHKE_01477	IALHGFMH_01654	HMMDJPNL_01118	HPHODELH_01290	GNIFCDKB_02661	EBOMFFAA_02398	KLGKFBHN_01153	IPDLGBFF_01328	CLDEACMB_01127	OMDOKDCL_01167	CALGCHMA_01299	GIGCOMBI_01279	HGKONBAK_01593	DDOPLKKD_02592	PIONILGB_01905	BJJNDPOP_01274	DGNBOAGO_01606	CNOFAIPN_01046	DDKDJOHA_00963	OJGGIGDM_01909	CGLJGMBC_01763	NCKHPPGH_00414	EFLLALEB_01771	EIFGFLIN_01758	HAPJFMGH_01085	GJICOOFK_01083	JBHLHLGE_01106	MAOGDFAM_01154	JIGGDOMC_01123	AFIIAKMD_00270	EMIEEEJG_01148
group_1742		hypothetical protein	51	51	1	13	7615				389	500	493	BNNKGHMD_02295	OAFAILLK_01739	HHKJHPED_01142	AANHBMMD_00417	GLEMLILO_01280	LCJHMHKE_01441	IALHGFMH_01610	HMMDJPNL_01161	HPHODELH_01317	GNIFCDKB_02626	EBOMFFAA_02450	KLGKFBHN_01201	IPDLGBFF_01364	CLDEACMB_01176	OMDOKDCL_01202	CALGCHMA_01326	GIGCOMBI_01330	HGKONBAK_01636	DDOPLKKD_02565	PIONILGB_01861	BJJNDPOP_01301	DGNBOAGO_01569	CNOFAIPN_01081	DDKDJOHA_01008	OJGGIGDM_01864	CGLJGMBC_01715	NCKHPPGH_01822	EFLLALEB_01734	EIFGFLIN_01785	HAPJFMGH_01120	GJICOOFK_01118	JBHLHLGE_01142	MAOGDFAM_01190	JIGGDOMC_01158	AFIIAKMD_00307	EMIEEEJG_01185
rhaR		HTH-type transcriptional activator RhaR	51	51	1	13	7598				560	986	977	BNNKGHMD_02310	OAFAILLK_01754	HHKJHPED_01160	AANHBMMD_00432	GLEMLILO_01295	LCJHMHKE_01426	IALHGFMH_01595	HMMDJPNL_01176	HPHODELH_01332	GNIFCDKB_02611	EBOMFFAA_02465	KLGKFBHN_01216	IPDLGBFF_01379	CLDEACMB_01191	OMDOKDCL_01217	CALGCHMA_01341	GIGCOMBI_01345	HGKONBAK_01652	DDOPLKKD_02550	PIONILGB_01846	BJJNDPOP_01316	DGNBOAGO_01554	CNOFAIPN_01096	DDKDJOHA_01024	OJGGIGDM_01848	CGLJGMBC_01700	NCKHPPGH_00471	EFLLALEB_01719	EIFGFLIN_01800	HAPJFMGH_01135	GJICOOFK_01133	JBHLHLGE_01157	MAOGDFAM_01205	JIGGDOMC_01173	AFIIAKMD_00322	EMIEEEJG_01200
alaS		alanyl-tRNA synthetase	51	51	1	13	7569				1976	2642	2628	BNNKGHMD_02332	OAFAILLK_01777	HHKJHPED_01182	AANHBMMD_00454	GLEMLILO_01317	LCJHMHKE_01404	IALHGFMH_01573	HMMDJPNL_01202	HPHODELH_01354	GNIFCDKB_02589	EBOMFFAA_02489	KLGKFBHN_01239	IPDLGBFF_01401	CLDEACMB_01213	OMDOKDCL_01239	CALGCHMA_01364	GIGCOMBI_01367	HGKONBAK_01674	DDOPLKKD_02528	PIONILGB_01824	BJJNDPOP_01339	DGNBOAGO_01532	CNOFAIPN_01118	DDKDJOHA_01046	OJGGIGDM_01826	CGLJGMBC_01678	NCKHPPGH_00493	EFLLALEB_01697	EIFGFLIN_01822	HAPJFMGH_01157	GJICOOFK_01155	JBHLHLGE_01179	MAOGDFAM_01228	JIGGDOMC_01195	AFIIAKMD_00348	EMIEEEJG_01226
group_1753		hypothetical protein	51	51	1	13	7559				548	581	579	BNNKGHMD_02340	OAFAILLK_01785	HHKJHPED_01190	AANHBMMD_00462	GLEMLILO_01325	LCJHMHKE_01396	IALHGFMH_01565	HMMDJPNL_01210	HPHODELH_01362	GNIFCDKB_02581	EBOMFFAA_02498	KLGKFBHN_01247	IPDLGBFF_01409	CLDEACMB_01221	OMDOKDCL_01247	CALGCHMA_01373	GIGCOMBI_01375	HGKONBAK_01682	DDOPLKKD_02520	PIONILGB_01816	BJJNDPOP_01347	DGNBOAGO_01524	CNOFAIPN_01126	DDKDJOHA_01054	OJGGIGDM_01818	CGLJGMBC_01670	NCKHPPGH_00501	EFLLALEB_01689	EIFGFLIN_01830	HAPJFMGH_01165	GJICOOFK_01163	JBHLHLGE_01187	MAOGDFAM_01236	JIGGDOMC_01203	AFIIAKMD_00356	EMIEEEJG_01234
hndA		NADP-reducing hydrogenase subunit HndA	51	51	1	13	7558				323	488	474	BNNKGHMD_02341	OAFAILLK_01786	HHKJHPED_01191	AANHBMMD_00463	GLEMLILO_01326	LCJHMHKE_01395	IALHGFMH_01564	HMMDJPNL_01211	HPHODELH_01363	GNIFCDKB_02580	EBOMFFAA_02499	KLGKFBHN_01248	IPDLGBFF_01410	CLDEACMB_01222	OMDOKDCL_01248	CALGCHMA_01374	GIGCOMBI_01376	HGKONBAK_01683	DDOPLKKD_02519	PIONILGB_01815	BJJNDPOP_01348	DGNBOAGO_01523	CNOFAIPN_01127	DDKDJOHA_01055	OJGGIGDM_01817	CGLJGMBC_01669	NCKHPPGH_00502	EFLLALEB_01688	EIFGFLIN_01831	HAPJFMGH_01166	GJICOOFK_01164	JBHLHLGE_01188	MAOGDFAM_01237	JIGGDOMC_01204	AFIIAKMD_00357	EMIEEEJG_01235
btuD_2		Vitamin B12 import ATP-binding protein BtuD	51	51	1	13	7547				1004	1004	1004	BNNKGHMD_02352	OAFAILLK_01797	HHKJHPED_01202	AANHBMMD_00474	GLEMLILO_01337	LCJHMHKE_01383	IALHGFMH_01553	HMMDJPNL_01223	HPHODELH_01374	GNIFCDKB_02569	EBOMFFAA_02510	KLGKFBHN_01259	IPDLGBFF_01421	CLDEACMB_01233	OMDOKDCL_01259	CALGCHMA_01385	GIGCOMBI_01387	HGKONBAK_01694	DDOPLKKD_02508	PIONILGB_01804	BJJNDPOP_01359	DGNBOAGO_01512	CNOFAIPN_01138	DDKDJOHA_01066	OJGGIGDM_01806	CGLJGMBC_01658	NCKHPPGH_00514	EFLLALEB_01677	EIFGFLIN_01842	HAPJFMGH_01177	GJICOOFK_01175	JBHLHLGE_01200	MAOGDFAM_01249	JIGGDOMC_01215	AFIIAKMD_00369	EMIEEEJG_01247
group_1760		ABC transporter ATP-binding protein	51	51	1	13	7532				707	1496	1441	BNNKGHMD_02366	OAFAILLK_01810	HHKJHPED_01215	AANHBMMD_00487	GLEMLILO_01350	LCJHMHKE_00625	IALHGFMH_01540	HMMDJPNL_01236	HPHODELH_01387	GNIFCDKB_02556	EBOMFFAA_02523	KLGKFBHN_01272	IPDLGBFF_01434	CLDEACMB_01246	OMDOKDCL_01272	CALGCHMA_01398	GIGCOMBI_01400	HGKONBAK_01707	DDOPLKKD_02495	PIONILGB_01791	BJJNDPOP_01372	DGNBOAGO_01499	CNOFAIPN_01151	DDKDJOHA_01080	OJGGIGDM_01792	CGLJGMBC_01645	NCKHPPGH_00527	EFLLALEB_01664	EIFGFLIN_01855	HAPJFMGH_01190	GJICOOFK_01188	JBHLHLGE_01213	MAOGDFAM_01262	JIGGDOMC_01228	AFIIAKMD_00382	EMIEEEJG_01260
nrdI_2		putative flavoprotein NrdI	51	51	1	13	7438				443	443	443	BNNKGHMD_02372	OAFAILLK_01815	HHKJHPED_01220	AANHBMMD_00493	GLEMLILO_01425	LCJHMHKE_00620	IALHGFMH_01535	HMMDJPNL_01314	HPHODELH_01392	GNIFCDKB_02550	EBOMFFAA_02529	KLGKFBHN_01277	IPDLGBFF_01512	CLDEACMB_01251	OMDOKDCL_01277	CALGCHMA_01482	GIGCOMBI_01406	HGKONBAK_01713	DDOPLKKD_02490	PIONILGB_01711	BJJNDPOP_01471	DGNBOAGO_01494	CNOFAIPN_01156	DDKDJOHA_01086	OJGGIGDM_01786	CGLJGMBC_01640	NCKHPPGH_00532	EFLLALEB_01659	EIFGFLIN_01860	HAPJFMGH_01269	GJICOOFK_01267	JBHLHLGE_01218	MAOGDFAM_01267	JIGGDOMC_01233	AFIIAKMD_00387	EMIEEEJG_01265
ntpI		V-type ATP synthase subunit I	51	51	1	13	7436				221	1979	1944	BNNKGHMD_02374	OAFAILLK_01817	HHKJHPED_01222	AANHBMMD_00495	GLEMLILO_01427	LCJHMHKE_00618	IALHGFMH_01533	HMMDJPNL_01316	HPHODELH_01394	GNIFCDKB_02548	EBOMFFAA_02531	KLGKFBHN_01279	IPDLGBFF_01514	CLDEACMB_01253	OMDOKDCL_01279	CALGCHMA_01485	GIGCOMBI_01408	HGKONBAK_01715	DDOPLKKD_02488	PIONILGB_01709	BJJNDPOP_01473	DGNBOAGO_01492	CNOFAIPN_01158	DDKDJOHA_01088	OJGGIGDM_01784	CGLJGMBC_01638	NCKHPPGH_00534	EFLLALEB_01657	EIFGFLIN_01862	HAPJFMGH_01271	GJICOOFK_01269	JBHLHLGE_01220	MAOGDFAM_01269	JIGGDOMC_01235	AFIIAKMD_00389	EMIEEEJG_01267
group_1768		Hydrophobic dipeptide epimerase	51	51	1	13	7415				965	1151	1063	BNNKGHMD_02394	OAFAILLK_01836	HHKJHPED_01241	AANHBMMD_00515	GLEMLILO_01445	LCJHMHKE_00599	IALHGFMH_01514	HMMDJPNL_01333	HPHODELH_01413	GNIFCDKB_02529	EBOMFFAA_02550	KLGKFBHN_01298	IPDLGBFF_01533	CLDEACMB_01273	OMDOKDCL_01298	CALGCHMA_01502	GIGCOMBI_01427	HGKONBAK_01734	DDOPLKKD_02469	PIONILGB_01690	BJJNDPOP_01492	DGNBOAGO_01473	CNOFAIPN_01176	DDKDJOHA_01108	OJGGIGDM_01764	CGLJGMBC_01619	NCKHPPGH_00553	EFLLALEB_01638	EIFGFLIN_01881	HAPJFMGH_01288	GJICOOFK_01286	JBHLHLGE_01239	MAOGDFAM_01288	JIGGDOMC_01255	AFIIAKMD_00408	EMIEEEJG_01286
group_1771		DNA primase	51	51	1	13	7402				1769	1886	1882	BNNKGHMD_02407	OAFAILLK_01849	HHKJHPED_01248	AANHBMMD_00528	GLEMLILO_01452	LCJHMHKE_00592	IALHGFMH_01501	HMMDJPNL_01346	HPHODELH_01427	GNIFCDKB_02516	EBOMFFAA_02563	KLGKFBHN_01311	IPDLGBFF_01540	CLDEACMB_01286	OMDOKDCL_01305	CALGCHMA_01516	GIGCOMBI_01434	HGKONBAK_01748	DDOPLKKD_02455	PIONILGB_01677	BJJNDPOP_01507	DGNBOAGO_01460	CNOFAIPN_01183	DDKDJOHA_01121	OJGGIGDM_01751	CGLJGMBC_01606	NCKHPPGH_00566	EFLLALEB_01625	EIFGFLIN_01894	HAPJFMGH_01301	GJICOOFK_01299	JBHLHLGE_01252	MAOGDFAM_01301	JIGGDOMC_01268	AFIIAKMD_00420	EMIEEEJG_01299
xerD		site-specific tyrosine recombinase XerD-family protein	51	51	1	13	7387				545	890	883	BNNKGHMD_02421	OAFAILLK_01863	HHKJHPED_01262	AANHBMMD_00542	GLEMLILO_01466	LCJHMHKE_00578	IALHGFMH_01487	HMMDJPNL_01360	HPHODELH_01441	GNIFCDKB_02502	EBOMFFAA_02577	KLGKFBHN_01325	IPDLGBFF_01554	CLDEACMB_01300	OMDOKDCL_01319	CALGCHMA_01531	GIGCOMBI_01448	HGKONBAK_01762	DDOPLKKD_02441	PIONILGB_01663	BJJNDPOP_01521	DGNBOAGO_01446	CNOFAIPN_01197	DDKDJOHA_01135	OJGGIGDM_01737	CGLJGMBC_01592	NCKHPPGH_00578	EFLLALEB_01611	EIFGFLIN_01908	HAPJFMGH_01315	GJICOOFK_01313	JBHLHLGE_01266	MAOGDFAM_01315	JIGGDOMC_01282	AFIIAKMD_00434	EMIEEEJG_01315
group_1775		ferredoxin	51	51	1	13	7381				218	236	218	BNNKGHMD_02427	OAFAILLK_01869	HHKJHPED_01268	AANHBMMD_00548	GLEMLILO_01472	LCJHMHKE_00572	IALHGFMH_01481	HMMDJPNL_01366	HPHODELH_01447	GNIFCDKB_02496	EBOMFFAA_02583	KLGKFBHN_01331	IPDLGBFF_01560	CLDEACMB_01306	OMDOKDCL_01325	CALGCHMA_01537	GIGCOMBI_01454	HGKONBAK_01768	DDOPLKKD_02435	PIONILGB_01657	BJJNDPOP_01527	DGNBOAGO_01440	CNOFAIPN_01203	DDKDJOHA_01141	OJGGIGDM_01731	CGLJGMBC_01586	NCKHPPGH_00584	EFLLALEB_01605	EIFGFLIN_01914	HAPJFMGH_01321	GJICOOFK_01319	JBHLHLGE_01272	MAOGDFAM_01321	JIGGDOMC_01288	AFIIAKMD_00440	EMIEEEJG_01321
group_1776		hypothetical protein	51	51	1	13	7380				1034	1034	1034	BNNKGHMD_02428	OAFAILLK_01870	HHKJHPED_01269	AANHBMMD_00549	GLEMLILO_01473	LCJHMHKE_00571	IALHGFMH_01480	HMMDJPNL_01367	HPHODELH_01448	GNIFCDKB_02495	EBOMFFAA_02584	KLGKFBHN_01332	IPDLGBFF_01561	CLDEACMB_01307	OMDOKDCL_01326	CALGCHMA_01538	GIGCOMBI_01455	HGKONBAK_01769	DDOPLKKD_02434	PIONILGB_01656	BJJNDPOP_01528	DGNBOAGO_01439	CNOFAIPN_01204	DDKDJOHA_01142	OJGGIGDM_01730	CGLJGMBC_01585	NCKHPPGH_00585	EFLLALEB_01604	EIFGFLIN_01915	HAPJFMGH_01322	GJICOOFK_01320	JBHLHLGE_01273	MAOGDFAM_01322	JIGGDOMC_01289	AFIIAKMD_00441	EMIEEEJG_01322
group_1777		prephenate dehydratase	51	51	1	13	7356				848	848	848	BNNKGHMD_02451	OAFAILLK_01893	HHKJHPED_01292	AANHBMMD_00572	GLEMLILO_01496	LCJHMHKE_00548	IALHGFMH_01457	HMMDJPNL_01390	HPHODELH_01471	GNIFCDKB_02472	EBOMFFAA_02607	KLGKFBHN_01355	IPDLGBFF_01584	CLDEACMB_01330	OMDOKDCL_01349	CALGCHMA_01562	GIGCOMBI_01478	HGKONBAK_01792	DDOPLKKD_02411	PIONILGB_01633	BJJNDPOP_01551	DGNBOAGO_01416	CNOFAIPN_01227	DDKDJOHA_01165	OJGGIGDM_01707	CGLJGMBC_01562	NCKHPPGH_00607	EFLLALEB_01581	EIFGFLIN_01938	HAPJFMGH_01345	GJICOOFK_01343	JBHLHLGE_01296	MAOGDFAM_01345	JIGGDOMC_01312	AFIIAKMD_00464	EMIEEEJG_01345
group_1778		EDD domain-containing protein, DegV family	51	51	1	13	7354				815	848	847	BNNKGHMD_02453	OAFAILLK_01895	HHKJHPED_01294	AANHBMMD_00574	GLEMLILO_01498	LCJHMHKE_00546	IALHGFMH_01455	HMMDJPNL_01392	HPHODELH_01473	GNIFCDKB_02470	EBOMFFAA_02609	KLGKFBHN_01357	IPDLGBFF_01586	CLDEACMB_01332	OMDOKDCL_01351	CALGCHMA_01564	GIGCOMBI_01480	HGKONBAK_01794	DDOPLKKD_02409	PIONILGB_01631	BJJNDPOP_01553	DGNBOAGO_01414	CNOFAIPN_01229	DDKDJOHA_01167	OJGGIGDM_01705	CGLJGMBC_01560	NCKHPPGH_00609	EFLLALEB_01579	EIFGFLIN_01940	HAPJFMGH_01347	GJICOOFK_01345	JBHLHLGE_01298	MAOGDFAM_01347	JIGGDOMC_01314	AFIIAKMD_00466	EMIEEEJG_01347
yvqK		Corrinoid adenosyltransferase	51	51	1	13	7266				581	581	581	BNNKGHMD_02517	OAFAILLK_01961	HHKJHPED_01355	AANHBMMD_00638	GLEMLILO_01559	LCJHMHKE_00485	IALHGFMH_01395	HMMDJPNL_01460	HPHODELH_01539	GNIFCDKB_02405	EBOMFFAA_00053	KLGKFBHN_01417	IPDLGBFF_01647	CLDEACMB_01402	OMDOKDCL_01415	CALGCHMA_01626	GIGCOMBI_01540	HGKONBAK_01865	DDOPLKKD_02343	PIONILGB_01571	BJJNDPOP_01613	DGNBOAGO_01354	CNOFAIPN_01290	DDKDJOHA_01231	OJGGIGDM_01641	CGLJGMBC_01500	NCKHPPGH_00670	EFLLALEB_01519	EIFGFLIN_02004	HAPJFMGH_01407	GJICOOFK_01405	JBHLHLGE_01359	MAOGDFAM_01408	JIGGDOMC_01380	AFIIAKMD_00535	EMIEEEJG_01415
mhqR		HTH-type transcriptional regulator MhqR	51	51	1	13	7145				428	428	428	BNNKGHMD_02547	OAFAILLK_01991	HHKJHPED_01385	AANHBMMD_00668	GLEMLILO_01590	LCJHMHKE_00455	IALHGFMH_01320	HMMDJPNL_01490	HPHODELH_01569	GNIFCDKB_02375	EBOMFFAA_00084	KLGKFBHN_01447	IPDLGBFF_01677	CLDEACMB_01432	OMDOKDCL_01445	CALGCHMA_01656	GIGCOMBI_01570	HGKONBAK_01895	DDOPLKKD_02313	PIONILGB_01541	BJJNDPOP_01643	DGNBOAGO_01310	CNOFAIPN_01320	DDKDJOHA_01261	OJGGIGDM_01611	CGLJGMBC_01470	NCKHPPGH_00698	EFLLALEB_01470	EIFGFLIN_02034	HAPJFMGH_01437	GJICOOFK_01435	JBHLHLGE_01389	MAOGDFAM_01438	JIGGDOMC_01410	AFIIAKMD_00565	EMIEEEJG_01445
group_1788		glyoxalase family protein	51	51	1	13	7144				521	965	956	BNNKGHMD_02548	OAFAILLK_01992	HHKJHPED_01386	AANHBMMD_00669	GLEMLILO_01591	LCJHMHKE_00454	IALHGFMH_01319	HMMDJPNL_01491	HPHODELH_01570	GNIFCDKB_02374	EBOMFFAA_00085	KLGKFBHN_01448	IPDLGBFF_01678	CLDEACMB_01433	OMDOKDCL_01446	CALGCHMA_01657	GIGCOMBI_01571	HGKONBAK_01896	DDOPLKKD_02312	PIONILGB_01540	BJJNDPOP_01644	DGNBOAGO_01309	CNOFAIPN_01321	DDKDJOHA_01262	OJGGIGDM_01610	CGLJGMBC_01469	NCKHPPGH_00699	EFLLALEB_01469	EIFGFLIN_02035	HAPJFMGH_01438	GJICOOFK_01436	JBHLHLGE_01390	MAOGDFAM_01439	JIGGDOMC_01411	AFIIAKMD_00566	EMIEEEJG_01446
group_1792		transcriptional regulator, GntR family	51	51	1	13	7098				689	1046	1039	BNNKGHMD_02588	OAFAILLK_02030	HHKJHPED_01424	AANHBMMD_00709	GLEMLILO_01629	LCJHMHKE_00416	IALHGFMH_01281	HMMDJPNL_01530	HPHODELH_01608	GNIFCDKB_02336	EBOMFFAA_00123	KLGKFBHN_01486	IPDLGBFF_01718	CLDEACMB_01471	OMDOKDCL_01484	CALGCHMA_01697	GIGCOMBI_01609	HGKONBAK_01932	DDOPLKKD_02274	PIONILGB_01502	BJJNDPOP_01682	DGNBOAGO_01271	CNOFAIPN_01359	DDKDJOHA_01301	OJGGIGDM_01571	CGLJGMBC_01431	NCKHPPGH_00738	EFLLALEB_01431	EIFGFLIN_02074	HAPJFMGH_01476	GJICOOFK_01474	JBHLHLGE_01426	MAOGDFAM_01477	JIGGDOMC_01449	AFIIAKMD_00604	EMIEEEJG_01485
group_1794		YbaK/ebsC protein	51	51	1	13	7078				494	515	494	BNNKGHMD_02608	OAFAILLK_02050	HHKJHPED_01444	AANHBMMD_00729	GLEMLILO_01649	LCJHMHKE_00396	IALHGFMH_01261	HMMDJPNL_01550	HPHODELH_01628	GNIFCDKB_02316	EBOMFFAA_00143	KLGKFBHN_01506	IPDLGBFF_01738	CLDEACMB_01491	OMDOKDCL_01504	CALGCHMA_01717	GIGCOMBI_01629	HGKONBAK_01952	DDOPLKKD_02254	PIONILGB_01482	BJJNDPOP_01702	DGNBOAGO_01251	CNOFAIPN_01379	DDKDJOHA_01321	OJGGIGDM_01551	CGLJGMBC_01411	NCKHPPGH_00758	EFLLALEB_01411	EIFGFLIN_02094	HAPJFMGH_01496	GJICOOFK_01494	JBHLHLGE_01446	MAOGDFAM_01497	JIGGDOMC_01469	AFIIAKMD_00624	EMIEEEJG_01505
group_1797		PTS system cellobiose-specific transporter subunit IIB	51	51	1	13	7032				296	335	334	BNNKGHMD_02645	OAFAILLK_02087	HHKJHPED_01482	AANHBMMD_00766	GLEMLILO_01685	LCJHMHKE_00360	IALHGFMH_01220	HMMDJPNL_01588	HPHODELH_01663	GNIFCDKB_02278	EBOMFFAA_00185	KLGKFBHN_01545	IPDLGBFF_01775	CLDEACMB_01534	OMDOKDCL_01540	CALGCHMA_01753	GIGCOMBI_01666	HGKONBAK_01990	DDOPLKKD_02219	PIONILGB_01446	BJJNDPOP_01743	DGNBOAGO_01214	CNOFAIPN_01418	DDKDJOHA_01358	OJGGIGDM_01514	CGLJGMBC_01372	NCKHPPGH_00797	EFLLALEB_01374	EIFGFLIN_02135	HAPJFMGH_01538	GJICOOFK_01536	JBHLHLGE_01485	MAOGDFAM_01534	JIGGDOMC_01506	AFIIAKMD_00663	EMIEEEJG_01601
group_1798		Phosphoribosylamine--glycine ligase	51	51	1	13	7023				1247	1247	1247	BNNKGHMD_02653	OAFAILLK_02096	HHKJHPED_01490	AANHBMMD_00774	GLEMLILO_01693	LCJHMHKE_00352	IALHGFMH_01212	HMMDJPNL_01596	HPHODELH_01671	GNIFCDKB_02270	EBOMFFAA_00193	KLGKFBHN_01554	IPDLGBFF_01783	CLDEACMB_01542	OMDOKDCL_01548	CALGCHMA_01761	GIGCOMBI_01674	HGKONBAK_01998	DDOPLKKD_02210	PIONILGB_01438	BJJNDPOP_01751	DGNBOAGO_01206	CNOFAIPN_01426	DDKDJOHA_01366	OJGGIGDM_01506	CGLJGMBC_01364	NCKHPPGH_00805	EFLLALEB_01366	EIFGFLIN_02143	HAPJFMGH_01546	GJICOOFK_01544	JBHLHLGE_01493	MAOGDFAM_01542	JIGGDOMC_01514	AFIIAKMD_00671	EMIEEEJG_01609
group_1799		SPFH domain / Band 7 family protein	51	51	1	13	7011				728	866	863	BNNKGHMD_02664	OAFAILLK_02107	HHKJHPED_01501	AANHBMMD_00785	GLEMLILO_01704	LCJHMHKE_00341	IALHGFMH_01201	HMMDJPNL_01607	HPHODELH_01681	GNIFCDKB_02259	EBOMFFAA_00204	KLGKFBHN_01565	IPDLGBFF_01794	CLDEACMB_01553	OMDOKDCL_01559	CALGCHMA_01773	GIGCOMBI_01685	HGKONBAK_02009	DDOPLKKD_02199	PIONILGB_01427	BJJNDPOP_01762	DGNBOAGO_01195	CNOFAIPN_01437	DDKDJOHA_01377	OJGGIGDM_01495	CGLJGMBC_01353	NCKHPPGH_00816	EFLLALEB_01355	EIFGFLIN_02154	HAPJFMGH_01557	GJICOOFK_01555	JBHLHLGE_01504	MAOGDFAM_01553	JIGGDOMC_01525	AFIIAKMD_00682	EMIEEEJG_01620
group_1801		YjeF protein	51	51	1	13	7010				875	875	875	BNNKGHMD_02665	OAFAILLK_02108	HHKJHPED_01502	AANHBMMD_00786	GLEMLILO_01705	LCJHMHKE_00340	IALHGFMH_01199	HMMDJPNL_01608	HPHODELH_01682	GNIFCDKB_02258	EBOMFFAA_00205	KLGKFBHN_01566	IPDLGBFF_01795	CLDEACMB_01554	OMDOKDCL_01560	CALGCHMA_01774	GIGCOMBI_01686	HGKONBAK_02010	DDOPLKKD_02198	PIONILGB_01426	BJJNDPOP_01763	DGNBOAGO_01194	CNOFAIPN_01438	DDKDJOHA_01378	OJGGIGDM_01494	CGLJGMBC_01352	NCKHPPGH_00817	EFLLALEB_01354	EIFGFLIN_02155	HAPJFMGH_01558	GJICOOFK_01556	JBHLHLGE_01505	MAOGDFAM_01554	JIGGDOMC_01526	AFIIAKMD_00683	EMIEEEJG_01621
group_1802		hypothetical protein	51	51	1	13	7006				320	320	320	BNNKGHMD_02667	OAFAILLK_02110	HHKJHPED_01504	AANHBMMD_00788	GLEMLILO_01707	LCJHMHKE_00338	IALHGFMH_01197	HMMDJPNL_01610	HPHODELH_01684	GNIFCDKB_02256	EBOMFFAA_00207	KLGKFBHN_01568	IPDLGBFF_01797	CLDEACMB_01556	OMDOKDCL_01562	CALGCHMA_01776	GIGCOMBI_01688	HGKONBAK_02012	DDOPLKKD_02196	PIONILGB_01424	BJJNDPOP_01765	DGNBOAGO_01192	CNOFAIPN_01440	DDKDJOHA_01380	OJGGIGDM_01492	CGLJGMBC_01350	NCKHPPGH_00819	EFLLALEB_01352	EIFGFLIN_02157	HAPJFMGH_01561	GJICOOFK_01559	JBHLHLGE_01507	MAOGDFAM_01556	JIGGDOMC_01528	AFIIAKMD_00685	EMIEEEJG_01623
group_1803		hypothetical protein	51	51	1	13	7004				452	455	452	BNNKGHMD_02669	OAFAILLK_02112	HHKJHPED_01506	AANHBMMD_00790	GLEMLILO_01709	LCJHMHKE_00336	IALHGFMH_01195	HMMDJPNL_01612	HPHODELH_01686	GNIFCDKB_02254	EBOMFFAA_00209	KLGKFBHN_01570	IPDLGBFF_01799	CLDEACMB_01558	OMDOKDCL_01564	CALGCHMA_01778	GIGCOMBI_01690	HGKONBAK_02014	DDOPLKKD_02194	PIONILGB_01422	BJJNDPOP_01768	DGNBOAGO_01190	CNOFAIPN_01442	DDKDJOHA_01382	OJGGIGDM_01490	CGLJGMBC_01348	NCKHPPGH_00821	EFLLALEB_01350	EIFGFLIN_02159	HAPJFMGH_01563	GJICOOFK_01561	JBHLHLGE_01509	MAOGDFAM_01558	JIGGDOMC_01530	AFIIAKMD_00687	EMIEEEJG_01625
group_1804		hypothetical protein	51	51	1	13	7001				644	644	644	BNNKGHMD_02671	OAFAILLK_02114	HHKJHPED_01508	AANHBMMD_00792	GLEMLILO_01711	LCJHMHKE_00334	IALHGFMH_01193	HMMDJPNL_01614	HPHODELH_01688	GNIFCDKB_02252	EBOMFFAA_00211	KLGKFBHN_01572	IPDLGBFF_01801	CLDEACMB_01560	OMDOKDCL_01567	CALGCHMA_01780	GIGCOMBI_01692	HGKONBAK_02016	DDOPLKKD_02192	PIONILGB_01420	BJJNDPOP_01771	DGNBOAGO_01188	CNOFAIPN_01444	DDKDJOHA_01384	OJGGIGDM_01488	CGLJGMBC_01346	NCKHPPGH_00823	EFLLALEB_01348	EIFGFLIN_02162	HAPJFMGH_01565	GJICOOFK_01563	JBHLHLGE_01511	MAOGDFAM_01560	JIGGDOMC_01532	AFIIAKMD_00689	EMIEEEJG_01627
group_1805		PTS system, mannose/fructose/sorbose-specific IIA component	51	51	1	13	6997				407	407	407	BNNKGHMD_02674	OAFAILLK_02117	HHKJHPED_01511	AANHBMMD_00795	GLEMLILO_01714	LCJHMHKE_00331	IALHGFMH_01190	HMMDJPNL_01617	HPHODELH_01691	GNIFCDKB_02249	EBOMFFAA_00214	KLGKFBHN_01575	IPDLGBFF_01804	CLDEACMB_01563	OMDOKDCL_01570	CALGCHMA_01783	GIGCOMBI_01695	HGKONBAK_02019	DDOPLKKD_02189	PIONILGB_01417	BJJNDPOP_01774	DGNBOAGO_01185	CNOFAIPN_01447	DDKDJOHA_01389	OJGGIGDM_01483	CGLJGMBC_01343	NCKHPPGH_00826	EFLLALEB_01345	EIFGFLIN_02165	HAPJFMGH_01568	GJICOOFK_01566	JBHLHLGE_01514	MAOGDFAM_01563	JIGGDOMC_01535	AFIIAKMD_00692	EMIEEEJG_01630
group_1838		hypothetical protein	51	51	1	13	6789				410	677	646	BNNKGHMD_02783	OAFAILLK_02243	HHKJHPED_01571	AANHBMMD_00904	GLEMLILO_01844	LCJHMHKE_00241	IALHGFMH_01086	HMMDJPNL_01701	HPHODELH_01802	GNIFCDKB_02144	EBOMFFAA_00322	KLGKFBHN_01643	IPDLGBFF_01913	CLDEACMB_01652	OMDOKDCL_01661	CALGCHMA_01878	GIGCOMBI_01801	HGKONBAK_02090	DDOPLKKD_02080	PIONILGB_01364	BJJNDPOP_01886	DGNBOAGO_01118	CNOFAIPN_01550	DDKDJOHA_01497	OJGGIGDM_01375	CGLJGMBC_01261	NCKHPPGH_00909	EFLLALEB_01278	EIFGFLIN_02230	HAPJFMGH_01657	GJICOOFK_01656	JBHLHLGE_01617	MAOGDFAM_01667	JIGGDOMC_01638	AFIIAKMD_00804	EMIEEEJG_01685
yeiL		Regulatory protein YeiL	51	51	1	13	6788				665	665	665	BNNKGHMD_02784	OAFAILLK_02244	HHKJHPED_01572	AANHBMMD_00905	GLEMLILO_01845	LCJHMHKE_00240	IALHGFMH_01085	HMMDJPNL_01702	HPHODELH_01803	GNIFCDKB_02143	EBOMFFAA_00323	KLGKFBHN_01644	IPDLGBFF_01914	CLDEACMB_01653	OMDOKDCL_01662	CALGCHMA_01879	GIGCOMBI_01802	HGKONBAK_02091	DDOPLKKD_02079	PIONILGB_01363	BJJNDPOP_01887	DGNBOAGO_01117	CNOFAIPN_01551	DDKDJOHA_01498	OJGGIGDM_01374	CGLJGMBC_01260	NCKHPPGH_00910	EFLLALEB_01277	EIFGFLIN_02231	HAPJFMGH_01658	GJICOOFK_01657	JBHLHLGE_01618	MAOGDFAM_01668	JIGGDOMC_01639	AFIIAKMD_00805	EMIEEEJG_01686
group_1843		integral membrane protein	51	51	1	13	6764				431	878	869	BNNKGHMD_02807	OAFAILLK_02266	HHKJHPED_01593	AANHBMMD_00928	GLEMLILO_01866	LCJHMHKE_00219	IALHGFMH_01064	HMMDJPNL_01723	HPHODELH_01826	GNIFCDKB_02122	EBOMFFAA_00344	KLGKFBHN_01665	IPDLGBFF_01935	CLDEACMB_01674	OMDOKDCL_01683	CALGCHMA_01901	GIGCOMBI_01823	HGKONBAK_02112	DDOPLKKD_02056	PIONILGB_01342	BJJNDPOP_01909	DGNBOAGO_01097	CNOFAIPN_01572	DDKDJOHA_01521	OJGGIGDM_01351	CGLJGMBC_01239	NCKHPPGH_00931	EFLLALEB_01257	EIFGFLIN_02252	HAPJFMGH_01679	GJICOOFK_01678	JBHLHLGE_01640	MAOGDFAM_01689	JIGGDOMC_01659	AFIIAKMD_00826	EMIEEEJG_01707
hisS		histidyl-tRNA synthetase	51	51	1	13	6758				737	1301	1289	BNNKGHMD_02812	OAFAILLK_02271	HHKJHPED_01598	AANHBMMD_00933	GLEMLILO_01871	LCJHMHKE_00214	IALHGFMH_01059	HMMDJPNL_01728	HPHODELH_01831	GNIFCDKB_02117	EBOMFFAA_00350	KLGKFBHN_01670	IPDLGBFF_01940	CLDEACMB_01679	OMDOKDCL_01688	CALGCHMA_01907	GIGCOMBI_01828	HGKONBAK_02117	DDOPLKKD_02051	PIONILGB_01337	BJJNDPOP_01914	DGNBOAGO_01092	CNOFAIPN_01577	DDKDJOHA_01526	OJGGIGDM_01346	CGLJGMBC_01234	NCKHPPGH_00936	EFLLALEB_01252	EIFGFLIN_02257	HAPJFMGH_01684	GJICOOFK_01683	JBHLHLGE_01645	MAOGDFAM_01694	JIGGDOMC_01664	AFIIAKMD_00831	EMIEEEJG_01712
group_1847		DNA-3-methyladenine glycosylase	51	51	1	13	6752				485	485	485	BNNKGHMD_02817	OAFAILLK_02276	HHKJHPED_01603	AANHBMMD_00938	GLEMLILO_01876	LCJHMHKE_00209	IALHGFMH_01054	HMMDJPNL_01733	HPHODELH_01836	GNIFCDKB_02112	EBOMFFAA_00355	KLGKFBHN_01675	IPDLGBFF_01945	CLDEACMB_01684	OMDOKDCL_01693	CALGCHMA_01913	GIGCOMBI_01833	HGKONBAK_02122	DDOPLKKD_02046	PIONILGB_01332	BJJNDPOP_01919	DGNBOAGO_01087	CNOFAIPN_01582	DDKDJOHA_01531	OJGGIGDM_01341	CGLJGMBC_01229	NCKHPPGH_00941	EFLLALEB_01247	EIFGFLIN_02262	HAPJFMGH_01689	GJICOOFK_01688	JBHLHLGE_01650	MAOGDFAM_01699	JIGGDOMC_01669	AFIIAKMD_00836	EMIEEEJG_01717
group_1851		prepilin-type cleavage/methylation domain protein	51	51	1	13	6740				230	275	274	BNNKGHMD_02901	OAFAILLK_02345	HHKJHPED_01614	AANHBMMD_00949	GLEMLILO_01944	LCJHMHKE_00142	IALHGFMH_00996	HMMDJPNL_01801	HPHODELH_01847	GNIFCDKB_02046	EBOMFFAA_00366	KLGKFBHN_01745	IPDLGBFF_01956	CLDEACMB_01694	OMDOKDCL_01759	CALGCHMA_01982	GIGCOMBI_01843	HGKONBAK_02186	DDOPLKKD_01984	PIONILGB_01272	BJJNDPOP_01930	DGNBOAGO_01017	CNOFAIPN_01592	DDKDJOHA_01594	OJGGIGDM_01278	CGLJGMBC_01166	NCKHPPGH_01003	EFLLALEB_01186	EIFGFLIN_02273	HAPJFMGH_01748	GJICOOFK_01747	JBHLHLGE_01660	MAOGDFAM_01768	JIGGDOMC_01741	AFIIAKMD_00870	EMIEEEJG_01728
group_1852		AraC family transcriptional regulator	51	51	1	13	6723				863	863	863	BNNKGHMD_02917	OAFAILLK_02361	HHKJHPED_01630	AANHBMMD_00965	GLEMLILO_01960	LCJHMHKE_00126	IALHGFMH_00980	HMMDJPNL_01817	HPHODELH_01864	GNIFCDKB_02030	EBOMFFAA_00382	KLGKFBHN_01761	IPDLGBFF_01972	CLDEACMB_01710	OMDOKDCL_01775	CALGCHMA_01999	GIGCOMBI_01859	HGKONBAK_02202	DDOPLKKD_01967	PIONILGB_01256	BJJNDPOP_01946	DGNBOAGO_01001	CNOFAIPN_01608	DDKDJOHA_01610	OJGGIGDM_01262	CGLJGMBC_01150	NCKHPPGH_01020	EFLLALEB_01170	EIFGFLIN_02289	HAPJFMGH_01764	GJICOOFK_01763	JBHLHLGE_01676	MAOGDFAM_01784	JIGGDOMC_01757	AFIIAKMD_00886	EMIEEEJG_01744
mnmA		tRNA-specific 2-thiouridylase MnmA	51	51	1	13	6716				1079	1124	1120	BNNKGHMD_02923	OAFAILLK_02368	HHKJHPED_01636	AANHBMMD_00971	GLEMLILO_01966	LCJHMHKE_00120	IALHGFMH_00974	HMMDJPNL_01823	HPHODELH_01870	GNIFCDKB_02024	EBOMFFAA_00388	KLGKFBHN_01767	IPDLGBFF_01978	CLDEACMB_01716	OMDOKDCL_01781	CALGCHMA_02005	GIGCOMBI_01865	HGKONBAK_02208	DDOPLKKD_01961	PIONILGB_01250	BJJNDPOP_01952	DGNBOAGO_00995	CNOFAIPN_01614	DDKDJOHA_01616	OJGGIGDM_01256	CGLJGMBC_01143	NCKHPPGH_01026	EFLLALEB_01164	EIFGFLIN_02295	HAPJFMGH_01770	GJICOOFK_01769	JBHLHLGE_01682	MAOGDFAM_01790	JIGGDOMC_01763	AFIIAKMD_00892	EMIEEEJG_01750
metN1		ABC transporter ATP-binding protein	51	51	1	13	6705				1001	1079	1066	BNNKGHMD_02934	OAFAILLK_02379	HHKJHPED_01647	AANHBMMD_00982	GLEMLILO_01977	LCJHMHKE_00109	IALHGFMH_00963	HMMDJPNL_01834	HPHODELH_01881	GNIFCDKB_02013	EBOMFFAA_00399	KLGKFBHN_01778	IPDLGBFF_01989	CLDEACMB_01727	OMDOKDCL_01792	CALGCHMA_02016	GIGCOMBI_01876	HGKONBAK_02219	DDOPLKKD_01950	PIONILGB_01239	BJJNDPOP_01963	DGNBOAGO_00984	CNOFAIPN_01625	DDKDJOHA_01627	OJGGIGDM_01245	CGLJGMBC_01132	NCKHPPGH_01037	EFLLALEB_01153	EIFGFLIN_02307	HAPJFMGH_01781	GJICOOFK_01780	JBHLHLGE_01693	MAOGDFAM_01801	JIGGDOMC_01774	AFIIAKMD_00903	EMIEEEJG_01761
group_1863		hypothetical protein	51	51	1	13	6573				1301	1301	1301	BNNKGHMD_02965	OAFAILLK_02412	HHKJHPED_01680	AANHBMMD_01014	GLEMLILO_02073	LCJHMHKE_00076	IALHGFMH_00929	HMMDJPNL_01865	HPHODELH_01975	GNIFCDKB_01982	EBOMFFAA_00433	KLGKFBHN_01812	IPDLGBFF_02024	CLDEACMB_01760	OMDOKDCL_01825	CALGCHMA_02052	GIGCOMBI_01906	HGKONBAK_02255	DDOPLKKD_01918	PIONILGB_01205	BJJNDPOP_02060	DGNBOAGO_00952	CNOFAIPN_01658	DDKDJOHA_01660	OJGGIGDM_01212	CGLJGMBC_01098	NCKHPPGH_01071	EFLLALEB_01121	EIFGFLIN_02341	HAPJFMGH_01814	GJICOOFK_01813	JBHLHLGE_01725	MAOGDFAM_01897	JIGGDOMC_01807	AFIIAKMD_00934	EMIEEEJG_01793
group_1864		hypothetical protein	51	51	1	13	6566				350	365	355	BNNKGHMD_02972	OAFAILLK_02419	HHKJHPED_01688	AANHBMMD_01021	GLEMLILO_02081	LCJHMHKE_00068	IALHGFMH_00922	HMMDJPNL_01872	HPHODELH_01983	GNIFCDKB_01974	EBOMFFAA_00440	KLGKFBHN_01819	IPDLGBFF_02031	CLDEACMB_01767	OMDOKDCL_01833	CALGCHMA_02059	GIGCOMBI_01913	HGKONBAK_02262	DDOPLKKD_01910	PIONILGB_01198	BJJNDPOP_02067	DGNBOAGO_00944	CNOFAIPN_01666	DDKDJOHA_01667	OJGGIGDM_01205	CGLJGMBC_01091	NCKHPPGH_01078	EFLLALEB_01113	EIFGFLIN_02348	HAPJFMGH_01821	GJICOOFK_01820	JBHLHLGE_01732	MAOGDFAM_01904	JIGGDOMC_01815	AFIIAKMD_00941	EMIEEEJG_01800
group_1865		glycosyl transferase family protein	51	51	1	13	6556				827	827	827	BNNKGHMD_02979	OAFAILLK_02426	HHKJHPED_01695	AANHBMMD_01028	GLEMLILO_02088	LCJHMHKE_00061	IALHGFMH_00915	HMMDJPNL_01879	HPHODELH_01990	GNIFCDKB_01967	EBOMFFAA_00447	KLGKFBHN_01826	IPDLGBFF_02038	CLDEACMB_01774	OMDOKDCL_01840	CALGCHMA_02066	GIGCOMBI_01920	HGKONBAK_02269	DDOPLKKD_01903	PIONILGB_01191	BJJNDPOP_02074	DGNBOAGO_00937	CNOFAIPN_01673	DDKDJOHA_01674	OJGGIGDM_01198	CGLJGMBC_01084	NCKHPPGH_01085	EFLLALEB_01106	EIFGFLIN_02355	HAPJFMGH_01828	GJICOOFK_01827	JBHLHLGE_01739	MAOGDFAM_01911	JIGGDOMC_01822	AFIIAKMD_00948	EMIEEEJG_01807
group_1883		hypothetical protein	51	51	1	13	7839				212	215	212	BNNKGHMD_02123	OAFAILLK_01566	HHKJHPED_00976	AANHBMMD_00244	GLEMLILO_01119	LCJHMHKE_01602	IALHGFMH_01783	HMMDJPNL_00989	HPHODELH_01165	GNIFCDKB_02786	EBOMFFAA_02263	KLGKFBHN_01024	IPDLGBFF_01202	CLDEACMB_01002	OMDOKDCL_01041	CALGCHMA_01168	GIGCOMBI_01153	HGKONBAK_01465	DDOPLKKD_02717	PIONILGB_02034	BJJNDPOP_01145	DGNBOAGO_01732	CNOFAIPN_00922	DDKDJOHA_00835	OJGGIGDM_02037	CGLJGMBC_01891	NCKHPPGH_02173	EFLLALEB_01897	EIFGFLIN_01631	HAPJFMGH_00946	GJICOOFK_00944	JBHLHLGE_00981	MAOGDFAM_01028	JIGGDOMC_00997	AFIIAKMD_00144	EMIEEEJG_01021
group_1884		LysM domain-containing protein	51	51	1	13	7378				614	644	626	BNNKGHMD_02430	OAFAILLK_01872	HHKJHPED_01271	AANHBMMD_00551	GLEMLILO_01475	LCJHMHKE_00569	IALHGFMH_01478	HMMDJPNL_01369	HPHODELH_01450	GNIFCDKB_02493	EBOMFFAA_02586	KLGKFBHN_01334	IPDLGBFF_01563	CLDEACMB_01309	OMDOKDCL_01328	CALGCHMA_01540	GIGCOMBI_01457	HGKONBAK_01771	DDOPLKKD_02432	PIONILGB_01654	BJJNDPOP_01530	DGNBOAGO_01437	CNOFAIPN_01206	DDKDJOHA_01144	OJGGIGDM_01728	CGLJGMBC_01583	NCKHPPGH_00587	EFLLALEB_01602	EIFGFLIN_01917	HAPJFMGH_01324	GJICOOFK_01322	JBHLHLGE_01275	MAOGDFAM_01324	JIGGDOMC_01291	AFIIAKMD_00443	EMIEEEJG_01324
group_1885		hypothetical protein	51	51	1	13	7278				563	569	566	BNNKGHMD_02505	OAFAILLK_01949	HHKJHPED_01343	AANHBMMD_00626	GLEMLILO_01547	LCJHMHKE_00497	IALHGFMH_01407	HMMDJPNL_01448	HPHODELH_01527	GNIFCDKB_02417	EBOMFFAA_00041	KLGKFBHN_01405	IPDLGBFF_01635	CLDEACMB_01390	OMDOKDCL_01403	CALGCHMA_01614	GIGCOMBI_01528	HGKONBAK_01853	DDOPLKKD_02355	PIONILGB_01583	BJJNDPOP_01601	DGNBOAGO_01366	CNOFAIPN_01278	DDKDJOHA_01219	OJGGIGDM_01653	CGLJGMBC_01512	NCKHPPGH_00658	EFLLALEB_01531	EIFGFLIN_01992	HAPJFMGH_01395	GJICOOFK_01393	JBHLHLGE_01347	MAOGDFAM_01396	JIGGDOMC_01368	AFIIAKMD_00523	EMIEEEJG_01403
group_205		hypothetical protein	51	51	1	13	8267				710	710	710	BNNKGHMD_00541	OAFAILLK_02723	HHKJHPED_01998	AANHBMMD_01334	GLEMLILO_02403	LCJHMHKE_01234	IALHGFMH_00600	HMMDJPNL_02145	HPHODELH_02345	GNIFCDKB_01694	EBOMFFAA_00713	KLGKFBHN_02232	IPDLGBFF_02325	CLDEACMB_02098	OMDOKDCL_02107	CALGCHMA_02338	GIGCOMBI_02193	HGKONBAK_02578	DDOPLKKD_01606	PIONILGB_00895	BJJNDPOP_02450	DGNBOAGO_00657	CNOFAIPN_01946	DDKDJOHA_01960	OJGGIGDM_00912	CGLJGMBC_00819	NCKHPPGH_01372	EFLLALEB_00826	EIFGFLIN_02680	HAPJFMGH_02153	GJICOOFK_02151	JBHLHLGE_01990	MAOGDFAM_02177	JIGGDOMC_02100	AFIIAKMD_01225	EMIEEEJG_02115
group_2062		aldose 1-epimerase	51	51	1	13	4959				1037	1046	1037	BNNKGHMD_02022	OAFAILLK_01464	HHKJHPED_00867	AANHBMMD_00144	GLEMLILO_01013	LCJHMHKE_02821	IALHGFMH_01884	HMMDJPNL_00874	HPHODELH_01058	GNIFCDKB_00067	EBOMFFAA_02161	KLGKFBHN_00922	IPDLGBFF_01102	CLDEACMB_00899	OMDOKDCL_00888	CALGCHMA_01010	GIGCOMBI_01051	HGKONBAK_01363	DDOPLKKD_02822	PIONILGB_02136	BJJNDPOP_00987	DGNBOAGO_01840	CNOFAIPN_00817	DDKDJOHA_00733	OJGGIGDM_02139	CGLJGMBC_01992	NCKHPPGH_02320	EFLLALEB_02003	EIFGFLIN_01523	HAPJFMGH_00840	GJICOOFK_00838	JBHLHLGE_00875	MAOGDFAM_00922	JIGGDOMC_00891	AFIIAKMD_00039	EMIEEEJG_00920
group_215		bacterial Peptidase A24 protein	51	51	1	13	2149				557	692	689	BNNKGHMD_01093	OAFAILLK_00285	HHKJHPED_02521	AANHBMMD_01946	GLEMLILO_03030	LCJHMHKE_01752	IALHGFMH_00110	HMMDJPNL_02625	HPHODELH_02961	GNIFCDKB_01134	EBOMFFAA_01207	KLGKFBHN_02842	IPDLGBFF_02807	CLDEACMB_02584	OMDOKDCL_02650	CALGCHMA_02851	GIGCOMBI_00136	HGKONBAK_00697	DDOPLKKD_01056	PIONILGB_00392	BJJNDPOP_03047	DGNBOAGO_00170	CNOFAIPN_02418	DDKDJOHA_02468	OJGGIGDM_00404	CGLJGMBC_00272	NCKHPPGH_01869	EFLLALEB_00289	EIFGFLIN_00277	HAPJFMGH_02665	GJICOOFK_02663	JBHLHLGE_02472	MAOGDFAM_02719	JIGGDOMC_02606	AFIIAKMD_01734	EMIEEEJG_02666
group_2193		translation-associated GTPase	51	51	1	13	2227				185	185	185	BNNKGHMD_00018	OAFAILLK_00347	HHKJHPED_02578	AANHBMMD_02006	GLEMLILO_03093	LCJHMHKE_02184	IALHGFMH_00047	HMMDJPNL_02685	HPHODELH_03025	GNIFCDKB_01073	EBOMFFAA_01267	KLGKFBHN_02912	IPDLGBFF_02869	CLDEACMB_02646	OMDOKDCL_02713	CALGCHMA_00008	GIGCOMBI_00076	HGKONBAK_00637	DDOPLKKD_00992	PIONILGB_00453	BJJNDPOP_03112	DGNBOAGO_00109	CNOFAIPN_02481	DDKDJOHA_02528	OJGGIGDM_00344	CGLJGMBC_02750	NCKHPPGH_01811	EFLLALEB_02779	EIFGFLIN_00337	HAPJFMGH_02734	GJICOOFK_02732	JBHLHLGE_00008	MAOGDFAM_00008	JIGGDOMC_02668	AFIIAKMD_01791	EMIEEEJG_02723
rsmG		Ribosomal RNA small subunit methyltransferase G	51	51	1	13	2230				716	902	723	BNNKGHMD_00021	OAFAILLK_00350	HHKJHPED_02581	AANHBMMD_02009	GLEMLILO_03096	LCJHMHKE_02187	IALHGFMH_00044	HMMDJPNL_02688	HPHODELH_03028	GNIFCDKB_01070	EBOMFFAA_01270	KLGKFBHN_02915	IPDLGBFF_02872	CLDEACMB_02649	OMDOKDCL_02716	CALGCHMA_00011	GIGCOMBI_00073	HGKONBAK_00634	DDOPLKKD_00989	PIONILGB_00456	BJJNDPOP_03115	DGNBOAGO_00106	CNOFAIPN_02484	DDKDJOHA_02531	OJGGIGDM_00341	CGLJGMBC_02753	NCKHPPGH_01808	EFLLALEB_02782	EIFGFLIN_00340	HAPJFMGH_02737	GJICOOFK_02735	JBHLHLGE_00011	MAOGDFAM_00011	JIGGDOMC_02671	AFIIAKMD_01794	EMIEEEJG_02726
group_2195		PTS system, glucitol/sorbitol-specific, IIBC component	51	51	1	13	2236				503	995	985	BNNKGHMD_00026	OAFAILLK_00355	HHKJHPED_02586	AANHBMMD_02014	GLEMLILO_03101	LCJHMHKE_02192	IALHGFMH_00039	HMMDJPNL_02693	HPHODELH_03033	GNIFCDKB_01065	EBOMFFAA_01275	KLGKFBHN_02920	IPDLGBFF_02877	CLDEACMB_02654	OMDOKDCL_02721	CALGCHMA_00016	GIGCOMBI_00068	HGKONBAK_00629	DDOPLKKD_00984	PIONILGB_00461	BJJNDPOP_03120	DGNBOAGO_00101	CNOFAIPN_02489	DDKDJOHA_02536	OJGGIGDM_00336	CGLJGMBC_02758	NCKHPPGH_01803	EFLLALEB_02787	EIFGFLIN_00345	HAPJFMGH_02742	GJICOOFK_02740	JBHLHLGE_00016	MAOGDFAM_00019	JIGGDOMC_02676	AFIIAKMD_01799	EMIEEEJG_02731
group_2197		triphosphoribosyl-dephospho-CoA synthase	51	51	1	13	2244				752	869	864	BNNKGHMD_00045	OAFAILLK_00363	HHKJHPED_02595	AANHBMMD_02033	GLEMLILO_03110	LCJHMHKE_02200	IALHGFMH_00019	HMMDJPNL_02701	HPHODELH_03057	GNIFCDKB_01041	EBOMFFAA_01284	KLGKFBHN_02928	IPDLGBFF_02885	CLDEACMB_02662	OMDOKDCL_02729	CALGCHMA_00048	GIGCOMBI_00060	HGKONBAK_00621	DDOPLKKD_00976	PIONILGB_00469	BJJNDPOP_03128	DGNBOAGO_00093	CNOFAIPN_02497	DDKDJOHA_02545	OJGGIGDM_00327	CGLJGMBC_02782	NCKHPPGH_01795	EFLLALEB_02795	EIFGFLIN_00353	HAPJFMGH_02766	GJICOOFK_02764	JBHLHLGE_00024	MAOGDFAM_00027	JIGGDOMC_00001	AFIIAKMD_01807	EMIEEEJG_02739
citX		Apo-citrate lyase phosphoribosyl-dephospho-CoA transferase	51	51	1	13	2247				548	548	548	BNNKGHMD_00048	OAFAILLK_00366	HHKJHPED_02598	AANHBMMD_02036	GLEMLILO_03113	LCJHMHKE_02203	IALHGFMH_00016	HMMDJPNL_02704	HPHODELH_03060	GNIFCDKB_01038	EBOMFFAA_01287	KLGKFBHN_02931	IPDLGBFF_02888	CLDEACMB_02665	OMDOKDCL_02732	CALGCHMA_00051	GIGCOMBI_00057	HGKONBAK_00618	DDOPLKKD_00973	PIONILGB_00472	BJJNDPOP_03131	DGNBOAGO_00090	CNOFAIPN_02500	DDKDJOHA_02548	OJGGIGDM_00324	CGLJGMBC_02785	NCKHPPGH_01792	EFLLALEB_02798	EIFGFLIN_00356	HAPJFMGH_02769	GJICOOFK_02767	JBHLHLGE_00027	MAOGDFAM_00030	JIGGDOMC_00004	AFIIAKMD_01810	EMIEEEJG_02742
group_2199		DNA-binding response regulator	51	51	1	13	2259				545	722	715	BNNKGHMD_00059	OAFAILLK_00377	HHKJHPED_02609	AANHBMMD_02047	GLEMLILO_03124	LCJHMHKE_02214	IALHGFMH_00005	HMMDJPNL_02715	HPHODELH_03071	GNIFCDKB_01027	EBOMFFAA_01299	KLGKFBHN_02942	IPDLGBFF_02899	CLDEACMB_02676	OMDOKDCL_02743	CALGCHMA_00063	GIGCOMBI_00046	HGKONBAK_00607	DDOPLKKD_00962	PIONILGB_00483	BJJNDPOP_03142	DGNBOAGO_00079	CNOFAIPN_02511	DDKDJOHA_02559	OJGGIGDM_00313	CGLJGMBC_02796	NCKHPPGH_01781	EFLLALEB_02809	EIFGFLIN_00367	HAPJFMGH_02780	GJICOOFK_02778	JBHLHLGE_00039	MAOGDFAM_00041	JIGGDOMC_00015	AFIIAKMD_01821	EMIEEEJG_02753
dnaA		chromosomal replication initiation protein, DnaA	51	51	1	13	2264				1223	1343	1340	BNNKGHMD_00064	OAFAILLK_00382	HHKJHPED_00001	AANHBMMD_02053	GLEMLILO_00001	LCJHMHKE_02219	IALHGFMH_02719	HMMDJPNL_00001	HPHODELH_00001	GNIFCDKB_01022	EBOMFFAA_01304	KLGKFBHN_00001	IPDLGBFF_00001	CLDEACMB_00001	OMDOKDCL_00001	CALGCHMA_00068	GIGCOMBI_00041	HGKONBAK_00602	DDOPLKKD_00957	PIONILGB_00488	BJJNDPOP_00001	DGNBOAGO_00074	CNOFAIPN_00001	DDKDJOHA_02564	OJGGIGDM_00308	CGLJGMBC_00001	NCKHPPGH_01776	EFLLALEB_00001	EIFGFLIN_00378	HAPJFMGH_00001	GJICOOFK_00001	JBHLHLGE_00044	MAOGDFAM_00046	JIGGDOMC_00020	AFIIAKMD_01826	EMIEEEJG_00001
group_2201		hypothetical protein	51	51	1	13	2306				467	467	467	BNNKGHMD_00096	OAFAILLK_00414	HHKJHPED_00032	AANHBMMD_02085	GLEMLILO_00031	LCJHMHKE_02249	IALHGFMH_02688	HMMDJPNL_00031	HPHODELH_00032	GNIFCDKB_00991	EBOMFFAA_01336	KLGKFBHN_00034	IPDLGBFF_00032	CLDEACMB_00032	OMDOKDCL_00031	CALGCHMA_00098	GIGCOMBI_00010	HGKONBAK_00570	DDOPLKKD_00926	PIONILGB_00519	BJJNDPOP_00035	DGNBOAGO_00043	CNOFAIPN_00032	DDKDJOHA_02596	OJGGIGDM_00276	CGLJGMBC_00032	NCKHPPGH_01744	EFLLALEB_00032	EIFGFLIN_00411	HAPJFMGH_00032	GJICOOFK_00032	JBHLHLGE_00074	MAOGDFAM_00076	JIGGDOMC_00050	AFIIAKMD_01862	EMIEEEJG_00036
cysS		cysteinyl-tRNA synthetase	51	51	1	13	2316				1340	1412	1410	BNNKGHMD_00106	OAFAILLK_00424	HHKJHPED_00042	AANHBMMD_02095	GLEMLILO_00041	LCJHMHKE_02259	IALHGFMH_02678	HMMDJPNL_00041	HPHODELH_00042	GNIFCDKB_00981	EBOMFFAA_01346	KLGKFBHN_00044	IPDLGBFF_00042	CLDEACMB_00042	OMDOKDCL_00041	CALGCHMA_00108	GIGCOMBI_02827	HGKONBAK_00560	DDOPLKKD_00916	PIONILGB_00529	BJJNDPOP_00045	DGNBOAGO_00033	CNOFAIPN_00042	DDKDJOHA_02606	OJGGIGDM_00266	CGLJGMBC_00042	NCKHPPGH_01734	EFLLALEB_00042	EIFGFLIN_00421	HAPJFMGH_00042	GJICOOFK_00042	JBHLHLGE_00084	MAOGDFAM_00086	JIGGDOMC_00060	AFIIAKMD_01872	EMIEEEJG_00046
group_2203		hypothetical protein	51	51	1	13	2467				224	224	224	BNNKGHMD_00120	OAFAILLK_00438	HHKJHPED_00056	AANHBMMD_02109	GLEMLILO_00058	LCJHMHKE_02276	IALHGFMH_02664	HMMDJPNL_00055	HPHODELH_00056	GNIFCDKB_00967	EBOMFFAA_01360	KLGKFBHN_00060	IPDLGBFF_00058	CLDEACMB_00060	OMDOKDCL_00080	CALGCHMA_00122	GIGCOMBI_02813	HGKONBAK_00546	DDOPLKKD_00902	PIONILGB_00543	BJJNDPOP_00061	DGNBOAGO_00019	CNOFAIPN_00056	DDKDJOHA_02620	OJGGIGDM_00252	CGLJGMBC_00056	NCKHPPGH_01720	EFLLALEB_00056	EIFGFLIN_00437	HAPJFMGH_00056	GJICOOFK_00056	JBHLHLGE_00098	MAOGDFAM_00100	JIGGDOMC_00074	AFIIAKMD_01887	EMIEEEJG_00060
ruvA		Holliday junction DNA helicase RuvA	51	51	1	13	2469				614	692	617	BNNKGHMD_00122	OAFAILLK_00440	HHKJHPED_00058	AANHBMMD_02111	GLEMLILO_00060	LCJHMHKE_02278	IALHGFMH_02662	HMMDJPNL_00057	HPHODELH_00058	GNIFCDKB_00964	EBOMFFAA_01362	KLGKFBHN_00063	IPDLGBFF_00060	CLDEACMB_00062	OMDOKDCL_00082	CALGCHMA_00124	GIGCOMBI_02811	HGKONBAK_00544	DDOPLKKD_00900	PIONILGB_00545	BJJNDPOP_00064	DGNBOAGO_00017	CNOFAIPN_00059	DDKDJOHA_02622	OJGGIGDM_00250	CGLJGMBC_00059	NCKHPPGH_01717	EFLLALEB_00058	EIFGFLIN_00440	HAPJFMGH_00058	GJICOOFK_00058	JBHLHLGE_00100	MAOGDFAM_00102	JIGGDOMC_00076	AFIIAKMD_01890	EMIEEEJG_00063
group_2205		diacylglycerol kinase catalytic subunit	51	51	1	13	2507				470	914	905	BNNKGHMD_00140	OAFAILLK_00462	HHKJHPED_00077	AANHBMMD_02129	GLEMLILO_00079	LCJHMHKE_02296	IALHGFMH_02641	HMMDJPNL_00074	HPHODELH_00075	GNIFCDKB_00947	EBOMFFAA_01386	KLGKFBHN_00082	IPDLGBFF_00081	CLDEACMB_00084	OMDOKDCL_00099	CALGCHMA_00143	GIGCOMBI_02788	HGKONBAK_00520	DDOPLKKD_00883	PIONILGB_00568	BJJNDPOP_00085	DGNBOAGO_02776	CNOFAIPN_00077	DDKDJOHA_02640	OJGGIGDM_00232	CGLJGMBC_00081	NCKHPPGH_01695	EFLLALEB_00075	EIFGFLIN_00459	HAPJFMGH_00075	GJICOOFK_00075	JBHLHLGE_00117	MAOGDFAM_00119	JIGGDOMC_00093	AFIIAKMD_01910	EMIEEEJG_00082
group_2207		hypothetical protein	51	51	1	13	2512				785	785	785	BNNKGHMD_00144	OAFAILLK_00467	HHKJHPED_00082	AANHBMMD_02134	GLEMLILO_00084	LCJHMHKE_02301	IALHGFMH_02636	HMMDJPNL_00080	HPHODELH_00080	GNIFCDKB_00942	EBOMFFAA_01392	KLGKFBHN_00087	IPDLGBFF_00086	CLDEACMB_00088	OMDOKDCL_00104	CALGCHMA_00148	GIGCOMBI_02783	HGKONBAK_00515	DDOPLKKD_00878	PIONILGB_00573	BJJNDPOP_00090	DGNBOAGO_02771	CNOFAIPN_00082	DDKDJOHA_02645	OJGGIGDM_00227	CGLJGMBC_00087	NCKHPPGH_01690	EFLLALEB_00080	EIFGFLIN_00464	HAPJFMGH_00080	GJICOOFK_00080	JBHLHLGE_00122	MAOGDFAM_00124	JIGGDOMC_00098	AFIIAKMD_01915	EMIEEEJG_00087
group_2208		hypothetical protein	51	51	1	13	2513				608	680	677	BNNKGHMD_00145	OAFAILLK_00468	HHKJHPED_00083	AANHBMMD_02135	GLEMLILO_00085	LCJHMHKE_02302	IALHGFMH_02635	HMMDJPNL_00081	HPHODELH_00081	GNIFCDKB_00941	EBOMFFAA_01393	KLGKFBHN_00088	IPDLGBFF_00087	CLDEACMB_00089	OMDOKDCL_00105	CALGCHMA_00149	GIGCOMBI_02782	HGKONBAK_00514	DDOPLKKD_00877	PIONILGB_00574	BJJNDPOP_00091	DGNBOAGO_02770	CNOFAIPN_00083	DDKDJOHA_02646	OJGGIGDM_00226	CGLJGMBC_00088	NCKHPPGH_01689	EFLLALEB_00081	EIFGFLIN_00465	HAPJFMGH_00081	GJICOOFK_00081	JBHLHLGE_00123	MAOGDFAM_00125	JIGGDOMC_00099	AFIIAKMD_01916	EMIEEEJG_00089
group_2209		DJ-1/PfpI family protein	51	51	1	13	2530				680	680	680	BNNKGHMD_00158	OAFAILLK_00481	HHKJHPED_00101	AANHBMMD_02148	GLEMLILO_00098	LCJHMHKE_02315	IALHGFMH_02622	HMMDJPNL_00097	HPHODELH_00094	GNIFCDKB_00928	EBOMFFAA_01406	KLGKFBHN_00101	IPDLGBFF_00100	CLDEACMB_00102	OMDOKDCL_00118	CALGCHMA_00162	GIGCOMBI_02769	HGKONBAK_00501	DDOPLKKD_00864	PIONILGB_00587	BJJNDPOP_00104	DGNBOAGO_02757	CNOFAIPN_00096	DDKDJOHA_02659	OJGGIGDM_00213	CGLJGMBC_00101	NCKHPPGH_01676	EFLLALEB_00094	EIFGFLIN_00478	HAPJFMGH_00094	GJICOOFK_00094	JBHLHLGE_00136	MAOGDFAM_00138	JIGGDOMC_00112	AFIIAKMD_01929	EMIEEEJG_00103
group_2210		cytidine deaminase	51	51	1	13	3928				395	395	395	BNNKGHMD_00177	OAFAILLK_00531	HHKJHPED_00122	AANHBMMD_02207	GLEMLILO_00122	LCJHMHKE_02440	IALHGFMH_02598	HMMDJPNL_00135	HPHODELH_00123	GNIFCDKB_00905	EBOMFFAA_01451	KLGKFBHN_00123	IPDLGBFF_00129	CLDEACMB_00164	OMDOKDCL_00186	CALGCHMA_00205	GIGCOMBI_02737	HGKONBAK_00472	DDOPLKKD_00835	PIONILGB_00613	BJJNDPOP_00164	DGNBOAGO_02741	CNOFAIPN_00121	DDKDJOHA_02679	OJGGIGDM_00193	CGLJGMBC_00131	NCKHPPGH_01650	EFLLALEB_00152	EIFGFLIN_00599	HAPJFMGH_00112	GJICOOFK_00112	JBHLHLGE_00152	MAOGDFAM_00197	JIGGDOMC_00136	AFIIAKMD_01948	EMIEEEJG_00121
group_2211		Basic membrane lipopprotein	51	51	1	13	3929				1043	1073	1072	BNNKGHMD_00178	OAFAILLK_00532	HHKJHPED_00123	AANHBMMD_02208	GLEMLILO_00123	LCJHMHKE_02441	IALHGFMH_02597	HMMDJPNL_00136	HPHODELH_00124	GNIFCDKB_00904	EBOMFFAA_01452	KLGKFBHN_00124	IPDLGBFF_00130	CLDEACMB_00165	OMDOKDCL_00187	CALGCHMA_00206	GIGCOMBI_02736	HGKONBAK_00471	DDOPLKKD_00834	PIONILGB_00614	BJJNDPOP_00165	DGNBOAGO_02740	CNOFAIPN_00122	DDKDJOHA_02680	OJGGIGDM_00192	CGLJGMBC_00132	NCKHPPGH_01649	EFLLALEB_00153	EIFGFLIN_00600	HAPJFMGH_00114	GJICOOFK_00113	JBHLHLGE_00153	MAOGDFAM_00198	JIGGDOMC_00137	AFIIAKMD_01949	EMIEEEJG_00122
fhuG		ferrichrome transport system permease FhuG	51	51	1	13	3951				692	1004	997	BNNKGHMD_00190	OAFAILLK_00549	HHKJHPED_00135	AANHBMMD_02220	GLEMLILO_00135	LCJHMHKE_02453	IALHGFMH_02585	HMMDJPNL_00148	HPHODELH_00136	GNIFCDKB_00892	EBOMFFAA_01464	KLGKFBHN_00136	IPDLGBFF_00147	CLDEACMB_00177	OMDOKDCL_00199	CALGCHMA_00219	GIGCOMBI_02719	HGKONBAK_00454	DDOPLKKD_00822	PIONILGB_00626	BJJNDPOP_00177	DGNBOAGO_02728	CNOFAIPN_00134	DDKDJOHA_02692	OJGGIGDM_00180	CGLJGMBC_00144	NCKHPPGH_01638	EFLLALEB_00165	EIFGFLIN_00612	HAPJFMGH_00126	GJICOOFK_00125	JBHLHLGE_00165	MAOGDFAM_00210	JIGGDOMC_00149	AFIIAKMD_01961	EMIEEEJG_00134
group_2214		peptidase M20D	51	51	1	13	3992				1175	1175	1175	BNNKGHMD_00231	OAFAILLK_00590	HHKJHPED_00176	AANHBMMD_02261	GLEMLILO_00176	LCJHMHKE_02494	IALHGFMH_02544	HMMDJPNL_00189	HPHODELH_00177	GNIFCDKB_00851	EBOMFFAA_01505	KLGKFBHN_00177	IPDLGBFF_00188	CLDEACMB_00218	OMDOKDCL_00240	CALGCHMA_00265	GIGCOMBI_02678	HGKONBAK_00413	DDOPLKKD_00781	PIONILGB_00667	BJJNDPOP_00218	DGNBOAGO_02687	CNOFAIPN_00175	DDKDJOHA_02733	OJGGIGDM_00139	CGLJGMBC_00185	NCKHPPGH_01597	EFLLALEB_00206	EIFGFLIN_00653	HAPJFMGH_00167	GJICOOFK_00166	JBHLHLGE_00206	MAOGDFAM_00251	JIGGDOMC_00190	AFIIAKMD_02005	EMIEEEJG_00175
cbiQ		cobalt transport family protein	51	51	1	13	3996				479	797	784	BNNKGHMD_00234	OAFAILLK_00593	HHKJHPED_00179	AANHBMMD_02264	GLEMLILO_00179	LCJHMHKE_02497	IALHGFMH_02541	HMMDJPNL_00192	HPHODELH_00180	GNIFCDKB_00848	EBOMFFAA_01508	KLGKFBHN_00180	IPDLGBFF_00191	CLDEACMB_00221	OMDOKDCL_00243	CALGCHMA_00268	GIGCOMBI_02675	HGKONBAK_00410	DDOPLKKD_00778	PIONILGB_00670	BJJNDPOP_00221	DGNBOAGO_02684	CNOFAIPN_00178	DDKDJOHA_02736	OJGGIGDM_00136	CGLJGMBC_00188	NCKHPPGH_01594	EFLLALEB_00209	EIFGFLIN_00656	HAPJFMGH_00170	GJICOOFK_00169	JBHLHLGE_00209	MAOGDFAM_00254	JIGGDOMC_00193	AFIIAKMD_02008	EMIEEEJG_00178
group_2216		putative lysine decarboxylase	51	51	1	13	4001				569	569	569	BNNKGHMD_00239	OAFAILLK_00598	HHKJHPED_00184	AANHBMMD_02269	GLEMLILO_00184	LCJHMHKE_02502	IALHGFMH_02536	HMMDJPNL_00197	HPHODELH_00185	GNIFCDKB_00843	EBOMFFAA_01513	KLGKFBHN_00185	IPDLGBFF_00196	CLDEACMB_00226	OMDOKDCL_00248	CALGCHMA_00273	GIGCOMBI_02670	HGKONBAK_00405	DDOPLKKD_00773	PIONILGB_00677	BJJNDPOP_00227	DGNBOAGO_02679	CNOFAIPN_00183	DDKDJOHA_02741	OJGGIGDM_00131	CGLJGMBC_00195	NCKHPPGH_01589	EFLLALEB_00214	EIFGFLIN_00661	HAPJFMGH_00175	GJICOOFK_00174	JBHLHLGE_00214	MAOGDFAM_00259	JIGGDOMC_00198	AFIIAKMD_02014	EMIEEEJG_00183
group_2224		hypothetical protein	51	51	1	13	6334				644	686	685	BNNKGHMD_00306	OAFAILLK_02488	HHKJHPED_01759	AANHBMMD_01097	GLEMLILO_02197	LCJHMHKE_01027	IALHGFMH_00790	HMMDJPNL_01943	HPHODELH_02100	GNIFCDKB_01898	EBOMFFAA_00510	KLGKFBHN_02033	IPDLGBFF_02101	CLDEACMB_01838	OMDOKDCL_01903	CALGCHMA_02136	GIGCOMBI_01987	HGKONBAK_02373	DDOPLKKD_01848	PIONILGB_01128	BJJNDPOP_02140	DGNBOAGO_00867	CNOFAIPN_01736	DDKDJOHA_01727	OJGGIGDM_01145	CGLJGMBC_01020	NCKHPPGH_01149	EFLLALEB_01036	EIFGFLIN_02425	HAPJFMGH_01953	GJICOOFK_01952	JBHLHLGE_01784	MAOGDFAM_01975	JIGGDOMC_01885	AFIIAKMD_00991	EMIEEEJG_01915
group_2225		hypothetical protein	51	51	1	13	6332				218	218	218	BNNKGHMD_00308	OAFAILLK_02490	HHKJHPED_01761	AANHBMMD_01099	GLEMLILO_02199	LCJHMHKE_01029	IALHGFMH_00788	HMMDJPNL_01945	HPHODELH_02102	GNIFCDKB_01896	EBOMFFAA_00512	KLGKFBHN_02035	IPDLGBFF_02103	CLDEACMB_01840	OMDOKDCL_01905	CALGCHMA_02138	GIGCOMBI_01989	HGKONBAK_02375	DDOPLKKD_01846	PIONILGB_01126	BJJNDPOP_02142	DGNBOAGO_00865	CNOFAIPN_01738	DDKDJOHA_01729	OJGGIGDM_01143	CGLJGMBC_01018	NCKHPPGH_01151	EFLLALEB_01034	EIFGFLIN_02427	HAPJFMGH_01955	GJICOOFK_01954	JBHLHLGE_01786	MAOGDFAM_01977	JIGGDOMC_01887	AFIIAKMD_00993	EMIEEEJG_01917
group_2226		hypothetical protein	51	51	1	13	6326				245	506	500	BNNKGHMD_00313	OAFAILLK_02495	HHKJHPED_01768	AANHBMMD_01104	GLEMLILO_02204	LCJHMHKE_01034	IALHGFMH_00783	HMMDJPNL_01950	HPHODELH_02107	GNIFCDKB_01891	EBOMFFAA_00517	KLGKFBHN_02040	IPDLGBFF_02108	CLDEACMB_01845	OMDOKDCL_01910	CALGCHMA_02143	GIGCOMBI_01996	HGKONBAK_02380	DDOPLKKD_01841	PIONILGB_01121	BJJNDPOP_02147	DGNBOAGO_00860	CNOFAIPN_01743	DDKDJOHA_01734	OJGGIGDM_01138	CGLJGMBC_01013	NCKHPPGH_01156	EFLLALEB_01029	EIFGFLIN_02432	HAPJFMGH_01960	GJICOOFK_01959	JBHLHLGE_01791	MAOGDFAM_01982	JIGGDOMC_01892	AFIIAKMD_00998	EMIEEEJG_01922
pyrH		uridylate kinase	51	51	1	13	8059				725	746	725	BNNKGHMD_00356	OAFAILLK_02551	HHKJHPED_01818	AANHBMMD_01147	GLEMLILO_02222	LCJHMHKE_01053	IALHGFMH_00768	HMMDJPNL_01971	HPHODELH_02126	GNIFCDKB_01873	EBOMFFAA_00545	KLGKFBHN_02060	IPDLGBFF_02135	CLDEACMB_01866	OMDOKDCL_01925	CALGCHMA_02158	GIGCOMBI_02024	HGKONBAK_02404	DDOPLKKD_01788	PIONILGB_01067	BJJNDPOP_02204	DGNBOAGO_00835	CNOFAIPN_01765	DDKDJOHA_01774	OJGGIGDM_01098	CGLJGMBC_00992	NCKHPPGH_01203	EFLLALEB_01004	EIFGFLIN_02449	HAPJFMGH_01976	GJICOOFK_01975	JBHLHLGE_01818	MAOGDFAM_02004	JIGGDOMC_01927	AFIIAKMD_01053	EMIEEEJG_01941
group_2233		diacylglycerol kinase	51	51	1	13	8073				329	407	405	BNNKGHMD_00369	OAFAILLK_02563	HHKJHPED_01830	AANHBMMD_01160	GLEMLILO_02234	LCJHMHKE_01065	IALHGFMH_00756	HMMDJPNL_01983	HPHODELH_02138	GNIFCDKB_01861	EBOMFFAA_00557	KLGKFBHN_02072	IPDLGBFF_02147	CLDEACMB_01878	OMDOKDCL_01937	CALGCHMA_02170	GIGCOMBI_02036	HGKONBAK_02416	DDOPLKKD_01776	PIONILGB_01055	BJJNDPOP_02216	DGNBOAGO_00823	CNOFAIPN_01777	DDKDJOHA_01787	OJGGIGDM_01085	CGLJGMBC_00980	NCKHPPGH_01215	EFLLALEB_00992	EIFGFLIN_02461	HAPJFMGH_01988	GJICOOFK_01987	JBHLHLGE_01830	MAOGDFAM_02016	JIGGDOMC_01939	AFIIAKMD_01065	EMIEEEJG_01953
group_2234		Putative phosphotransferase	51	51	1	13	8080				767	857	855	BNNKGHMD_00376	OAFAILLK_02570	HHKJHPED_01837	AANHBMMD_01167	GLEMLILO_02241	LCJHMHKE_01072	IALHGFMH_00749	HMMDJPNL_01990	HPHODELH_02145	GNIFCDKB_01854	EBOMFFAA_00564	KLGKFBHN_02079	IPDLGBFF_02154	CLDEACMB_01885	OMDOKDCL_01944	CALGCHMA_02177	GIGCOMBI_02043	HGKONBAK_02423	DDOPLKKD_01769	PIONILGB_01048	BJJNDPOP_02223	DGNBOAGO_00816	CNOFAIPN_01784	DDKDJOHA_01794	OJGGIGDM_01078	CGLJGMBC_00973	NCKHPPGH_01222	EFLLALEB_00985	EIFGFLIN_02468	HAPJFMGH_01995	GJICOOFK_01994	JBHLHLGE_01837	MAOGDFAM_02023	JIGGDOMC_01946	AFIIAKMD_01072	EMIEEEJG_01960
group_2235		hypothetical protein	51	51	1	13	8089				1028	1028	1028	BNNKGHMD_00384	OAFAILLK_02578	HHKJHPED_01845	AANHBMMD_01175	GLEMLILO_02249	LCJHMHKE_01080	IALHGFMH_00741	HMMDJPNL_01998	HPHODELH_02153	GNIFCDKB_01846	EBOMFFAA_00572	KLGKFBHN_02087	IPDLGBFF_02162	CLDEACMB_01893	OMDOKDCL_01952	CALGCHMA_02185	GIGCOMBI_02051	HGKONBAK_02431	DDOPLKKD_01761	PIONILGB_01040	BJJNDPOP_02231	DGNBOAGO_00808	CNOFAIPN_01792	DDKDJOHA_01803	OJGGIGDM_01069	CGLJGMBC_00965	NCKHPPGH_01230	EFLLALEB_00977	EIFGFLIN_02476	HAPJFMGH_02004	GJICOOFK_02002	JBHLHLGE_01845	MAOGDFAM_02031	JIGGDOMC_01954	AFIIAKMD_01080	EMIEEEJG_01968
group_2236		PadR family transcriptional regulator	51	51	1	13	8090				332	332	332	BNNKGHMD_00385	OAFAILLK_02579	HHKJHPED_01846	AANHBMMD_01176	GLEMLILO_02250	LCJHMHKE_01081	IALHGFMH_00740	HMMDJPNL_01999	HPHODELH_02154	GNIFCDKB_01845	EBOMFFAA_00573	KLGKFBHN_02088	IPDLGBFF_02163	CLDEACMB_01894	OMDOKDCL_01953	CALGCHMA_02186	GIGCOMBI_02052	HGKONBAK_02432	DDOPLKKD_01760	PIONILGB_01039	BJJNDPOP_02232	DGNBOAGO_00807	CNOFAIPN_01793	DDKDJOHA_01804	OJGGIGDM_01068	CGLJGMBC_00964	NCKHPPGH_01231	EFLLALEB_00976	EIFGFLIN_02477	HAPJFMGH_02005	GJICOOFK_02003	JBHLHLGE_01846	MAOGDFAM_02032	JIGGDOMC_01955	AFIIAKMD_01081	EMIEEEJG_01969
group_2237		Metallo-beta-lactamase superfamily protein	51	51	1	13	8095				503	626	621	BNNKGHMD_00389	OAFAILLK_02583	HHKJHPED_01850	AANHBMMD_01180	GLEMLILO_02254	LCJHMHKE_01085	IALHGFMH_00736	HMMDJPNL_02003	HPHODELH_02158	GNIFCDKB_01841	EBOMFFAA_00577	KLGKFBHN_02092	IPDLGBFF_02167	CLDEACMB_01898	OMDOKDCL_01957	CALGCHMA_02190	GIGCOMBI_02056	HGKONBAK_02436	DDOPLKKD_01756	PIONILGB_01035	BJJNDPOP_02236	DGNBOAGO_00803	CNOFAIPN_01797	DDKDJOHA_01808	OJGGIGDM_01064	CGLJGMBC_00960	NCKHPPGH_01235	EFLLALEB_00972	EIFGFLIN_02481	HAPJFMGH_02009	GJICOOFK_02007	JBHLHLGE_01850	MAOGDFAM_02036	JIGGDOMC_01959	AFIIAKMD_01085	EMIEEEJG_01973
group_2238		protein YebG	51	51	1	13	8104				776	830	786	BNNKGHMD_00397	OAFAILLK_02591	HHKJHPED_01858	AANHBMMD_01188	GLEMLILO_02262	LCJHMHKE_01093	IALHGFMH_00728	HMMDJPNL_02011	HPHODELH_02166	GNIFCDKB_01833	EBOMFFAA_00585	KLGKFBHN_02100	IPDLGBFF_02175	CLDEACMB_01906	OMDOKDCL_01965	CALGCHMA_02198	GIGCOMBI_02064	HGKONBAK_02444	DDOPLKKD_01748	PIONILGB_01027	BJJNDPOP_02244	DGNBOAGO_00795	CNOFAIPN_01805	DDKDJOHA_01816	OJGGIGDM_01056	CGLJGMBC_00952	NCKHPPGH_01243	EFLLALEB_00964	EIFGFLIN_02489	HAPJFMGH_02017	GJICOOFK_02015	JBHLHLGE_01858	MAOGDFAM_02044	JIGGDOMC_01967	AFIIAKMD_01093	EMIEEEJG_01981
group_2239		DNA internalization-related competence protein ComEC/Rec2	51	51	1	13	8111				2099	2129	2128	BNNKGHMD_00404	OAFAILLK_02598	HHKJHPED_01865	AANHBMMD_01196	GLEMLILO_02269	LCJHMHKE_01100	IALHGFMH_00721	HMMDJPNL_02018	HPHODELH_02173	GNIFCDKB_01826	EBOMFFAA_00592	KLGKFBHN_02107	IPDLGBFF_02182	CLDEACMB_01913	OMDOKDCL_01972	CALGCHMA_02205	GIGCOMBI_02071	HGKONBAK_02451	DDOPLKKD_01741	PIONILGB_01020	BJJNDPOP_02251	DGNBOAGO_00788	CNOFAIPN_01812	DDKDJOHA_01823	OJGGIGDM_01049	CGLJGMBC_00945	NCKHPPGH_01250	EFLLALEB_00957	EIFGFLIN_02496	HAPJFMGH_02024	GJICOOFK_02022	JBHLHLGE_01866	MAOGDFAM_02051	JIGGDOMC_01974	AFIIAKMD_01100	EMIEEEJG_01988
group_2240		RsmD family RNA methyltransferase	51	51	1	13	8116				554	653	587	BNNKGHMD_00409	OAFAILLK_02603	HHKJHPED_01870	AANHBMMD_01201	GLEMLILO_02274	LCJHMHKE_01105	IALHGFMH_00716	HMMDJPNL_02023	HPHODELH_02178	GNIFCDKB_01821	EBOMFFAA_00597	KLGKFBHN_02112	IPDLGBFF_02187	CLDEACMB_01918	OMDOKDCL_01977	CALGCHMA_02210	GIGCOMBI_02076	HGKONBAK_02456	DDOPLKKD_01736	PIONILGB_01015	BJJNDPOP_02256	DGNBOAGO_00783	CNOFAIPN_01817	DDKDJOHA_01828	OJGGIGDM_01044	CGLJGMBC_00940	NCKHPPGH_01255	EFLLALEB_00952	EIFGFLIN_02501	HAPJFMGH_02029	GJICOOFK_02027	JBHLHLGE_01871	MAOGDFAM_02056	JIGGDOMC_01979	AFIIAKMD_01105	EMIEEEJG_01993
group_2241		inositol monophosphatase family protein	51	51	1	13	8125				782	782	782	BNNKGHMD_00418	OAFAILLK_02612	HHKJHPED_01879	AANHBMMD_01210	GLEMLILO_02283	LCJHMHKE_01114	IALHGFMH_00707	HMMDJPNL_02032	HPHODELH_02187	GNIFCDKB_01812	EBOMFFAA_00606	KLGKFBHN_02121	IPDLGBFF_02212	CLDEACMB_01927	OMDOKDCL_01987	CALGCHMA_02219	GIGCOMBI_02085	HGKONBAK_02465	DDOPLKKD_01727	PIONILGB_01006	BJJNDPOP_02265	DGNBOAGO_00774	CNOFAIPN_01826	DDKDJOHA_01837	OJGGIGDM_01035	CGLJGMBC_00931	NCKHPPGH_01264	EFLLALEB_00943	EIFGFLIN_02510	HAPJFMGH_02038	GJICOOFK_02036	JBHLHLGE_01880	MAOGDFAM_02065	JIGGDOMC_01988	AFIIAKMD_01114	EMIEEEJG_02002
group_2243		hypothetical protein	51	51	1	13	8139				323	323	323	BNNKGHMD_00427	OAFAILLK_02619	HHKJHPED_01883	AANHBMMD_01219	GLEMLILO_02290	LCJHMHKE_01121	IALHGFMH_00703	HMMDJPNL_02039	HPHODELH_02195	GNIFCDKB_01808	EBOMFFAA_00610	KLGKFBHN_02128	IPDLGBFF_02219	CLDEACMB_01934	OMDOKDCL_01994	CALGCHMA_02223	GIGCOMBI_02089	HGKONBAK_02469	DDOPLKKD_01719	PIONILGB_00999	BJJNDPOP_02273	DGNBOAGO_00770	CNOFAIPN_01833	DDKDJOHA_01846	OJGGIGDM_01026	CGLJGMBC_00924	NCKHPPGH_01271	EFLLALEB_00939	EIFGFLIN_02517	HAPJFMGH_02042	GJICOOFK_02040	JBHLHLGE_01884	MAOGDFAM_02072	JIGGDOMC_01995	AFIIAKMD_01118	EMIEEEJG_02006
group_2244		ribosomal-protein-alanine acetyltransferase	51	51	1	13	8143				197	464	458	BNNKGHMD_00431	OAFAILLK_02623	HHKJHPED_01887	AANHBMMD_01223	GLEMLILO_02294	LCJHMHKE_01125	IALHGFMH_00699	HMMDJPNL_02043	HPHODELH_02199	GNIFCDKB_01804	EBOMFFAA_00614	KLGKFBHN_02132	IPDLGBFF_02223	CLDEACMB_01938	OMDOKDCL_01998	CALGCHMA_02227	GIGCOMBI_02093	HGKONBAK_02473	DDOPLKKD_01715	PIONILGB_00995	BJJNDPOP_02277	DGNBOAGO_00766	CNOFAIPN_01837	DDKDJOHA_01850	OJGGIGDM_01022	CGLJGMBC_00920	NCKHPPGH_01275	EFLLALEB_00935	EIFGFLIN_02521	HAPJFMGH_02046	GJICOOFK_02044	JBHLHLGE_01888	MAOGDFAM_02076	JIGGDOMC_01999	AFIIAKMD_01122	EMIEEEJG_02010
group_2246		hypothetical protein	51	51	1	13	8164				650	650	650	BNNKGHMD_00441	OAFAILLK_02633	HHKJHPED_01899	AANHBMMD_01233	GLEMLILO_02304	LCJHMHKE_01135	IALHGFMH_00690	HMMDJPNL_02053	HPHODELH_02209	GNIFCDKB_01794	EBOMFFAA_00623	KLGKFBHN_02142	IPDLGBFF_02233	CLDEACMB_01947	OMDOKDCL_02008	CALGCHMA_02238	GIGCOMBI_02103	HGKONBAK_02484	DDOPLKKD_01705	PIONILGB_00985	BJJNDPOP_02287	DGNBOAGO_00756	CNOFAIPN_01847	DDKDJOHA_01860	OJGGIGDM_01012	CGLJGMBC_00910	NCKHPPGH_01284	EFLLALEB_00925	EIFGFLIN_02531	HAPJFMGH_02055	GJICOOFK_02053	JBHLHLGE_01899	MAOGDFAM_02087	JIGGDOMC_02009	AFIIAKMD_01134	EMIEEEJG_02023
group_2248		ArsC family protein	51	51	1	13	8172				359	359	359	BNNKGHMD_00457	OAFAILLK_02640	HHKJHPED_01915	AANHBMMD_01249	GLEMLILO_02320	LCJHMHKE_01151	IALHGFMH_00683	HMMDJPNL_02060	HPHODELH_02225	GNIFCDKB_01778	EBOMFFAA_00630	KLGKFBHN_02149	IPDLGBFF_02240	CLDEACMB_01954	OMDOKDCL_02024	CALGCHMA_02254	GIGCOMBI_02110	HGKONBAK_02491	DDOPLKKD_01689	PIONILGB_00978	BJJNDPOP_02302	DGNBOAGO_00740	CNOFAIPN_01863	DDKDJOHA_01876	OJGGIGDM_00996	CGLJGMBC_00903	NCKHPPGH_01291	EFLLALEB_00909	EIFGFLIN_02760	HAPJFMGH_02070	GJICOOFK_02068	JBHLHLGE_01906	MAOGDFAM_02094	JIGGDOMC_02017	AFIIAKMD_01141	EMIEEEJG_02031
group_2249		M protein trans-acting positive regulator	51	51	1	13	8176				1436	1457	1436	BNNKGHMD_00459	OAFAILLK_02642	HHKJHPED_01917	AANHBMMD_01251	GLEMLILO_02322	LCJHMHKE_01153	IALHGFMH_00681	HMMDJPNL_02062	HPHODELH_02227	GNIFCDKB_01776	EBOMFFAA_00632	KLGKFBHN_02151	IPDLGBFF_02242	CLDEACMB_01956	OMDOKDCL_02026	CALGCHMA_02257	GIGCOMBI_02112	HGKONBAK_02494	DDOPLKKD_01687	PIONILGB_00976	BJJNDPOP_02304	DGNBOAGO_00738	CNOFAIPN_01865	DDKDJOHA_01878	OJGGIGDM_00994	CGLJGMBC_00901	NCKHPPGH_01293	EFLLALEB_00907	EIFGFLIN_02758	HAPJFMGH_02072	GJICOOFK_02070	JBHLHLGE_01908	MAOGDFAM_02096	JIGGDOMC_02019	AFIIAKMD_01144	EMIEEEJG_02034
group_2250		helix-turn-helix domain-containing protein	51	51	1	13	8185				476	551	549	BNNKGHMD_00463	OAFAILLK_02646	HHKJHPED_01921	AANHBMMD_01255	GLEMLILO_02327	LCJHMHKE_01157	IALHGFMH_00677	HMMDJPNL_02068	HPHODELH_02231	GNIFCDKB_01772	EBOMFFAA_00636	KLGKFBHN_02155	IPDLGBFF_02246	CLDEACMB_01960	OMDOKDCL_02030	CALGCHMA_02261	GIGCOMBI_02116	HGKONBAK_02500	DDOPLKKD_01683	PIONILGB_00972	BJJNDPOP_02308	DGNBOAGO_00734	CNOFAIPN_01869	DDKDJOHA_01882	OJGGIGDM_00990	CGLJGMBC_00897	NCKHPPGH_01296	EFLLALEB_00903	EIFGFLIN_02754	HAPJFMGH_02076	GJICOOFK_02074	JBHLHLGE_01912	MAOGDFAM_02100	JIGGDOMC_02023	AFIIAKMD_01148	EMIEEEJG_02038
group_2252		Sua5/YciO/YrdC/YwlC family protein	51	51	1	13	8194				1022	1022	1022	BNNKGHMD_00471	OAFAILLK_02654	HHKJHPED_01929	AANHBMMD_01263	GLEMLILO_02334	LCJHMHKE_01165	IALHGFMH_00669	HMMDJPNL_02076	HPHODELH_02276	GNIFCDKB_01764	EBOMFFAA_00644	KLGKFBHN_02163	IPDLGBFF_02254	CLDEACMB_02028	OMDOKDCL_02038	CALGCHMA_02269	GIGCOMBI_02124	HGKONBAK_02508	DDOPLKKD_01675	PIONILGB_00964	BJJNDPOP_02381	DGNBOAGO_00726	CNOFAIPN_01877	DDKDJOHA_01890	OJGGIGDM_00982	CGLJGMBC_00889	NCKHPPGH_01304	EFLLALEB_00895	EIFGFLIN_02746	HAPJFMGH_02084	GJICOOFK_02082	JBHLHLGE_01920	MAOGDFAM_02108	JIGGDOMC_02031	AFIIAKMD_01156	EMIEEEJG_02046
group_2255		xanthine permease	51	51	1	13	8215				1250	1319	1317	BNNKGHMD_00492	OAFAILLK_02674	HHKJHPED_01949	AANHBMMD_01284	GLEMLILO_02354	LCJHMHKE_01185	IALHGFMH_00649	HMMDJPNL_02096	HPHODELH_02296	GNIFCDKB_01744	EBOMFFAA_00664	KLGKFBHN_02183	IPDLGBFF_02275	CLDEACMB_02048	OMDOKDCL_02058	CALGCHMA_02289	GIGCOMBI_02144	HGKONBAK_02529	DDOPLKKD_01655	PIONILGB_00944	BJJNDPOP_02401	DGNBOAGO_00706	CNOFAIPN_01897	DDKDJOHA_01910	OJGGIGDM_00962	CGLJGMBC_00868	NCKHPPGH_01323	EFLLALEB_00875	EIFGFLIN_02730	HAPJFMGH_02104	GJICOOFK_02102	JBHLHLGE_01941	MAOGDFAM_02128	JIGGDOMC_02051	AFIIAKMD_01176	EMIEEEJG_02066
yabJ_2		2-iminobutanoate/2-iminopropanoate deaminase	51	51	1	13	8216				380	380	380	BNNKGHMD_00493	OAFAILLK_02675	HHKJHPED_01950	AANHBMMD_01285	GLEMLILO_02355	LCJHMHKE_01186	IALHGFMH_00648	HMMDJPNL_02097	HPHODELH_02297	GNIFCDKB_01743	EBOMFFAA_00665	KLGKFBHN_02184	IPDLGBFF_02276	CLDEACMB_02049	OMDOKDCL_02059	CALGCHMA_02290	GIGCOMBI_02145	HGKONBAK_02530	DDOPLKKD_01654	PIONILGB_00943	BJJNDPOP_02402	DGNBOAGO_00705	CNOFAIPN_01898	DDKDJOHA_01911	OJGGIGDM_00961	CGLJGMBC_00867	NCKHPPGH_01324	EFLLALEB_00874	EIFGFLIN_02729	HAPJFMGH_02105	GJICOOFK_02103	JBHLHLGE_01942	MAOGDFAM_02129	JIGGDOMC_02052	AFIIAKMD_01177	EMIEEEJG_02067
group_2257		integral membrane protein	51	51	1	13	8231				545	545	545	BNNKGHMD_00505	OAFAILLK_02687	HHKJHPED_01962	AANHBMMD_01298	GLEMLILO_02367	LCJHMHKE_01198	IALHGFMH_00636	HMMDJPNL_02109	HPHODELH_02309	GNIFCDKB_01730	EBOMFFAA_00677	KLGKFBHN_02196	IPDLGBFF_02289	CLDEACMB_02061	OMDOKDCL_02071	CALGCHMA_02302	GIGCOMBI_02157	HGKONBAK_02542	DDOPLKKD_01642	PIONILGB_00931	BJJNDPOP_02414	DGNBOAGO_00693	CNOFAIPN_01910	DDKDJOHA_01924	OJGGIGDM_00948	CGLJGMBC_00855	NCKHPPGH_01336	EFLLALEB_00862	EIFGFLIN_02717	HAPJFMGH_02117	GJICOOFK_02115	JBHLHLGE_01954	MAOGDFAM_02141	JIGGDOMC_02064	AFIIAKMD_01189	EMIEEEJG_02079
group_2258		glyoxalase family protein	51	51	1	13	8234				827	845	844	BNNKGHMD_00508	OAFAILLK_02690	HHKJHPED_01965	AANHBMMD_01301	GLEMLILO_02370	LCJHMHKE_01201	IALHGFMH_00633	HMMDJPNL_02112	HPHODELH_02312	GNIFCDKB_01727	EBOMFFAA_00680	KLGKFBHN_02199	IPDLGBFF_02292	CLDEACMB_02064	OMDOKDCL_02074	CALGCHMA_02305	GIGCOMBI_02160	HGKONBAK_02545	DDOPLKKD_01639	PIONILGB_00928	BJJNDPOP_02417	DGNBOAGO_00690	CNOFAIPN_01913	DDKDJOHA_01927	OJGGIGDM_00945	CGLJGMBC_00852	NCKHPPGH_01339	EFLLALEB_00859	EIFGFLIN_02714	HAPJFMGH_02120	GJICOOFK_02118	JBHLHLGE_01957	MAOGDFAM_02144	JIGGDOMC_02067	AFIIAKMD_01192	EMIEEEJG_02082
group_2259		carboxylesterase	51	51	1	13	8258				662	764	762	BNNKGHMD_00532	OAFAILLK_02714	HHKJHPED_01989	AANHBMMD_01325	GLEMLILO_02394	LCJHMHKE_01225	IALHGFMH_00609	HMMDJPNL_02136	HPHODELH_02336	GNIFCDKB_01703	EBOMFFAA_00704	KLGKFBHN_02223	IPDLGBFF_02316	CLDEACMB_02089	OMDOKDCL_02098	CALGCHMA_02329	GIGCOMBI_02184	HGKONBAK_02569	DDOPLKKD_01615	PIONILGB_00904	BJJNDPOP_02441	DGNBOAGO_00666	CNOFAIPN_01937	DDKDJOHA_01951	OJGGIGDM_00921	CGLJGMBC_00828	NCKHPPGH_01363	EFLLALEB_00835	EIFGFLIN_02690	HAPJFMGH_02144	GJICOOFK_02142	JBHLHLGE_01981	MAOGDFAM_02168	JIGGDOMC_02091	AFIIAKMD_01216	EMIEEEJG_02106
group_2260		CAAX amino terminal protease	51	51	1	13	8274				653	653	653	BNNKGHMD_00546	OAFAILLK_02728	HHKJHPED_02003	AANHBMMD_01339	GLEMLILO_02409	LCJHMHKE_01239	IALHGFMH_00595	HMMDJPNL_02150	HPHODELH_02350	GNIFCDKB_01689	EBOMFFAA_00718	KLGKFBHN_02237	IPDLGBFF_02330	CLDEACMB_02103	OMDOKDCL_02112	CALGCHMA_02343	GIGCOMBI_02198	HGKONBAK_02583	DDOPLKKD_01601	PIONILGB_00889	BJJNDPOP_02455	DGNBOAGO_00652	CNOFAIPN_01951	DDKDJOHA_01965	OJGGIGDM_00907	CGLJGMBC_00814	NCKHPPGH_01377	EFLLALEB_00821	EIFGFLIN_02675	HAPJFMGH_02158	GJICOOFK_02156	JBHLHLGE_01995	MAOGDFAM_02182	JIGGDOMC_02105	AFIIAKMD_01230	EMIEEEJG_02120
rex1		redox-sensitive transcriptional regulator	51	51	1	13	8275				440	650	645	BNNKGHMD_00547	OAFAILLK_02729	HHKJHPED_02004	AANHBMMD_01340	GLEMLILO_02410	LCJHMHKE_01240	IALHGFMH_00594	HMMDJPNL_02151	HPHODELH_02353	GNIFCDKB_01688	EBOMFFAA_00719	KLGKFBHN_02238	IPDLGBFF_02331	CLDEACMB_02104	OMDOKDCL_02115	CALGCHMA_02344	GIGCOMBI_02199	HGKONBAK_02584	DDOPLKKD_01598	PIONILGB_00888	BJJNDPOP_02456	DGNBOAGO_00651	CNOFAIPN_01952	DDKDJOHA_01966	OJGGIGDM_00906	CGLJGMBC_00813	NCKHPPGH_01378	EFLLALEB_00820	EIFGFLIN_02674	HAPJFMGH_02159	GJICOOFK_02157	JBHLHLGE_01996	MAOGDFAM_02183	JIGGDOMC_02106	AFIIAKMD_01231	EMIEEEJG_02121
group_2262		hypothetical protein	51	51	1	13	8281				686	710	709	BNNKGHMD_00552	OAFAILLK_02734	HHKJHPED_02009	AANHBMMD_01346	GLEMLILO_02415	LCJHMHKE_01245	IALHGFMH_00589	HMMDJPNL_02156	HPHODELH_02360	GNIFCDKB_01683	EBOMFFAA_00724	KLGKFBHN_02243	IPDLGBFF_02336	CLDEACMB_02109	OMDOKDCL_02120	CALGCHMA_02349	GIGCOMBI_02204	HGKONBAK_02589	DDOPLKKD_01591	PIONILGB_00883	BJJNDPOP_02461	DGNBOAGO_00646	CNOFAIPN_01957	DDKDJOHA_01971	OJGGIGDM_00901	CGLJGMBC_00808	NCKHPPGH_01383	EFLLALEB_00815	EIFGFLIN_02669	HAPJFMGH_02164	GJICOOFK_02162	JBHLHLGE_02001	MAOGDFAM_02188	JIGGDOMC_02111	AFIIAKMD_01236	EMIEEEJG_02128
group_2263		RecD/TraA family helicase	51	51	1	13	8323				2597	2609	2606	BNNKGHMD_00570	OAFAILLK_02752	HHKJHPED_02027	AANHBMMD_01364	GLEMLILO_02434	LCJHMHKE_01264	IALHGFMH_00571	HMMDJPNL_02174	HPHODELH_02378	GNIFCDKB_01665	EBOMFFAA_00742	KLGKFBHN_02261	IPDLGBFF_02354	CLDEACMB_02127	OMDOKDCL_02138	CALGCHMA_02367	GIGCOMBI_02245	HGKONBAK_02607	DDOPLKKD_01573	PIONILGB_00865	BJJNDPOP_02482	DGNBOAGO_00628	CNOFAIPN_01976	DDKDJOHA_01989	OJGGIGDM_00883	CGLJGMBC_00790	NCKHPPGH_01401	EFLLALEB_00797	EIFGFLIN_02646	HAPJFMGH_02182	GJICOOFK_02180	JBHLHLGE_02019	MAOGDFAM_02206	JIGGDOMC_02129	AFIIAKMD_01254	EMIEEEJG_02146
group_2265		methyltransferase small domain-containing protein	51	51	1	13	8358				275	734	725	BNNKGHMD_00599	OAFAILLK_02781	HHKJHPED_02050	AANHBMMD_01393	GLEMLILO_02462	LCJHMHKE_01292	IALHGFMH_00539	HMMDJPNL_02203	HPHODELH_02475	GNIFCDKB_01636	EBOMFFAA_00772	KLGKFBHN_02357	IPDLGBFF_02384	CLDEACMB_02154	OMDOKDCL_02167	CALGCHMA_02395	GIGCOMBI_02273	HGKONBAK_02632	DDOPLKKD_01542	PIONILGB_00837	BJJNDPOP_02510	DGNBOAGO_00599	CNOFAIPN_02004	DDKDJOHA_02018	OJGGIGDM_00854	CGLJGMBC_00759	NCKHPPGH_01430	EFLLALEB_00768	EIFGFLIN_02616	HAPJFMGH_02210	GJICOOFK_02208	JBHLHLGE_02047	MAOGDFAM_02293	JIGGDOMC_02156	AFIIAKMD_01282	EMIEEEJG_02176
dppA		D-aminopeptidase	51	51	1	13	8387				545	845	839	BNNKGHMD_00625	OAFAILLK_02807	HHKJHPED_02077	AANHBMMD_01419	GLEMLILO_02488	LCJHMHKE_01318	IALHGFMH_00513	HMMDJPNL_02229	HPHODELH_02500	GNIFCDKB_01611	EBOMFFAA_00798	KLGKFBHN_02383	IPDLGBFF_02410	CLDEACMB_02180	OMDOKDCL_02193	CALGCHMA_02422	GIGCOMBI_02299	HGKONBAK_02657	DDOPLKKD_01517	PIONILGB_00811	BJJNDPOP_02536	DGNBOAGO_00574	CNOFAIPN_02030	DDKDJOHA_02044	OJGGIGDM_00828	CGLJGMBC_00733	NCKHPPGH_01456	EFLLALEB_00743	EIFGFLIN_00796	HAPJFMGH_02236	GJICOOFK_02234	JBHLHLGE_02072	MAOGDFAM_02318	JIGGDOMC_02181	AFIIAKMD_01307	EMIEEEJG_02202
group_2271		oxidoreductase family, NAD-binding Rossmann fold protein	51	51	1	13	8401				914	914	914	BNNKGHMD_00637	OAFAILLK_02818	HHKJHPED_02087	AANHBMMD_01431	GLEMLILO_02498	LCJHMHKE_01330	IALHGFMH_00502	HMMDJPNL_02240	HPHODELH_02510	GNIFCDKB_01601	EBOMFFAA_00809	KLGKFBHN_02394	IPDLGBFF_02421	CLDEACMB_02190	OMDOKDCL_02203	CALGCHMA_02433	GIGCOMBI_02310	HGKONBAK_01090	DDOPLKKD_01507	PIONILGB_00800	BJJNDPOP_02547	DGNBOAGO_00564	CNOFAIPN_02040	DDKDJOHA_02055	OJGGIGDM_00817	CGLJGMBC_00722	NCKHPPGH_01467	EFLLALEB_00733	EIFGFLIN_00784	HAPJFMGH_02249	GJICOOFK_02247	JBHLHLGE_02082	MAOGDFAM_02328	JIGGDOMC_02194	AFIIAKMD_01318	EMIEEEJG_02213
group_2272		lipoyltransferase and lipoate-protein ligase A	51	51	1	13	8409				1004	1031	1004	BNNKGHMD_00644	OAFAILLK_02825	HHKJHPED_02094	AANHBMMD_01438	GLEMLILO_02504	LCJHMHKE_01337	IALHGFMH_00495	HMMDJPNL_02247	HPHODELH_02519	GNIFCDKB_01594	EBOMFFAA_00816	KLGKFBHN_02401	IPDLGBFF_02428	CLDEACMB_02197	OMDOKDCL_02210	CALGCHMA_02443	GIGCOMBI_02317	HGKONBAK_01083	DDOPLKKD_01498	PIONILGB_00793	BJJNDPOP_02554	DGNBOAGO_00557	CNOFAIPN_02047	DDKDJOHA_02062	OJGGIGDM_00810	CGLJGMBC_00715	NCKHPPGH_01474	EFLLALEB_00725	EIFGFLIN_00776	HAPJFMGH_02256	GJICOOFK_02254	JBHLHLGE_02089	MAOGDFAM_02335	JIGGDOMC_02201	AFIIAKMD_01326	EMIEEEJG_02220
group_2273		anaerobic ribonucleoside-triphosphate reductase activating protein	51	51	1	13	8423				572	596	595	BNNKGHMD_00656	OAFAILLK_02837	HHKJHPED_02106	AANHBMMD_01450	GLEMLILO_02516	LCJHMHKE_01349	IALHGFMH_00483	HMMDJPNL_02259	HPHODELH_02531	GNIFCDKB_01582	EBOMFFAA_00828	KLGKFBHN_02413	IPDLGBFF_02440	CLDEACMB_02209	OMDOKDCL_02222	CALGCHMA_02456	GIGCOMBI_02329	HGKONBAK_01071	DDOPLKKD_01486	PIONILGB_00781	BJJNDPOP_02566	DGNBOAGO_00545	CNOFAIPN_02059	DDKDJOHA_02074	OJGGIGDM_00798	CGLJGMBC_00703	NCKHPPGH_01486	EFLLALEB_00713	EIFGFLIN_00764	HAPJFMGH_02268	GJICOOFK_02266	JBHLHLGE_02101	MAOGDFAM_02347	JIGGDOMC_02213	AFIIAKMD_01338	EMIEEEJG_02232
tenA		Aminopyrimidine aminohydrolase	51	51	1	13	8434				662	683	663	BNNKGHMD_00667	OAFAILLK_02848	HHKJHPED_02118	AANHBMMD_01461	GLEMLILO_02527	LCJHMHKE_01360	IALHGFMH_00472	HMMDJPNL_02270	HPHODELH_02543	GNIFCDKB_01571	EBOMFFAA_00839	KLGKFBHN_02424	IPDLGBFF_02451	CLDEACMB_02220	OMDOKDCL_02233	CALGCHMA_02467	GIGCOMBI_02340	HGKONBAK_01060	DDOPLKKD_01474	PIONILGB_00770	BJJNDPOP_02577	DGNBOAGO_00534	CNOFAIPN_02070	DDKDJOHA_02085	OJGGIGDM_00787	CGLJGMBC_00692	NCKHPPGH_01497	EFLLALEB_00702	EIFGFLIN_00753	HAPJFMGH_02279	GJICOOFK_02277	JBHLHLGE_02112	MAOGDFAM_02358	JIGGDOMC_02226	AFIIAKMD_01349	EMIEEEJG_02243
ytcD_2		putative HTH-type transcriptional regulator YtcD	51	51	1	13	8443				356	419	357	BNNKGHMD_00674	OAFAILLK_02855	HHKJHPED_02125	AANHBMMD_01468	GLEMLILO_02534	LCJHMHKE_01368	IALHGFMH_00465	HMMDJPNL_02277	HPHODELH_02550	GNIFCDKB_01564	EBOMFFAA_00846	KLGKFBHN_02431	IPDLGBFF_02458	CLDEACMB_02227	OMDOKDCL_02240	CALGCHMA_02474	GIGCOMBI_02347	HGKONBAK_01053	DDOPLKKD_01467	PIONILGB_00763	BJJNDPOP_02584	DGNBOAGO_00527	CNOFAIPN_02077	DDKDJOHA_02092	OJGGIGDM_00780	CGLJGMBC_00685	NCKHPPGH_01504	EFLLALEB_00695	EIFGFLIN_00745	HAPJFMGH_02286	GJICOOFK_02284	JBHLHLGE_02119	MAOGDFAM_02365	JIGGDOMC_02233	AFIIAKMD_01356	EMIEEEJG_02250
group_2276		phosphomethylpyrimidine kinase	51	51	1	13	8444				761	830	828	BNNKGHMD_00675	OAFAILLK_02856	HHKJHPED_02126	AANHBMMD_01469	GLEMLILO_02535	LCJHMHKE_01369	IALHGFMH_00464	HMMDJPNL_02278	HPHODELH_02551	GNIFCDKB_01563	EBOMFFAA_00847	KLGKFBHN_02432	IPDLGBFF_02459	CLDEACMB_02228	OMDOKDCL_02241	CALGCHMA_02475	GIGCOMBI_02348	HGKONBAK_01052	DDOPLKKD_01466	PIONILGB_00762	BJJNDPOP_02585	DGNBOAGO_00526	CNOFAIPN_02078	DDKDJOHA_02093	OJGGIGDM_00779	CGLJGMBC_00684	NCKHPPGH_01505	EFLLALEB_00694	EIFGFLIN_00744	HAPJFMGH_02287	GJICOOFK_02285	JBHLHLGE_02120	MAOGDFAM_02366	JIGGDOMC_02234	AFIIAKMD_01357	EMIEEEJG_02251
group_2277		galactose-1-phosphate uridylyltransferase	51	51	1	13	8450				1214	1214	1214	BNNKGHMD_00681	OAFAILLK_02862	HHKJHPED_02132	AANHBMMD_01475	GLEMLILO_02541	LCJHMHKE_01375	IALHGFMH_00458	HMMDJPNL_02284	HPHODELH_02557	GNIFCDKB_01557	EBOMFFAA_00853	KLGKFBHN_02438	IPDLGBFF_02465	CLDEACMB_02234	OMDOKDCL_02247	CALGCHMA_02481	GIGCOMBI_02354	HGKONBAK_01046	DDOPLKKD_01460	PIONILGB_00756	BJJNDPOP_02591	DGNBOAGO_00520	CNOFAIPN_02084	DDKDJOHA_02099	OJGGIGDM_00773	CGLJGMBC_00678	NCKHPPGH_01511	EFLLALEB_00688	EIFGFLIN_00738	HAPJFMGH_02293	GJICOOFK_02291	JBHLHLGE_02126	MAOGDFAM_02372	JIGGDOMC_02240	AFIIAKMD_01363	EMIEEEJG_02257
group_2278		hypothetical protein	51	51	1	13	8460				350	350	350	BNNKGHMD_00685	OAFAILLK_02866	HHKJHPED_02136	AANHBMMD_01479	GLEMLILO_02545	LCJHMHKE_02586	IALHGFMH_00454	HMMDJPNL_02289	HPHODELH_02561	GNIFCDKB_01553	EBOMFFAA_00857	KLGKFBHN_02442	IPDLGBFF_02469	CLDEACMB_02238	OMDOKDCL_02251	CALGCHMA_02485	GIGCOMBI_02358	HGKONBAK_01042	DDOPLKKD_01456	PIONILGB_00752	BJJNDPOP_02595	DGNBOAGO_00516	CNOFAIPN_02088	DDKDJOHA_02103	OJGGIGDM_00769	CGLJGMBC_00674	NCKHPPGH_01515	EFLLALEB_00684	EIFGFLIN_00734	HAPJFMGH_02309	GJICOOFK_02307	JBHLHLGE_02130	MAOGDFAM_02376	JIGGDOMC_02244	AFIIAKMD_01367	EMIEEEJG_02261
thrS		threonyl-tRNA synthetase	51	51	1	13	8488				1937	1982	1939	BNNKGHMD_00757	OAFAILLK_02881	HHKJHPED_02210	AANHBMMD_01551	GLEMLILO_02614	LCJHMHKE_02600	IALHGFMH_00436	HMMDJPNL_02304	HPHODELH_02641	GNIFCDKB_01538	EBOMFFAA_00872	KLGKFBHN_02511	IPDLGBFF_02485	CLDEACMB_02253	OMDOKDCL_02321	CALGCHMA_02501	GIGCOMBI_02372	HGKONBAK_01026	DDOPLKKD_01376	PIONILGB_00737	BJJNDPOP_02664	DGNBOAGO_00501	CNOFAIPN_02103	DDKDJOHA_02118	OJGGIGDM_00754	CGLJGMBC_00659	NCKHPPGH_01530	EFLLALEB_00669	EIFGFLIN_00718	HAPJFMGH_02325	GJICOOFK_02323	JBHLHLGE_02145	MAOGDFAM_02391	JIGGDOMC_02259	AFIIAKMD_01412	EMIEEEJG_02277
group_2297		ErfK/YbiS/YcfS/YnhG family protein	51	51	1	13	8490				1370	1445	1443	BNNKGHMD_00762	OAFAILLK_02886	HHKJHPED_02215	AANHBMMD_01556	GLEMLILO_02616	LCJHMHKE_02602	IALHGFMH_00431	HMMDJPNL_02309	HPHODELH_02643	GNIFCDKB_01536	EBOMFFAA_00874	KLGKFBHN_02516	IPDLGBFF_02490	CLDEACMB_02255	OMDOKDCL_02323	CALGCHMA_02506	GIGCOMBI_02374	HGKONBAK_01024	DDOPLKKD_01374	PIONILGB_00732	BJJNDPOP_02666	DGNBOAGO_00499	CNOFAIPN_02105	DDKDJOHA_02123	OJGGIGDM_00749	CGLJGMBC_00654	NCKHPPGH_01535	EFLLALEB_00667	EIFGFLIN_00716	HAPJFMGH_02330	GJICOOFK_02328	JBHLHLGE_02147	MAOGDFAM_02393	JIGGDOMC_02261	AFIIAKMD_01414	EMIEEEJG_02282
aadE		Streptomycin adenyltransferase	51	51	1	13	8491				830	863	862	BNNKGHMD_00763	OAFAILLK_02887	HHKJHPED_02216	AANHBMMD_01557	GLEMLILO_02617	LCJHMHKE_02603	IALHGFMH_00430	HMMDJPNL_02310	HPHODELH_02644	GNIFCDKB_01535	EBOMFFAA_00875	KLGKFBHN_02517	IPDLGBFF_02491	CLDEACMB_02256	OMDOKDCL_02324	CALGCHMA_02507	GIGCOMBI_02375	HGKONBAK_01023	DDOPLKKD_01373	PIONILGB_00731	BJJNDPOP_02667	DGNBOAGO_00498	CNOFAIPN_02106	DDKDJOHA_02124	OJGGIGDM_00748	CGLJGMBC_00653	NCKHPPGH_01536	EFLLALEB_00666	EIFGFLIN_00715	HAPJFMGH_02331	GJICOOFK_02329	JBHLHLGE_02148	MAOGDFAM_02394	JIGGDOMC_02262	AFIIAKMD_01415	EMIEEEJG_02283
group_2299		acetyl-CoA carboxylase, biotin carboxyl carrier protein	51	51	1	13	8508				488	488	488	BNNKGHMD_00780	OAFAILLK_02904	HHKJHPED_02232	AANHBMMD_01574	GLEMLILO_02633	LCJHMHKE_02619	IALHGFMH_00413	HMMDJPNL_02327	HPHODELH_02661	GNIFCDKB_01518	EBOMFFAA_00892	KLGKFBHN_02534	IPDLGBFF_02508	CLDEACMB_02272	OMDOKDCL_02341	CALGCHMA_02524	GIGCOMBI_02392	HGKONBAK_01006	DDOPLKKD_01356	PIONILGB_00714	BJJNDPOP_02684	DGNBOAGO_00481	CNOFAIPN_02123	DDKDJOHA_02141	OJGGIGDM_00731	CGLJGMBC_00636	NCKHPPGH_01553	EFLLALEB_00649	EIFGFLIN_00698	HAPJFMGH_02348	GJICOOFK_02346	JBHLHLGE_02165	MAOGDFAM_02411	JIGGDOMC_02279	AFIIAKMD_01432	EMIEEEJG_02300
group_2300		NADH:quinone reductase	51	51	1	13	8512				617	956	949	BNNKGHMD_00784	OAFAILLK_02908	HHKJHPED_02236	AANHBMMD_01578	GLEMLILO_02637	LCJHMHKE_02623	IALHGFMH_00409	HMMDJPNL_02331	HPHODELH_02665	GNIFCDKB_01514	EBOMFFAA_00896	KLGKFBHN_02538	IPDLGBFF_02512	CLDEACMB_02276	OMDOKDCL_02345	CALGCHMA_02528	GIGCOMBI_02396	HGKONBAK_01002	DDOPLKKD_01352	PIONILGB_00710	BJJNDPOP_02688	DGNBOAGO_00477	CNOFAIPN_02127	DDKDJOHA_02145	OJGGIGDM_00727	CGLJGMBC_00632	NCKHPPGH_01557	EFLLALEB_00645	EIFGFLIN_00694	HAPJFMGH_02352	GJICOOFK_02350	JBHLHLGE_02169	MAOGDFAM_02415	JIGGDOMC_02283	AFIIAKMD_01436	EMIEEEJG_02304
group_2301		HesB-like domain-containing protein	51	51	1	13	8537				179	311	308	BNNKGHMD_00813	OAFAILLK_00015	HHKJHPED_02263	AANHBMMD_01605	GLEMLILO_02664	LCJHMHKE_02414	IALHGFMH_00382	HMMDJPNL_02358	HPHODELH_02692	GNIFCDKB_01487	EBOMFFAA_00923	KLGKFBHN_02565	IPDLGBFF_02539	CLDEACMB_02303	OMDOKDCL_02372	CALGCHMA_02555	GIGCOMBI_02423	HGKONBAK_00975	DDOPLKKD_01325	PIONILGB_00048	BJJNDPOP_02715	DGNBOAGO_00450	CNOFAIPN_02154	DDKDJOHA_02189	OJGGIGDM_00683	CGLJGMBC_00605	NCKHPPGH_02804	EFLLALEB_00618	EIFGFLIN_02844	HAPJFMGH_02379	GJICOOFK_02377	JBHLHLGE_02196	MAOGDFAM_02442	JIGGDOMC_02310	AFIIAKMD_01463	EMIEEEJG_02331
group_2302		LysR family transcriptional regulator	51	51	1	13	9136				884	947	885	BNNKGHMD_00841	OAFAILLK_00043	HHKJHPED_02291	AANHBMMD_01690	GLEMLILO_02777	LCJHMHKE_02351	IALHGFMH_00341	HMMDJPNL_02392	HPHODELH_02723	GNIFCDKB_01377	EBOMFFAA_00953	KLGKFBHN_02593	IPDLGBFF_02567	CLDEACMB_02331	OMDOKDCL_02410	CALGCHMA_02584	GIGCOMBI_02451	HGKONBAK_00946	DDOPLKKD_01295	PIONILGB_00143	BJJNDPOP_02796	DGNBOAGO_00422	CNOFAIPN_02182	DDKDJOHA_02217	OJGGIGDM_00655	CGLJGMBC_00521	NCKHPPGH_02111	EFLLALEB_00590	EIFGFLIN_00023	HAPJFMGH_02407	GJICOOFK_02405	JBHLHLGE_02230	MAOGDFAM_02476	JIGGDOMC_02345	AFIIAKMD_01491	EMIEEEJG_02413
mlhB		hypothetical protein	51	51	1	13	9131				743	974	969	BNNKGHMD_00846	OAFAILLK_00048	HHKJHPED_02296	AANHBMMD_01695	GLEMLILO_02782	LCJHMHKE_02346	IALHGFMH_00336	HMMDJPNL_02397	HPHODELH_02728	GNIFCDKB_01372	EBOMFFAA_00958	KLGKFBHN_02598	IPDLGBFF_02572	CLDEACMB_02336	OMDOKDCL_02415	CALGCHMA_02589	GIGCOMBI_02456	HGKONBAK_00941	DDOPLKKD_01290	PIONILGB_00148	BJJNDPOP_02801	DGNBOAGO_00417	CNOFAIPN_02187	DDKDJOHA_02222	OJGGIGDM_00650	CGLJGMBC_00516	NCKHPPGH_02106	EFLLALEB_00585	EIFGFLIN_00028	HAPJFMGH_02412	GJICOOFK_02410	JBHLHLGE_02235	MAOGDFAM_02481	JIGGDOMC_02350	AFIIAKMD_01496	EMIEEEJG_02418
group_2304		DNA mismatch repair protein MutS2	51	51	1	13	9119				1784	1913	1906	BNNKGHMD_00856	OAFAILLK_00058	HHKJHPED_02306	AANHBMMD_01705	GLEMLILO_02792	LCJHMHKE_02336	IALHGFMH_00326	HMMDJPNL_02408	HPHODELH_02738	GNIFCDKB_01362	EBOMFFAA_00968	KLGKFBHN_02608	IPDLGBFF_02582	CLDEACMB_02346	OMDOKDCL_02425	CALGCHMA_02599	GIGCOMBI_00435	HGKONBAK_00931	DDOPLKKD_01279	PIONILGB_00158	BJJNDPOP_02811	DGNBOAGO_00407	CNOFAIPN_02197	DDKDJOHA_02232	OJGGIGDM_00640	CGLJGMBC_00506	NCKHPPGH_02096	EFLLALEB_00575	EIFGFLIN_00038	HAPJFMGH_02422	GJICOOFK_02420	JBHLHLGE_02245	MAOGDFAM_02491	JIGGDOMC_02360	AFIIAKMD_01506	EMIEEEJG_02428
group_2305		hypothetical protein	51	51	1	13	9109				140	401	395	BNNKGHMD_00862	OAFAILLK_00064	HHKJHPED_02312	AANHBMMD_01711	GLEMLILO_02798	LCJHMHKE_01987	IALHGFMH_00320	HMMDJPNL_02414	HPHODELH_02744	GNIFCDKB_01356	EBOMFFAA_00974	KLGKFBHN_02614	IPDLGBFF_02588	CLDEACMB_02352	OMDOKDCL_02431	CALGCHMA_02606	GIGCOMBI_00429	HGKONBAK_00925	DDOPLKKD_01273	PIONILGB_00164	BJJNDPOP_02817	DGNBOAGO_00401	CNOFAIPN_02203	DDKDJOHA_02238	OJGGIGDM_00634	CGLJGMBC_00500	NCKHPPGH_02092	EFLLALEB_00569	EIFGFLIN_00044	HAPJFMGH_02429	GJICOOFK_02427	JBHLHLGE_02251	MAOGDFAM_02497	JIGGDOMC_02366	AFIIAKMD_01512	EMIEEEJG_02434
group_2309		hypothetical protein	51	51	1	13	8988				650	767	764	BNNKGHMD_00927	OAFAILLK_00125	HHKJHPED_02370	AANHBMMD_01777	GLEMLILO_02863	LCJHMHKE_01920	IALHGFMH_00266	HMMDJPNL_02451	HPHODELH_02808	GNIFCDKB_01285	EBOMFFAA_01050	KLGKFBHN_02685	IPDLGBFF_02648	CLDEACMB_02419	OMDOKDCL_02485	CALGCHMA_02669	GIGCOMBI_00297	HGKONBAK_00875	DDOPLKKD_01209	PIONILGB_00235	BJJNDPOP_02882	DGNBOAGO_00336	CNOFAIPN_02270	DDKDJOHA_02303	OJGGIGDM_00569	CGLJGMBC_00431	NCKHPPGH_02024	EFLLALEB_00504	EIFGFLIN_00111	HAPJFMGH_02490	GJICOOFK_02488	JBHLHLGE_02316	MAOGDFAM_02562	JIGGDOMC_02430	AFIIAKMD_01580	EMIEEEJG_02504
group_2310		hypothetical protein	51	51	1	13	8984				677	785	782	BNNKGHMD_00931	OAFAILLK_00129	HHKJHPED_02374	AANHBMMD_01781	GLEMLILO_02867	LCJHMHKE_01916	IALHGFMH_00262	HMMDJPNL_02455	HPHODELH_02812	GNIFCDKB_01281	EBOMFFAA_01054	KLGKFBHN_02689	IPDLGBFF_02652	CLDEACMB_02423	OMDOKDCL_02489	CALGCHMA_02673	GIGCOMBI_00293	HGKONBAK_00870	DDOPLKKD_01205	PIONILGB_00239	BJJNDPOP_02886	DGNBOAGO_00332	CNOFAIPN_02274	DDKDJOHA_02307	OJGGIGDM_00565	CGLJGMBC_00427	NCKHPPGH_02020	EFLLALEB_00500	EIFGFLIN_00115	HAPJFMGH_02494	GJICOOFK_02492	JBHLHLGE_02320	MAOGDFAM_02566	JIGGDOMC_02434	AFIIAKMD_01584	EMIEEEJG_02508
group_2311		hypothetical protein	51	51	1	13	8949				611	611	611	BNNKGHMD_00951	OAFAILLK_00149	HHKJHPED_02393	AANHBMMD_01801	GLEMLILO_02888	LCJHMHKE_01895	IALHGFMH_00242	HMMDJPNL_02476	HPHODELH_02832	GNIFCDKB_01261	EBOMFFAA_01073	KLGKFBHN_02709	IPDLGBFF_02672	CLDEACMB_02442	OMDOKDCL_02509	CALGCHMA_02695	GIGCOMBI_00273	HGKONBAK_00848	DDOPLKKD_01185	PIONILGB_00259	BJJNDPOP_02907	DGNBOAGO_00312	CNOFAIPN_02293	DDKDJOHA_02327	OJGGIGDM_00545	CGLJGMBC_00407	NCKHPPGH_01999	EFLLALEB_00480	EIFGFLIN_00136	HAPJFMGH_02514	GJICOOFK_02512	JBHLHLGE_02340	MAOGDFAM_02586	JIGGDOMC_02454	AFIIAKMD_01605	EMIEEEJG_02529
yueI		putative protein YueI	51	51	1	13	8935				452	452	452	BNNKGHMD_00959	OAFAILLK_00157	HHKJHPED_02401	AANHBMMD_01809	GLEMLILO_02896	LCJHMHKE_01887	IALHGFMH_00234	HMMDJPNL_02484	HPHODELH_02840	GNIFCDKB_01253	EBOMFFAA_01081	KLGKFBHN_02717	IPDLGBFF_02680	CLDEACMB_02450	OMDOKDCL_02517	CALGCHMA_02704	GIGCOMBI_00265	HGKONBAK_00840	DDOPLKKD_01177	PIONILGB_00267	BJJNDPOP_02915	DGNBOAGO_00304	CNOFAIPN_02301	DDKDJOHA_02335	OJGGIGDM_00537	CGLJGMBC_00399	NCKHPPGH_01991	EFLLALEB_00472	EIFGFLIN_00144	HAPJFMGH_02522	GJICOOFK_02520	JBHLHLGE_02348	MAOGDFAM_02594	JIGGDOMC_02462	AFIIAKMD_01613	EMIEEEJG_02537
group_2314		hypothetical protein	51	51	1	13	8875				218	218	218	BNNKGHMD_00998	OAFAILLK_00197	HHKJHPED_02442	AANHBMMD_01848	GLEMLILO_02937	LCJHMHKE_01846	IALHGFMH_00198	HMMDJPNL_02523	HPHODELH_02875	GNIFCDKB_01218	EBOMFFAA_01116	KLGKFBHN_02757	IPDLGBFF_02719	CLDEACMB_02489	OMDOKDCL_02559	CALGCHMA_02754	GIGCOMBI_00224	HGKONBAK_00805	DDOPLKKD_01142	PIONILGB_00306	BJJNDPOP_02963	DGNBOAGO_00265	CNOFAIPN_02336	DDKDJOHA_02374	OJGGIGDM_00498	CGLJGMBC_00359	NCKHPPGH_01954	EFLLALEB_00433	EIFGFLIN_00194	HAPJFMGH_02568	GJICOOFK_02566	JBHLHLGE_02387	MAOGDFAM_02633	JIGGDOMC_02501	AFIIAKMD_01653	EMIEEEJG_02578
group_2315		PTS system, mannose/fructose/sorbose-specific IIC component	51	51	1	13	8867				641	836	828	BNNKGHMD_01005	OAFAILLK_00204	HHKJHPED_02449	AANHBMMD_01855	GLEMLILO_02944	LCJHMHKE_01839	IALHGFMH_00191	HMMDJPNL_02530	HPHODELH_02882	GNIFCDKB_01211	EBOMFFAA_01123	KLGKFBHN_02764	IPDLGBFF_02726	CLDEACMB_02496	OMDOKDCL_02566	CALGCHMA_02761	GIGCOMBI_00217	HGKONBAK_00798	DDOPLKKD_01135	PIONILGB_00313	BJJNDPOP_02970	DGNBOAGO_00258	CNOFAIPN_02343	DDKDJOHA_02381	OJGGIGDM_00491	CGLJGMBC_00351	NCKHPPGH_01947	EFLLALEB_00426	EIFGFLIN_00201	HAPJFMGH_02575	GJICOOFK_02573	JBHLHLGE_02394	MAOGDFAM_02640	JIGGDOMC_02508	AFIIAKMD_01660	EMIEEEJG_02585
group_2316		6-phosphogluconate dehydrogenase	51	51	1	13	8864				899	998	906	BNNKGHMD_01008	OAFAILLK_00207	HHKJHPED_02452	AANHBMMD_01858	GLEMLILO_02947	LCJHMHKE_01836	IALHGFMH_00188	HMMDJPNL_02533	HPHODELH_02885	GNIFCDKB_01208	EBOMFFAA_01126	KLGKFBHN_02767	IPDLGBFF_02729	CLDEACMB_02499	OMDOKDCL_02569	CALGCHMA_02764	GIGCOMBI_00214	HGKONBAK_00795	DDOPLKKD_01132	PIONILGB_00316	BJJNDPOP_02973	DGNBOAGO_00255	CNOFAIPN_02346	DDKDJOHA_02384	OJGGIGDM_00488	CGLJGMBC_00348	NCKHPPGH_01944	EFLLALEB_00423	EIFGFLIN_00204	HAPJFMGH_02578	GJICOOFK_02576	JBHLHLGE_02397	MAOGDFAM_02643	JIGGDOMC_02511	AFIIAKMD_01663	EMIEEEJG_02588
group_2321		hypothetical protein	51	51	1	13	2005				668	791	786	BNNKGHMD_01042	OAFAILLK_00242	HHKJHPED_02480	AANHBMMD_01894	GLEMLILO_02978	LCJHMHKE_01805	IALHGFMH_00154	HMMDJPNL_02564	HPHODELH_02920	GNIFCDKB_01180	EBOMFFAA_01164	KLGKFBHN_02800	IPDLGBFF_02764	CLDEACMB_02536	OMDOKDCL_02603	CALGCHMA_02796	GIGCOMBI_00183	HGKONBAK_00766	DDOPLKKD_01097	PIONILGB_00349	BJJNDPOP_03001	DGNBOAGO_00225	CNOFAIPN_02376	DDKDJOHA_02418	OJGGIGDM_00454	CGLJGMBC_00315	NCKHPPGH_01912	EFLLALEB_00393	EIFGFLIN_00234	HAPJFMGH_02606	GJICOOFK_02604	JBHLHLGE_02427	MAOGDFAM_02673	JIGGDOMC_02545	AFIIAKMD_01693	EMIEEEJG_02618
group_2322		M protein trans-acting positive regulator	51	51	1	13	2011				1292	1481	1470	BNNKGHMD_01046	OAFAILLK_00246	HHKJHPED_02484	AANHBMMD_01898	GLEMLILO_02982	LCJHMHKE_01800	IALHGFMH_00150	HMMDJPNL_02568	HPHODELH_02924	GNIFCDKB_01176	EBOMFFAA_01168	KLGKFBHN_02804	IPDLGBFF_02768	CLDEACMB_02540	OMDOKDCL_02607	CALGCHMA_02801	GIGCOMBI_00179	HGKONBAK_00762	DDOPLKKD_01093	PIONILGB_00353	BJJNDPOP_03005	DGNBOAGO_00221	CNOFAIPN_02380	DDKDJOHA_02422	OJGGIGDM_00450	CGLJGMBC_00311	NCKHPPGH_01908	EFLLALEB_00389	EIFGFLIN_00239	HAPJFMGH_02610	GJICOOFK_02608	JBHLHLGE_02431	MAOGDFAM_02677	JIGGDOMC_02549	AFIIAKMD_01697	EMIEEEJG_02622
rpmG1		50S ribosomal protein L33	51	51	1	13	2031				149	149	149	BNNKGHMD_01066	OAFAILLK_00265	HHKJHPED_02503	AANHBMMD_01918	GLEMLILO_03001	LCJHMHKE_01781	IALHGFMH_00131	HMMDJPNL_02588	HPHODELH_02943	GNIFCDKB_01157	EBOMFFAA_01187	KLGKFBHN_02823	IPDLGBFF_02787	CLDEACMB_02559	OMDOKDCL_02629	CALGCHMA_02822	GIGCOMBI_00159	HGKONBAK_00742	DDOPLKKD_01074	PIONILGB_00372	BJJNDPOP_03024	DGNBOAGO_00202	CNOFAIPN_02399	DDKDJOHA_02441	OJGGIGDM_00431	CGLJGMBC_00292	NCKHPPGH_01889	EFLLALEB_00370	EIFGFLIN_00258	HAPJFMGH_02629	GJICOOFK_02627	JBHLHLGE_02450	MAOGDFAM_02696	JIGGDOMC_02568	AFIIAKMD_01716	EMIEEEJG_02642
group_2324		cobalamin synthesis protein	51	51	1	13	2032				962	974	973	BNNKGHMD_01067	OAFAILLK_00266	HHKJHPED_02504	AANHBMMD_01919	GLEMLILO_03002	LCJHMHKE_01780	IALHGFMH_00130	HMMDJPNL_02589	HPHODELH_02944	GNIFCDKB_01156	EBOMFFAA_01188	KLGKFBHN_02824	IPDLGBFF_02788	CLDEACMB_02560	OMDOKDCL_02630	CALGCHMA_02823	GIGCOMBI_00158	HGKONBAK_00741	DDOPLKKD_01073	PIONILGB_00373	BJJNDPOP_03025	DGNBOAGO_00201	CNOFAIPN_02400	DDKDJOHA_02442	OJGGIGDM_00430	CGLJGMBC_00291	NCKHPPGH_01888	EFLLALEB_00369	EIFGFLIN_00259	HAPJFMGH_02630	GJICOOFK_02628	JBHLHLGE_02451	MAOGDFAM_02697	JIGGDOMC_02569	AFIIAKMD_01717	EMIEEEJG_02643
group_2325		hypothetical protein	51	51	1	13	2033				122	122	122	BNNKGHMD_01068	OAFAILLK_00267	HHKJHPED_02505	AANHBMMD_01920	GLEMLILO_03003	LCJHMHKE_01779	IALHGFMH_00129	HMMDJPNL_02590	HPHODELH_02945	GNIFCDKB_01155	EBOMFFAA_01189	KLGKFBHN_02825	IPDLGBFF_02789	CLDEACMB_02561	OMDOKDCL_02631	CALGCHMA_02824	GIGCOMBI_00157	HGKONBAK_00740	DDOPLKKD_01072	PIONILGB_00374	BJJNDPOP_03026	DGNBOAGO_00200	CNOFAIPN_02401	DDKDJOHA_02443	OJGGIGDM_00429	CGLJGMBC_00290	NCKHPPGH_01887	EFLLALEB_00368	EIFGFLIN_00260	HAPJFMGH_02631	GJICOOFK_02629	JBHLHLGE_02452	MAOGDFAM_02698	JIGGDOMC_02570	AFIIAKMD_01718	EMIEEEJG_02644
yadH		ABC transporter permease	51	51	1	13	2036				593	770	766	BNNKGHMD_01071	OAFAILLK_00270	HHKJHPED_02508	AANHBMMD_01923	GLEMLILO_03006	LCJHMHKE_01776	IALHGFMH_00126	HMMDJPNL_02593	HPHODELH_02948	GNIFCDKB_01152	EBOMFFAA_01192	KLGKFBHN_02828	IPDLGBFF_02792	CLDEACMB_02564	OMDOKDCL_02634	CALGCHMA_02827	GIGCOMBI_00154	HGKONBAK_00737	DDOPLKKD_01069	PIONILGB_00377	BJJNDPOP_03029	DGNBOAGO_00197	CNOFAIPN_02404	DDKDJOHA_02446	OJGGIGDM_00426	CGLJGMBC_00287	NCKHPPGH_01884	EFLLALEB_00365	EIFGFLIN_00263	HAPJFMGH_02634	GJICOOFK_02632	JBHLHLGE_02455	MAOGDFAM_02701	JIGGDOMC_02573	AFIIAKMD_01721	EMIEEEJG_02647
group_2327		PTS system, mannose/fructose/sorbose-specific IIB component	51	51	1	13	2039				479	491	490	BNNKGHMD_01074	OAFAILLK_00273	HHKJHPED_02511	AANHBMMD_01926	GLEMLILO_03009	LCJHMHKE_01773	IALHGFMH_00123	HMMDJPNL_02596	HPHODELH_02951	GNIFCDKB_01149	EBOMFFAA_01195	KLGKFBHN_02831	IPDLGBFF_02795	CLDEACMB_02567	OMDOKDCL_02637	CALGCHMA_02830	GIGCOMBI_00151	HGKONBAK_00718	DDOPLKKD_01066	PIONILGB_00380	BJJNDPOP_03032	DGNBOAGO_00194	CNOFAIPN_02407	DDKDJOHA_02449	OJGGIGDM_00423	CGLJGMBC_00284	NCKHPPGH_01881	EFLLALEB_00362	EIFGFLIN_00266	HAPJFMGH_02637	GJICOOFK_02635	JBHLHLGE_02458	MAOGDFAM_02704	JIGGDOMC_02576	AFIIAKMD_01724	EMIEEEJG_02650
group_2328		PTS system, mannose/fructose/sorbose-specific IIC component	51	51	1	13	2040				815	821	815	BNNKGHMD_01075	OAFAILLK_00274	HHKJHPED_02512	AANHBMMD_01927	GLEMLILO_03010	LCJHMHKE_01772	IALHGFMH_00122	HMMDJPNL_02597	HPHODELH_02952	GNIFCDKB_01148	EBOMFFAA_01196	KLGKFBHN_02832	IPDLGBFF_02796	CLDEACMB_02568	OMDOKDCL_02638	CALGCHMA_02831	GIGCOMBI_00150	HGKONBAK_00717	DDOPLKKD_01065	PIONILGB_00381	BJJNDPOP_03033	DGNBOAGO_00193	CNOFAIPN_02408	DDKDJOHA_02450	OJGGIGDM_00422	CGLJGMBC_00283	NCKHPPGH_01880	EFLLALEB_00361	EIFGFLIN_00267	HAPJFMGH_02638	GJICOOFK_02636	JBHLHLGE_02459	MAOGDFAM_02705	JIGGDOMC_02577	AFIIAKMD_01725	EMIEEEJG_02651
folK		2-amino-4-hydroxy-6-hydroxymethyldihydropteridine pyrophosphokinase	51	51	1	13	2194				485	485	485	BNNKGHMD_01117	OAFAILLK_00311	HHKJHPED_02544	AANHBMMD_01970	GLEMLILO_03056	LCJHMHKE_01726	IALHGFMH_00083	HMMDJPNL_02651	HPHODELH_02989	GNIFCDKB_01109	EBOMFFAA_01233	KLGKFBHN_02867	IPDLGBFF_02833	CLDEACMB_02610	OMDOKDCL_02678	CALGCHMA_02879	GIGCOMBI_00112	HGKONBAK_00673	DDOPLKKD_01028	PIONILGB_00417	BJJNDPOP_03072	DGNBOAGO_00145	CNOFAIPN_02444	DDKDJOHA_02492	OJGGIGDM_00380	CGLJGMBC_00245	NCKHPPGH_01843	EFLLALEB_00264	EIFGFLIN_00302	HAPJFMGH_02693	GJICOOFK_02691	JBHLHLGE_02497	MAOGDFAM_02744	JIGGDOMC_02631	AFIIAKMD_01756	EMIEEEJG_02688
group_2331		hypothetical protein	51	51	1	13	2210				1010	1034	1031	BNNKGHMD_01129	OAFAILLK_00323	HHKJHPED_02554	AANHBMMD_01982	GLEMLILO_03069	LCJHMHKE_01713	IALHGFMH_00071	HMMDJPNL_02661	HPHODELH_03001	GNIFCDKB_01097	EBOMFFAA_01243	KLGKFBHN_02887	IPDLGBFF_02845	CLDEACMB_02622	OMDOKDCL_02689	CALGCHMA_02891	GIGCOMBI_00100	HGKONBAK_00661	DDOPLKKD_01016	PIONILGB_00429	BJJNDPOP_03088	DGNBOAGO_00133	CNOFAIPN_02457	DDKDJOHA_02504	OJGGIGDM_00368	CGLJGMBC_00233	NCKHPPGH_01831	EFLLALEB_00252	EIFGFLIN_00313	HAPJFMGH_02710	GJICOOFK_02708	JBHLHLGE_02509	MAOGDFAM_02756	JIGGDOMC_02644	AFIIAKMD_01767	EMIEEEJG_02699
group_2355		phosphoglycerate mutase family protein	51	51	1	13	4040				602	818	813	BNNKGHMD_01232	OAFAILLK_00645	HHKJHPED_00238	AANHBMMD_02323	GLEMLILO_00238	LCJHMHKE_00985	IALHGFMH_02482	HMMDJPNL_00252	HPHODELH_00240	GNIFCDKB_00788	EBOMFFAA_01568	KLGKFBHN_00238	IPDLGBFF_00250	CLDEACMB_00280	OMDOKDCL_00302	CALGCHMA_00327	GIGCOMBI_02616	HGKONBAK_00351	DDOPLKKD_00719	PIONILGB_02734	BJJNDPOP_00282	DGNBOAGO_02625	CNOFAIPN_00237	DDKDJOHA_02795	OJGGIGDM_00077	CGLJGMBC_02710	NCKHPPGH_00153	EFLLALEB_02739	EIFGFLIN_02796	HAPJFMGH_00229	GJICOOFK_00228	JBHLHLGE_00268	MAOGDFAM_00313	JIGGDOMC_00252	AFIIAKMD_02067	EMIEEEJG_00236
group_2356		DNA-3-methyladenine glycosylase I	51	51	1	13	4045				440	512	510	BNNKGHMD_01236	OAFAILLK_00649	HHKJHPED_00243	AANHBMMD_02327	GLEMLILO_00242	LCJHMHKE_00981	IALHGFMH_02478	HMMDJPNL_00256	HPHODELH_00244	GNIFCDKB_00783	EBOMFFAA_01572	KLGKFBHN_00242	IPDLGBFF_00254	CLDEACMB_00284	OMDOKDCL_00306	CALGCHMA_00331	GIGCOMBI_02611	HGKONBAK_00347	DDOPLKKD_00715	PIONILGB_02729	BJJNDPOP_00286	DGNBOAGO_02620	CNOFAIPN_00241	DDKDJOHA_02799	OJGGIGDM_00073	CGLJGMBC_02706	NCKHPPGH_00157	EFLLALEB_02734	EIFGFLIN_02792	HAPJFMGH_00233	GJICOOFK_00232	JBHLHLGE_00273	MAOGDFAM_00318	JIGGDOMC_00257	AFIIAKMD_02071	EMIEEEJG_00242
pyrDA		dihydroorotate dehydrogenase 1A	51	51	1	13	4054				935	968	947	BNNKGHMD_01243	OAFAILLK_00657	HHKJHPED_00250	AANHBMMD_02334	GLEMLILO_00249	LCJHMHKE_00974	IALHGFMH_02471	HMMDJPNL_00264	HPHODELH_00251	GNIFCDKB_00776	EBOMFFAA_01579	KLGKFBHN_00249	IPDLGBFF_00262	CLDEACMB_00291	OMDOKDCL_00314	CALGCHMA_00338	GIGCOMBI_02604	HGKONBAK_00339	DDOPLKKD_00708	PIONILGB_02722	BJJNDPOP_00293	DGNBOAGO_02613	CNOFAIPN_00248	DDKDJOHA_02806	OJGGIGDM_00066	CGLJGMBC_02699	NCKHPPGH_00164	EFLLALEB_02727	EIFGFLIN_02785	HAPJFMGH_00240	GJICOOFK_00239	JBHLHLGE_00280	MAOGDFAM_00325	JIGGDOMC_00264	AFIIAKMD_02079	EMIEEEJG_00250
group_2358		hypothetical protein	51	51	1	13	4057				137	137	137	BNNKGHMD_01246	OAFAILLK_00660	HHKJHPED_00253	AANHBMMD_02337	GLEMLILO_00252	LCJHMHKE_00971	IALHGFMH_02468	HMMDJPNL_00267	HPHODELH_00254	GNIFCDKB_00773	EBOMFFAA_01582	KLGKFBHN_00252	IPDLGBFF_00265	CLDEACMB_00294	OMDOKDCL_00317	CALGCHMA_00341	GIGCOMBI_02601	HGKONBAK_00336	DDOPLKKD_00705	PIONILGB_02719	BJJNDPOP_00296	DGNBOAGO_02610	CNOFAIPN_00251	DDKDJOHA_02809	OJGGIGDM_00063	CGLJGMBC_02696	NCKHPPGH_00167	EFLLALEB_02724	EIFGFLIN_02782	HAPJFMGH_00243	GJICOOFK_00242	JBHLHLGE_00283	MAOGDFAM_00328	JIGGDOMC_00267	AFIIAKMD_02082	EMIEEEJG_00253
group_2359		PTS system, lactose/cellobiose IIC component	51	51	1	13	4062				1175	1334	1330	BNNKGHMD_01250	OAFAILLK_00664	HHKJHPED_00257	AANHBMMD_02341	GLEMLILO_00256	LCJHMHKE_00967	IALHGFMH_02464	HMMDJPNL_00271	HPHODELH_00258	GNIFCDKB_00769	EBOMFFAA_01586	KLGKFBHN_00256	IPDLGBFF_00269	CLDEACMB_00298	OMDOKDCL_00321	CALGCHMA_00345	GIGCOMBI_02597	HGKONBAK_00332	DDOPLKKD_00701	PIONILGB_02715	BJJNDPOP_00300	DGNBOAGO_02606	CNOFAIPN_00255	DDKDJOHA_02813	OJGGIGDM_00059	CGLJGMBC_02692	NCKHPPGH_00171	EFLLALEB_02720	EIFGFLIN_02778	HAPJFMGH_00247	GJICOOFK_00246	JBHLHLGE_00287	MAOGDFAM_00332	JIGGDOMC_00271	AFIIAKMD_02086	EMIEEEJG_00257
murR_1		HTH-type transcriptional regulator MurR	51	51	1	13	4067				728	761	760	BNNKGHMD_01251	OAFAILLK_00665	HHKJHPED_00258	AANHBMMD_02342	GLEMLILO_00257	LCJHMHKE_00966	IALHGFMH_02463	HMMDJPNL_00272	HPHODELH_00264	GNIFCDKB_00768	EBOMFFAA_01587	KLGKFBHN_00257	IPDLGBFF_00270	CLDEACMB_00299	OMDOKDCL_00322	CALGCHMA_00346	GIGCOMBI_02596	HGKONBAK_00331	DDOPLKKD_00697	PIONILGB_02714	BJJNDPOP_00301	DGNBOAGO_02605	CNOFAIPN_00256	DDKDJOHA_02814	OJGGIGDM_00058	CGLJGMBC_02691	NCKHPPGH_00172	EFLLALEB_02719	EIFGFLIN_00893	HAPJFMGH_00248	GJICOOFK_00247	JBHLHLGE_00288	MAOGDFAM_00333	JIGGDOMC_00272	AFIIAKMD_02087	EMIEEEJG_00258
copY		CopY/TcrY family copper transport repressor	51	51	1	13	4071				440	440	440	BNNKGHMD_01255	OAFAILLK_00669	HHKJHPED_00262	AANHBMMD_02346	GLEMLILO_00261	LCJHMHKE_00962	IALHGFMH_02459	HMMDJPNL_00276	HPHODELH_00268	GNIFCDKB_00764	EBOMFFAA_01591	KLGKFBHN_00261	IPDLGBFF_00274	CLDEACMB_00303	OMDOKDCL_00326	CALGCHMA_00350	GIGCOMBI_02592	HGKONBAK_00327	DDOPLKKD_00693	PIONILGB_02710	BJJNDPOP_00305	DGNBOAGO_02601	CNOFAIPN_00260	DDKDJOHA_02818	OJGGIGDM_00054	CGLJGMBC_02687	NCKHPPGH_00176	EFLLALEB_02715	EIFGFLIN_00897	HAPJFMGH_00252	GJICOOFK_00251	JBHLHLGE_00292	MAOGDFAM_00337	JIGGDOMC_00276	AFIIAKMD_02091	EMIEEEJG_00262
group_2362		hypothetical protein	51	51	1	13	4075				389	389	389	BNNKGHMD_01259	OAFAILLK_00673	HHKJHPED_00266	AANHBMMD_02350	GLEMLILO_00265	LCJHMHKE_00958	IALHGFMH_02455	HMMDJPNL_00280	HPHODELH_00272	GNIFCDKB_00760	EBOMFFAA_01595	KLGKFBHN_00265	IPDLGBFF_00278	CLDEACMB_00307	OMDOKDCL_00330	CALGCHMA_00354	GIGCOMBI_02588	HGKONBAK_00323	DDOPLKKD_00689	PIONILGB_02706	BJJNDPOP_00309	DGNBOAGO_02597	CNOFAIPN_00264	DDKDJOHA_02822	OJGGIGDM_00050	CGLJGMBC_02683	NCKHPPGH_00179	EFLLALEB_02711	EIFGFLIN_00901	HAPJFMGH_00256	GJICOOFK_00255	JBHLHLGE_00296	MAOGDFAM_00341	JIGGDOMC_00280	AFIIAKMD_02095	EMIEEEJG_00266
group_2363		Aminopeptidase C	51	51	1	13	4076				1328	1385	1334	BNNKGHMD_01260	OAFAILLK_00674	HHKJHPED_00267	AANHBMMD_02351	GLEMLILO_00266	LCJHMHKE_00957	IALHGFMH_02454	HMMDJPNL_00281	HPHODELH_00273	GNIFCDKB_00759	EBOMFFAA_01596	KLGKFBHN_00266	IPDLGBFF_00279	CLDEACMB_00308	OMDOKDCL_00331	CALGCHMA_00355	GIGCOMBI_02587	HGKONBAK_00322	DDOPLKKD_00688	PIONILGB_02705	BJJNDPOP_00310	DGNBOAGO_02596	CNOFAIPN_00265	DDKDJOHA_02823	OJGGIGDM_00049	CGLJGMBC_02682	NCKHPPGH_00180	EFLLALEB_02710	EIFGFLIN_00902	HAPJFMGH_00257	GJICOOFK_00256	JBHLHLGE_00297	MAOGDFAM_00342	JIGGDOMC_00281	AFIIAKMD_02096	EMIEEEJG_00267
group_2364		SMR family multidrug resistance protein	51	51	1	13	4079				320	335	334	BNNKGHMD_01263	OAFAILLK_00677	HHKJHPED_00270	AANHBMMD_02354	GLEMLILO_00324	LCJHMHKE_00954	IALHGFMH_02451	HMMDJPNL_00284	HPHODELH_00276	GNIFCDKB_00756	EBOMFFAA_01599	KLGKFBHN_00324	IPDLGBFF_00339	CLDEACMB_00311	OMDOKDCL_00334	CALGCHMA_00358	GIGCOMBI_02584	HGKONBAK_00318	DDOPLKKD_00685	PIONILGB_02702	BJJNDPOP_00313	DGNBOAGO_02593	CNOFAIPN_00268	DDKDJOHA_00005	OJGGIGDM_02862	CGLJGMBC_02679	NCKHPPGH_00183	EFLLALEB_02707	EIFGFLIN_00905	HAPJFMGH_00260	GJICOOFK_00259	JBHLHLGE_00300	MAOGDFAM_00345	JIGGDOMC_00284	AFIIAKMD_02099	EMIEEEJG_00270
group_2365		Chitinase	51	51	1	13	4081				989	1046	1043	BNNKGHMD_01265	OAFAILLK_00679	HHKJHPED_00272	AANHBMMD_02356	GLEMLILO_00326	LCJHMHKE_00952	IALHGFMH_02449	HMMDJPNL_00286	HPHODELH_00278	GNIFCDKB_00754	EBOMFFAA_01601	KLGKFBHN_00326	IPDLGBFF_00341	CLDEACMB_00313	OMDOKDCL_00336	CALGCHMA_00360	GIGCOMBI_02582	HGKONBAK_00316	DDOPLKKD_00683	PIONILGB_02700	BJJNDPOP_00315	DGNBOAGO_02591	CNOFAIPN_00270	DDKDJOHA_00007	OJGGIGDM_02860	CGLJGMBC_02677	NCKHPPGH_00185	EFLLALEB_02705	EIFGFLIN_00907	HAPJFMGH_00262	GJICOOFK_00261	JBHLHLGE_00302	MAOGDFAM_00347	JIGGDOMC_00286	AFIIAKMD_02101	EMIEEEJG_00272
group_2366		Acyl-ACP thioesterase	51	51	1	13	4084				734	809	735	BNNKGHMD_01267	OAFAILLK_00681	HHKJHPED_00274	AANHBMMD_02358	GLEMLILO_00328	LCJHMHKE_00950	IALHGFMH_02447	HMMDJPNL_00288	HPHODELH_00280	GNIFCDKB_00752	EBOMFFAA_01603	KLGKFBHN_00328	IPDLGBFF_00343	CLDEACMB_00315	OMDOKDCL_00338	CALGCHMA_00362	GIGCOMBI_02580	HGKONBAK_00314	DDOPLKKD_00681	PIONILGB_02698	BJJNDPOP_00317	DGNBOAGO_02589	CNOFAIPN_00272	DDKDJOHA_00009	OJGGIGDM_02858	CGLJGMBC_02675	NCKHPPGH_00187	EFLLALEB_02703	EIFGFLIN_00909	HAPJFMGH_00264	GJICOOFK_00263	JBHLHLGE_00304	MAOGDFAM_00349	JIGGDOMC_00288	AFIIAKMD_02103	EMIEEEJG_00274
group_2367		hypothetical protein	51	51	1	13	4085				674	833	829	BNNKGHMD_01268	OAFAILLK_00682	HHKJHPED_00275	AANHBMMD_02359	GLEMLILO_00329	LCJHMHKE_00949	IALHGFMH_02446	HMMDJPNL_00289	HPHODELH_00281	GNIFCDKB_00751	EBOMFFAA_01604	KLGKFBHN_00329	IPDLGBFF_00344	CLDEACMB_00316	OMDOKDCL_00339	CALGCHMA_00363	GIGCOMBI_02579	HGKONBAK_00313	DDOPLKKD_00680	PIONILGB_02697	BJJNDPOP_00318	DGNBOAGO_02588	CNOFAIPN_00273	DDKDJOHA_00010	OJGGIGDM_02857	CGLJGMBC_02674	NCKHPPGH_00188	EFLLALEB_02702	EIFGFLIN_00910	HAPJFMGH_00265	GJICOOFK_00264	JBHLHLGE_00305	MAOGDFAM_00350	JIGGDOMC_00289	AFIIAKMD_02104	EMIEEEJG_00275
group_2368		hypothetical protein	51	51	1	13	4086				536	536	536	BNNKGHMD_01269	OAFAILLK_00683	HHKJHPED_00276	AANHBMMD_02360	GLEMLILO_00330	LCJHMHKE_00948	IALHGFMH_02445	HMMDJPNL_00290	HPHODELH_00282	GNIFCDKB_00750	EBOMFFAA_01605	KLGKFBHN_00330	IPDLGBFF_00345	CLDEACMB_00317	OMDOKDCL_00340	CALGCHMA_00364	GIGCOMBI_02578	HGKONBAK_00312	DDOPLKKD_00679	PIONILGB_02696	BJJNDPOP_00319	DGNBOAGO_02587	CNOFAIPN_00274	DDKDJOHA_00011	OJGGIGDM_02856	CGLJGMBC_02673	NCKHPPGH_00189	EFLLALEB_02701	EIFGFLIN_00911	HAPJFMGH_00266	GJICOOFK_00265	JBHLHLGE_00306	MAOGDFAM_00351	JIGGDOMC_00290	AFIIAKMD_02105	EMIEEEJG_00276
group_2369		aspartate kinase	51	51	1	13	4087				1244	1352	1349	BNNKGHMD_01270	OAFAILLK_00684	HHKJHPED_00277	AANHBMMD_02361	GLEMLILO_00331	LCJHMHKE_00947	IALHGFMH_02444	HMMDJPNL_00291	HPHODELH_00283	GNIFCDKB_00749	EBOMFFAA_01606	KLGKFBHN_00331	IPDLGBFF_00346	CLDEACMB_00318	OMDOKDCL_00341	CALGCHMA_00365	GIGCOMBI_02577	HGKONBAK_00311	DDOPLKKD_00678	PIONILGB_02695	BJJNDPOP_00320	DGNBOAGO_02586	CNOFAIPN_00275	DDKDJOHA_00012	OJGGIGDM_02855	CGLJGMBC_02672	NCKHPPGH_00190	EFLLALEB_02700	EIFGFLIN_00912	HAPJFMGH_00267	GJICOOFK_00266	JBHLHLGE_00307	MAOGDFAM_00352	JIGGDOMC_00291	AFIIAKMD_02106	EMIEEEJG_00277
ezrA		septation ring formation regulator EzrA	51	51	1	13	4089				1724	1736	1735	BNNKGHMD_01272	OAFAILLK_00686	HHKJHPED_00279	AANHBMMD_02363	GLEMLILO_00333	LCJHMHKE_00945	IALHGFMH_02442	HMMDJPNL_00293	HPHODELH_00285	GNIFCDKB_00747	EBOMFFAA_01608	KLGKFBHN_00333	IPDLGBFF_00348	CLDEACMB_00320	OMDOKDCL_00343	CALGCHMA_00367	GIGCOMBI_02575	HGKONBAK_00309	DDOPLKKD_00676	PIONILGB_02693	BJJNDPOP_00322	DGNBOAGO_02584	CNOFAIPN_00277	DDKDJOHA_00014	OJGGIGDM_02853	CGLJGMBC_02670	NCKHPPGH_00192	EFLLALEB_02698	EIFGFLIN_00914	HAPJFMGH_00269	GJICOOFK_00268	JBHLHLGE_00309	MAOGDFAM_00354	JIGGDOMC_00293	AFIIAKMD_02108	EMIEEEJG_00279
dadD		5'-deoxyadenosine deaminase	51	51	1	13	4101				1181	1211	1210	BNNKGHMD_01281	OAFAILLK_00694	HHKJHPED_00287	AANHBMMD_02372	GLEMLILO_00341	LCJHMHKE_00937	IALHGFMH_02435	HMMDJPNL_00301	HPHODELH_00294	GNIFCDKB_00739	EBOMFFAA_01616	KLGKFBHN_00341	IPDLGBFF_00356	CLDEACMB_00328	OMDOKDCL_00351	CALGCHMA_00375	GIGCOMBI_02567	HGKONBAK_00300	DDOPLKKD_00667	PIONILGB_02685	BJJNDPOP_00331	DGNBOAGO_02576	CNOFAIPN_00285	DDKDJOHA_00023	OJGGIGDM_02844	CGLJGMBC_02662	NCKHPPGH_00200	EFLLALEB_02690	EIFGFLIN_00925	HAPJFMGH_00277	GJICOOFK_00276	JBHLHLGE_00317	MAOGDFAM_00362	JIGGDOMC_00301	AFIIAKMD_02117	EMIEEEJG_00287
group_2372		hypothetical protein	51	51	1	13	4112				1355	1415	1356	BNNKGHMD_01292	OAFAILLK_00705	HHKJHPED_00296	AANHBMMD_02383	GLEMLILO_00352	LCJHMHKE_00926	IALHGFMH_02424	HMMDJPNL_00312	HPHODELH_00305	GNIFCDKB_00728	EBOMFFAA_01627	KLGKFBHN_00352	IPDLGBFF_00367	CLDEACMB_00339	OMDOKDCL_00362	CALGCHMA_00387	GIGCOMBI_02558	HGKONBAK_00289	DDOPLKKD_00656	PIONILGB_02674	BJJNDPOP_00342	DGNBOAGO_02565	CNOFAIPN_00296	DDKDJOHA_00034	OJGGIGDM_02833	CGLJGMBC_02651	NCKHPPGH_00211	EFLLALEB_02679	EIFGFLIN_00936	HAPJFMGH_00286	GJICOOFK_00285	JBHLHLGE_00328	MAOGDFAM_00373	JIGGDOMC_00310	AFIIAKMD_02128	EMIEEEJG_00296
group_2374		Urea transporter	51	51	1	13	4141				704	704	704	BNNKGHMD_01320	OAFAILLK_00732	HHKJHPED_00322	AANHBMMD_02413	GLEMLILO_00377	LCJHMHKE_00901	IALHGFMH_02396	HMMDJPNL_00339	HPHODELH_00332	GNIFCDKB_00701	EBOMFFAA_01652	KLGKFBHN_00379	IPDLGBFF_00394	CLDEACMB_00365	OMDOKDCL_00389	CALGCHMA_00413	GIGCOMBI_02533	HGKONBAK_00262	DDOPLKKD_00629	PIONILGB_02649	BJJNDPOP_00370	DGNBOAGO_02540	CNOFAIPN_00321	DDKDJOHA_00062	OJGGIGDM_02805	CGLJGMBC_02626	NCKHPPGH_00236	EFLLALEB_02654	EIFGFLIN_00963	HAPJFMGH_00311	GJICOOFK_00310	JBHLHLGE_00353	MAOGDFAM_00398	JIGGDOMC_00337	AFIIAKMD_02156	EMIEEEJG_00321
group_2375		2-dehydro-3-deoxygluconokinase	51	51	1	13	4146				1007	1007	1007	BNNKGHMD_01325	OAFAILLK_00738	HHKJHPED_00327	AANHBMMD_02418	GLEMLILO_00382	LCJHMHKE_00896	IALHGFMH_02391	HMMDJPNL_00344	HPHODELH_00337	GNIFCDKB_00696	EBOMFFAA_01657	KLGKFBHN_00384	IPDLGBFF_00399	CLDEACMB_00370	OMDOKDCL_00394	CALGCHMA_00418	GIGCOMBI_02528	HGKONBAK_00257	DDOPLKKD_00624	PIONILGB_02644	BJJNDPOP_00375	DGNBOAGO_02535	CNOFAIPN_00326	DDKDJOHA_00067	OJGGIGDM_02800	CGLJGMBC_02621	NCKHPPGH_00241	EFLLALEB_02649	EIFGFLIN_00968	HAPJFMGH_00316	GJICOOFK_00315	JBHLHLGE_00358	MAOGDFAM_00403	JIGGDOMC_00342	AFIIAKMD_02161	EMIEEEJG_00326
group_2379		hypothetical protein	51	51	1	13	4230				137	137	137	BNNKGHMD_01373	OAFAILLK_00778	HHKJHPED_00364	AANHBMMD_02467	GLEMLILO_00430	LCJHMHKE_00848	IALHGFMH_02354	HMMDJPNL_00394	HPHODELH_00385	GNIFCDKB_00649	EBOMFFAA_01695	KLGKFBHN_00432	IPDLGBFF_00448	CLDEACMB_00418	OMDOKDCL_00442	CALGCHMA_00467	GIGCOMBI_02478	HGKONBAK_00209	DDOPLKKD_00575	PIONILGB_02596	BJJNDPOP_00424	DGNBOAGO_02488	CNOFAIPN_00363	DDKDJOHA_00115	OJGGIGDM_02752	CGLJGMBC_02573	NCKHPPGH_00289	EFLLALEB_02602	EIFGFLIN_01016	HAPJFMGH_00364	GJICOOFK_00363	JBHLHLGE_00405	MAOGDFAM_00450	JIGGDOMC_00390	AFIIAKMD_02209	EMIEEEJG_00374
group_2418		integral membrane protein	51	51	1	13	4362				509	581	510	BNNKGHMD_01551	OAFAILLK_00988	HHKJHPED_00401	AANHBMMD_02612	GLEMLILO_00615	LCJHMHKE_00794	IALHGFMH_02294	HMMDJPNL_00442	HPHODELH_00578	GNIFCDKB_00616	EBOMFFAA_01727	KLGKFBHN_00504	IPDLGBFF_00630	CLDEACMB_00452	OMDOKDCL_00475	CALGCHMA_00598	GIGCOMBI_00621	HGKONBAK_00018	DDOPLKKD_00370	PIONILGB_02563	BJJNDPOP_00503	DGNBOAGO_02324	CNOFAIPN_00418	DDKDJOHA_00256	OJGGIGDM_02611	CGLJGMBC_02405	NCKHPPGH_02402	EFLLALEB_02420	EIFGFLIN_01055	HAPJFMGH_00405	GJICOOFK_00404	JBHLHLGE_00473	MAOGDFAM_00518	JIGGDOMC_00422	AFIIAKMD_02341	EMIEEEJG_00517
group_2419		glyoxalase family protein	51	51	1	13	4366				974	974	974	BNNKGHMD_01555	OAFAILLK_00992	HHKJHPED_00405	AANHBMMD_02616	GLEMLILO_00619	LCJHMHKE_00790	IALHGFMH_02290	HMMDJPNL_00446	HPHODELH_00582	GNIFCDKB_00612	EBOMFFAA_01731	KLGKFBHN_00508	IPDLGBFF_00634	CLDEACMB_00456	OMDOKDCL_00479	CALGCHMA_00602	GIGCOMBI_00625	HGKONBAK_00014	DDOPLKKD_00366	PIONILGB_02559	BJJNDPOP_00507	DGNBOAGO_02320	CNOFAIPN_00422	DDKDJOHA_00260	OJGGIGDM_02607	CGLJGMBC_02401	NCKHPPGH_02406	EFLLALEB_02416	EIFGFLIN_01059	HAPJFMGH_00409	GJICOOFK_00408	JBHLHLGE_00477	MAOGDFAM_00522	JIGGDOMC_00426	AFIIAKMD_02345	EMIEEEJG_00521
group_2420		phospholipase/carboxylesterase	51	51	1	13	4367				353	572	567	BNNKGHMD_01556	OAFAILLK_00993	HHKJHPED_00406	AANHBMMD_02617	GLEMLILO_00620	LCJHMHKE_00789	IALHGFMH_02289	HMMDJPNL_00447	HPHODELH_00583	GNIFCDKB_00611	EBOMFFAA_01732	KLGKFBHN_00509	IPDLGBFF_00635	CLDEACMB_00457	OMDOKDCL_00480	CALGCHMA_00603	GIGCOMBI_00627	HGKONBAK_00013	DDOPLKKD_00365	PIONILGB_02558	BJJNDPOP_00508	DGNBOAGO_02319	CNOFAIPN_00423	DDKDJOHA_00261	OJGGIGDM_02606	CGLJGMBC_02400	NCKHPPGH_02407	EFLLALEB_02415	EIFGFLIN_01060	HAPJFMGH_00410	GJICOOFK_00409	JBHLHLGE_00478	MAOGDFAM_00523	JIGGDOMC_00427	AFIIAKMD_02346	EMIEEEJG_00522
group_2421		16S rRNA pseudouridylate synthase A	51	51	1	13	4371				683	734	733	BNNKGHMD_01560	OAFAILLK_00997	HHKJHPED_00409	AANHBMMD_02621	GLEMLILO_00623	LCJHMHKE_00786	IALHGFMH_02286	HMMDJPNL_00450	HPHODELH_00586	GNIFCDKB_00608	EBOMFFAA_01736	KLGKFBHN_00513	IPDLGBFF_00639	CLDEACMB_00460	OMDOKDCL_00483	CALGCHMA_00606	GIGCOMBI_00631	HGKONBAK_00010	DDOPLKKD_00362	PIONILGB_02554	BJJNDPOP_00512	DGNBOAGO_02316	CNOFAIPN_00426	DDKDJOHA_00265	OJGGIGDM_02602	CGLJGMBC_02396	NCKHPPGH_02410	EFLLALEB_02412	EIFGFLIN_01064	HAPJFMGH_00414	GJICOOFK_00413	JBHLHLGE_00481	MAOGDFAM_00526	JIGGDOMC_00430	AFIIAKMD_02350	EMIEEEJG_00526
ecsB		Bacterial ABC transporter protein EcsB	51	51	1	13	4411				1052	1211	1207	BNNKGHMD_01580	OAFAILLK_01019	HHKJHPED_00428	AANHBMMD_02642	GLEMLILO_00642	LCJHMHKE_00767	IALHGFMH_02267	HMMDJPNL_00470	HPHODELH_00621	GNIFCDKB_00589	EBOMFFAA_01759	KLGKFBHN_00536	IPDLGBFF_00660	CLDEACMB_00479	OMDOKDCL_00502	CALGCHMA_00626	GIGCOMBI_00651	HGKONBAK_02781	DDOPLKKD_00327	PIONILGB_02530	BJJNDPOP_00531	DGNBOAGO_02293	CNOFAIPN_00445	DDKDJOHA_00285	OJGGIGDM_02582	CGLJGMBC_02373	NCKHPPGH_02429	EFLLALEB_02389	EIFGFLIN_01083	HAPJFMGH_00433	GJICOOFK_00432	JBHLHLGE_00504	MAOGDFAM_00549	JIGGDOMC_00453	AFIIAKMD_02369	EMIEEEJG_00545
group_2423		GNAT family acetyltransferase	51	51	1	13	4420				431	431	431	BNNKGHMD_01589	OAFAILLK_01028	HHKJHPED_00437	AANHBMMD_02651	GLEMLILO_00651	LCJHMHKE_00758	IALHGFMH_02258	HMMDJPNL_00479	HPHODELH_00630	GNIFCDKB_00580	EBOMFFAA_01768	KLGKFBHN_00545	IPDLGBFF_00669	CLDEACMB_00488	OMDOKDCL_00511	CALGCHMA_00635	GIGCOMBI_00660	HGKONBAK_02772	DDOPLKKD_00318	PIONILGB_02521	BJJNDPOP_00540	DGNBOAGO_02284	CNOFAIPN_00454	DDKDJOHA_00294	OJGGIGDM_02573	CGLJGMBC_02364	NCKHPPGH_02438	EFLLALEB_02380	EIFGFLIN_01092	HAPJFMGH_00442	GJICOOFK_00441	JBHLHLGE_00513	MAOGDFAM_00558	JIGGDOMC_00462	AFIIAKMD_02378	EMIEEEJG_00554
group_2426		membrane protein	51	51	1	13	4436				455	647	643	BNNKGHMD_01602	OAFAILLK_01044	HHKJHPED_00442	AANHBMMD_02664	GLEMLILO_00656	LCJHMHKE_00753	IALHGFMH_02253	HMMDJPNL_00484	HPHODELH_00635	GNIFCDKB_00575	EBOMFFAA_01773	KLGKFBHN_00550	IPDLGBFF_00682	CLDEACMB_00493	OMDOKDCL_00536	CALGCHMA_00641	GIGCOMBI_00673	HGKONBAK_02767	DDOPLKKD_00313	PIONILGB_02516	BJJNDPOP_00545	DGNBOAGO_02279	CNOFAIPN_00459	DDKDJOHA_00307	OJGGIGDM_02560	CGLJGMBC_02359	NCKHPPGH_02442	EFLLALEB_02375	EIFGFLIN_01097	HAPJFMGH_00465	GJICOOFK_00464	JBHLHLGE_00518	MAOGDFAM_00563	JIGGDOMC_00467	AFIIAKMD_02403	EMIEEEJG_00559
group_2427		hypothetical protein	51	51	1	13	4437				1070	1070	1070	BNNKGHMD_01603	OAFAILLK_01045	HHKJHPED_00443	AANHBMMD_02665	GLEMLILO_00657	LCJHMHKE_00752	IALHGFMH_02252	HMMDJPNL_00485	HPHODELH_00636	GNIFCDKB_00574	EBOMFFAA_01774	KLGKFBHN_00551	IPDLGBFF_00683	CLDEACMB_00494	OMDOKDCL_00537	CALGCHMA_00642	GIGCOMBI_00674	HGKONBAK_02766	DDOPLKKD_00312	PIONILGB_02515	BJJNDPOP_00546	DGNBOAGO_02278	CNOFAIPN_00460	DDKDJOHA_00308	OJGGIGDM_02559	CGLJGMBC_02358	NCKHPPGH_02443	EFLLALEB_02374	EIFGFLIN_01098	HAPJFMGH_00466	GJICOOFK_00465	JBHLHLGE_00519	MAOGDFAM_00564	JIGGDOMC_00468	AFIIAKMD_02404	EMIEEEJG_00560
group_2430		glyoxalase family protein	51	51	1	13	4490				380	437	381	BNNKGHMD_01639	OAFAILLK_01082	HHKJHPED_00482	AANHBMMD_02701	GLEMLILO_00693	LCJHMHKE_00716	IALHGFMH_02215	HMMDJPNL_00522	HPHODELH_00672	GNIFCDKB_00539	EBOMFFAA_01818	KLGKFBHN_00587	IPDLGBFF_00719	CLDEACMB_00530	OMDOKDCL_00572	CALGCHMA_00681	GIGCOMBI_00710	HGKONBAK_02730	DDOPLKKD_00276	PIONILGB_02479	BJJNDPOP_00588	DGNBOAGO_02242	CNOFAIPN_00496	DDKDJOHA_00344	OJGGIGDM_02523	CGLJGMBC_02322	NCKHPPGH_02478	EFLLALEB_02338	EIFGFLIN_01137	HAPJFMGH_00506	GJICOOFK_00504	JBHLHLGE_00556	MAOGDFAM_00601	JIGGDOMC_00504	AFIIAKMD_02440	EMIEEEJG_00596
dap		D-aminopeptidase	51	51	1	13	4491				1166	1166	1166	BNNKGHMD_01640	OAFAILLK_01083	HHKJHPED_00483	AANHBMMD_02702	GLEMLILO_00694	LCJHMHKE_00715	IALHGFMH_02214	HMMDJPNL_00523	HPHODELH_00673	GNIFCDKB_00538	EBOMFFAA_01819	KLGKFBHN_00588	IPDLGBFF_00720	CLDEACMB_00531	OMDOKDCL_00573	CALGCHMA_00682	GIGCOMBI_00711	HGKONBAK_02729	DDOPLKKD_00275	PIONILGB_02478	BJJNDPOP_00589	DGNBOAGO_02241	CNOFAIPN_00497	DDKDJOHA_00345	OJGGIGDM_02522	CGLJGMBC_02321	NCKHPPGH_02479	EFLLALEB_02337	EIFGFLIN_01138	HAPJFMGH_00507	GJICOOFK_00505	JBHLHLGE_00557	MAOGDFAM_00602	JIGGDOMC_00505	AFIIAKMD_02441	EMIEEEJG_00597
group_2432		hypothetical protein	51	51	1	13	4501				449	449	449	BNNKGHMD_01649	OAFAILLK_01092	HHKJHPED_00492	AANHBMMD_02711	GLEMLILO_00703	LCJHMHKE_00706	IALHGFMH_02205	HMMDJPNL_00532	HPHODELH_00682	GNIFCDKB_00529	EBOMFFAA_01828	KLGKFBHN_00597	IPDLGBFF_00729	CLDEACMB_00540	OMDOKDCL_00582	CALGCHMA_00691	GIGCOMBI_00720	HGKONBAK_02719	DDOPLKKD_00266	PIONILGB_02469	BJJNDPOP_00598	DGNBOAGO_02232	CNOFAIPN_00506	DDKDJOHA_00354	OJGGIGDM_02513	CGLJGMBC_02312	NCKHPPGH_02488	EFLLALEB_02328	EIFGFLIN_01148	HAPJFMGH_00516	GJICOOFK_00514	JBHLHLGE_00566	MAOGDFAM_00611	JIGGDOMC_00514	AFIIAKMD_02450	EMIEEEJG_00606
uvrA_1		excinuclease ABC subunit A	51	51	1	13	4511				2819	2825	2819	BNNKGHMD_01657	OAFAILLK_01099	HHKJHPED_00499	AANHBMMD_02719	GLEMLILO_00710	LCJHMHKE_00698	IALHGFMH_02198	HMMDJPNL_00539	HPHODELH_00689	GNIFCDKB_00522	EBOMFFAA_01835	KLGKFBHN_00604	IPDLGBFF_00737	CLDEACMB_00547	OMDOKDCL_00589	CALGCHMA_00698	GIGCOMBI_00728	HGKONBAK_02712	DDOPLKKD_00259	PIONILGB_02462	BJJNDPOP_00605	DGNBOAGO_02225	CNOFAIPN_00513	DDKDJOHA_00362	OJGGIGDM_02505	CGLJGMBC_02305	NCKHPPGH_02496	EFLLALEB_02321	EIFGFLIN_01155	HAPJFMGH_00523	GJICOOFK_00521	JBHLHLGE_00574	MAOGDFAM_00619	JIGGDOMC_00521	AFIIAKMD_02457	EMIEEEJG_00613
group_2434		hypothetical protein	51	51	1	13	4516				812	923	920	BNNKGHMD_01662	OAFAILLK_01104	HHKJHPED_00504	AANHBMMD_02724	GLEMLILO_00715	LCJHMHKE_00693	IALHGFMH_02193	HMMDJPNL_00544	HPHODELH_00694	GNIFCDKB_00517	EBOMFFAA_01840	KLGKFBHN_00609	IPDLGBFF_00742	CLDEACMB_00552	OMDOKDCL_00594	CALGCHMA_00703	GIGCOMBI_00733	HGKONBAK_02707	DDOPLKKD_00254	PIONILGB_02457	BJJNDPOP_00610	DGNBOAGO_02220	CNOFAIPN_00518	DDKDJOHA_00367	OJGGIGDM_02500	CGLJGMBC_02300	NCKHPPGH_02501	EFLLALEB_02316	EIFGFLIN_01160	HAPJFMGH_00528	GJICOOFK_00526	JBHLHLGE_00579	MAOGDFAM_00624	JIGGDOMC_00526	AFIIAKMD_02462	EMIEEEJG_00618
group_2435		bifunctional disulfide isomerase/thiol-disulfide oxidase	51	51	1	13	4518				518	518	518	BNNKGHMD_01663	OAFAILLK_01105	HHKJHPED_00505	AANHBMMD_02725	GLEMLILO_00716	LCJHMHKE_00692	IALHGFMH_02192	HMMDJPNL_00545	HPHODELH_00695	GNIFCDKB_00516	EBOMFFAA_01841	KLGKFBHN_00610	IPDLGBFF_00743	CLDEACMB_00553	OMDOKDCL_00595	CALGCHMA_00705	GIGCOMBI_00734	HGKONBAK_02706	DDOPLKKD_00253	PIONILGB_02456	BJJNDPOP_00611	DGNBOAGO_02219	CNOFAIPN_00519	DDKDJOHA_00368	OJGGIGDM_02499	CGLJGMBC_02299	NCKHPPGH_02502	EFLLALEB_02315	EIFGFLIN_01161	HAPJFMGH_00529	GJICOOFK_00527	JBHLHLGE_00580	MAOGDFAM_00625	JIGGDOMC_00527	AFIIAKMD_02463	EMIEEEJG_00619
group_2436		hypothetical protein	51	51	1	13	4524				143	383	364	BNNKGHMD_01668	OAFAILLK_01110	HHKJHPED_00510	AANHBMMD_02730	GLEMLILO_00721	LCJHMHKE_00687	IALHGFMH_02187	HMMDJPNL_00550	HPHODELH_00701	GNIFCDKB_00511	EBOMFFAA_01846	KLGKFBHN_00615	IPDLGBFF_00748	CLDEACMB_00559	OMDOKDCL_00600	CALGCHMA_00710	GIGCOMBI_00755	HGKONBAK_02701	DDOPLKKD_00247	PIONILGB_02451	BJJNDPOP_00617	DGNBOAGO_02214	CNOFAIPN_00524	DDKDJOHA_00373	OJGGIGDM_02494	CGLJGMBC_02294	NCKHPPGH_02506	EFLLALEB_02310	EIFGFLIN_01166	HAPJFMGH_00534	GJICOOFK_00532	JBHLHLGE_00585	MAOGDFAM_00630	JIGGDOMC_00532	AFIIAKMD_02468	EMIEEEJG_00624
group_2437		TetR family transcriptional regulator	51	51	1	13	4536				662	662	662	BNNKGHMD_01679	OAFAILLK_01122	HHKJHPED_00524	AANHBMMD_02741	GLEMLILO_00732	LCJHMHKE_00676	IALHGFMH_02174	HMMDJPNL_00563	HPHODELH_00712	GNIFCDKB_00497	EBOMFFAA_01859	KLGKFBHN_00626	IPDLGBFF_00759	CLDEACMB_00617	OMDOKDCL_00611	CALGCHMA_00722	GIGCOMBI_00766	HGKONBAK_02690	DDOPLKKD_00236	PIONILGB_02438	BJJNDPOP_00631	DGNBOAGO_02200	CNOFAIPN_00535	DDKDJOHA_00385	OJGGIGDM_02482	CGLJGMBC_02280	NCKHPPGH_02518	EFLLALEB_02296	EIFGFLIN_01180	HAPJFMGH_00547	GJICOOFK_00545	JBHLHLGE_00599	MAOGDFAM_00644	JIGGDOMC_00546	AFIIAKMD_02479	EMIEEEJG_00635
group_2438		radical SAM protein family protein	51	51	1	13	4544				875	968	964	BNNKGHMD_01687	OAFAILLK_01129	HHKJHPED_00531	AANHBMMD_02749	GLEMLILO_00739	LCJHMHKE_00669	IALHGFMH_02166	HMMDJPNL_00571	HPHODELH_00719	GNIFCDKB_00489	EBOMFFAA_01867	KLGKFBHN_00633	IPDLGBFF_00766	CLDEACMB_00625	OMDOKDCL_00619	CALGCHMA_00729	GIGCOMBI_00774	HGKONBAK_02683	DDOPLKKD_00229	PIONILGB_02431	BJJNDPOP_00639	DGNBOAGO_02192	CNOFAIPN_00543	DDKDJOHA_00393	OJGGIGDM_02474	CGLJGMBC_02273	NCKHPPGH_02526	EFLLALEB_02288	EIFGFLIN_01188	HAPJFMGH_00555	GJICOOFK_00553	JBHLHLGE_00607	MAOGDFAM_00652	JIGGDOMC_00554	AFIIAKMD_02487	EMIEEEJG_00643
group_2439		hypothetical protein	51	51	1	13	4546				1025	1025	1025	BNNKGHMD_01689	OAFAILLK_01131	HHKJHPED_00533	AANHBMMD_02751	GLEMLILO_00741	LCJHMHKE_00667	IALHGFMH_02164	HMMDJPNL_00573	HPHODELH_00721	GNIFCDKB_00487	EBOMFFAA_01869	KLGKFBHN_00635	IPDLGBFF_00768	CLDEACMB_00627	OMDOKDCL_00621	CALGCHMA_00731	GIGCOMBI_00776	HGKONBAK_02681	DDOPLKKD_00227	PIONILGB_02429	BJJNDPOP_00641	DGNBOAGO_02190	CNOFAIPN_00545	DDKDJOHA_00395	OJGGIGDM_02472	CGLJGMBC_02271	NCKHPPGH_02528	EFLLALEB_02286	EIFGFLIN_01190	HAPJFMGH_00557	GJICOOFK_00555	JBHLHLGE_00609	MAOGDFAM_00654	JIGGDOMC_00556	AFIIAKMD_02489	EMIEEEJG_00645
group_244		hypothetical protein	51	51	1	13	7540				95	257	253	BNNKGHMD_02359	OAFAILLK_01804	HHKJHPED_01209	AANHBMMD_00481	GLEMLILO_01344	LCJHMHKE_01376	IALHGFMH_01546	HMMDJPNL_01230	HPHODELH_01381	GNIFCDKB_02562	EBOMFFAA_02517	KLGKFBHN_01266	IPDLGBFF_01428	CLDEACMB_01240	OMDOKDCL_01266	CALGCHMA_01392	GIGCOMBI_01394	HGKONBAK_01701	DDOPLKKD_02501	PIONILGB_01797	BJJNDPOP_01366	DGNBOAGO_01505	CNOFAIPN_01145	DDKDJOHA_01073	OJGGIGDM_01799	CGLJGMBC_01651	NCKHPPGH_00521	EFLLALEB_01670	EIFGFLIN_01849	HAPJFMGH_01184	GJICOOFK_01182	JBHLHLGE_01207	MAOGDFAM_01256	JIGGDOMC_01222	AFIIAKMD_00376	EMIEEEJG_01254
group_2440		family 3 extracellular solute-binding protein	51	51	1	13	4556				674	830	826	BNNKGHMD_01695	OAFAILLK_01138	HHKJHPED_00540	AANHBMMD_02757	GLEMLILO_00747	LCJHMHKE_00661	IALHGFMH_02157	HMMDJPNL_00580	HPHODELH_00727	GNIFCDKB_00481	EBOMFFAA_01876	KLGKFBHN_00643	IPDLGBFF_00774	CLDEACMB_00633	OMDOKDCL_00627	CALGCHMA_00739	GIGCOMBI_00782	HGKONBAK_02675	DDOPLKKD_00221	PIONILGB_02423	BJJNDPOP_00647	DGNBOAGO_02184	CNOFAIPN_00551	DDKDJOHA_00401	OJGGIGDM_02466	CGLJGMBC_02265	NCKHPPGH_02534	EFLLALEB_02280	EIFGFLIN_01196	HAPJFMGH_00564	GJICOOFK_00562	JBHLHLGE_00615	MAOGDFAM_00660	JIGGDOMC_00562	AFIIAKMD_02495	EMIEEEJG_00651
group_2441		oxidoreductase family, NAD-binding Rossmann fold protein	51	51	1	13	4583				965	965	965	BNNKGHMD_01707	OAFAILLK_01150	HHKJHPED_00561	AANHBMMD_02769	GLEMLILO_00768	LCJHMHKE_00640	IALHGFMH_02136	HMMDJPNL_00602	HPHODELH_00748	GNIFCDKB_00461	EBOMFFAA_01898	KLGKFBHN_00670	IPDLGBFF_00786	CLDEACMB_00654	OMDOKDCL_00639	CALGCHMA_00751	GIGCOMBI_00794	HGKONBAK_01107	DDOPLKKD_00198	PIONILGB_02402	BJJNDPOP_00659	DGNBOAGO_02172	CNOFAIPN_00572	DDKDJOHA_00413	OJGGIGDM_02454	CGLJGMBC_02244	NCKHPPGH_02571	EFLLALEB_02268	EIFGFLIN_01209	HAPJFMGH_00585	GJICOOFK_00583	JBHLHLGE_00627	MAOGDFAM_00672	JIGGDOMC_00574	AFIIAKMD_02507	EMIEEEJG_00663
group_2442		PRD domain-containing protein	51	51	1	13	4585				335	335	335	BNNKGHMD_01709	OAFAILLK_01152	HHKJHPED_00563	AANHBMMD_02771	GLEMLILO_00770	LCJHMHKE_00638	IALHGFMH_02134	HMMDJPNL_00604	HPHODELH_00750	GNIFCDKB_00459	EBOMFFAA_01900	KLGKFBHN_00672	IPDLGBFF_00788	CLDEACMB_00656	OMDOKDCL_00641	CALGCHMA_00753	GIGCOMBI_00796	HGKONBAK_01109	DDOPLKKD_00196	PIONILGB_02400	BJJNDPOP_00661	DGNBOAGO_02170	CNOFAIPN_00574	DDKDJOHA_00415	OJGGIGDM_02452	CGLJGMBC_02242	NCKHPPGH_02573	EFLLALEB_02266	EIFGFLIN_01211	HAPJFMGH_00587	GJICOOFK_00585	JBHLHLGE_00629	MAOGDFAM_00674	JIGGDOMC_00576	AFIIAKMD_02509	EMIEEEJG_00665
group_2443		hypothetical protein	51	51	1	13	4587				356	383	356	BNNKGHMD_01711	OAFAILLK_01154	HHKJHPED_00565	AANHBMMD_02773	GLEMLILO_00772	LCJHMHKE_00636	IALHGFMH_02132	HMMDJPNL_00606	HPHODELH_00752	GNIFCDKB_00457	EBOMFFAA_01902	KLGKFBHN_00674	IPDLGBFF_00790	CLDEACMB_00658	OMDOKDCL_00643	CALGCHMA_00755	GIGCOMBI_00798	HGKONBAK_01111	DDOPLKKD_00194	PIONILGB_02398	BJJNDPOP_00663	DGNBOAGO_02168	CNOFAIPN_00576	DDKDJOHA_00417	OJGGIGDM_02450	CGLJGMBC_02240	NCKHPPGH_02575	EFLLALEB_02264	EIFGFLIN_01213	HAPJFMGH_00589	GJICOOFK_00587	JBHLHLGE_00631	MAOGDFAM_00676	JIGGDOMC_00578	AFIIAKMD_02511	EMIEEEJG_00667
group_2444		hypothetical protein	51	51	1	13	4589				653	695	694	BNNKGHMD_01713	OAFAILLK_01156	HHKJHPED_00567	AANHBMMD_02775	GLEMLILO_00774	LCJHMHKE_00634	IALHGFMH_02130	HMMDJPNL_00608	HPHODELH_00754	GNIFCDKB_00455	EBOMFFAA_01904	KLGKFBHN_00676	IPDLGBFF_00792	CLDEACMB_00660	OMDOKDCL_00645	CALGCHMA_00757	GIGCOMBI_00800	HGKONBAK_01113	DDOPLKKD_00192	PIONILGB_02396	BJJNDPOP_00665	DGNBOAGO_02166	CNOFAIPN_00578	DDKDJOHA_00419	OJGGIGDM_02448	CGLJGMBC_02238	NCKHPPGH_02577	EFLLALEB_02262	EIFGFLIN_01215	HAPJFMGH_00591	GJICOOFK_00589	JBHLHLGE_00633	MAOGDFAM_00678	JIGGDOMC_00580	AFIIAKMD_02513	EMIEEEJG_00669
ddl		D-alanine--D-alanine ligase	51	51	1	13	4602				1046	1070	1068	BNNKGHMD_01724	OAFAILLK_01167	HHKJHPED_00577	AANHBMMD_02786	GLEMLILO_00784	LCJHMHKE_02172	IALHGFMH_02120	HMMDJPNL_00618	HPHODELH_00764	GNIFCDKB_00445	EBOMFFAA_01914	KLGKFBHN_00686	IPDLGBFF_00802	CLDEACMB_00670	OMDOKDCL_00655	CALGCHMA_00767	GIGCOMBI_00810	HGKONBAK_01123	DDOPLKKD_00182	PIONILGB_02386	BJJNDPOP_00675	DGNBOAGO_02156	CNOFAIPN_00588	DDKDJOHA_00429	OJGGIGDM_02438	CGLJGMBC_02228	NCKHPPGH_02585	EFLLALEB_02252	EIFGFLIN_01226	HAPJFMGH_00601	GJICOOFK_00599	JBHLHLGE_00643	MAOGDFAM_00688	JIGGDOMC_00590	AFIIAKMD_02523	EMIEEEJG_00679
ndoA_2		toxin-antitoxin system, toxin component, MazF family	51	51	1	13	4612				170	377	372	BNNKGHMD_01730	OAFAILLK_01173	HHKJHPED_00582	AANHBMMD_02792	GLEMLILO_00789	LCJHMHKE_02167	IALHGFMH_02115	HMMDJPNL_00623	HPHODELH_00769	GNIFCDKB_00439	EBOMFFAA_01919	KLGKFBHN_00691	IPDLGBFF_00809	CLDEACMB_00675	OMDOKDCL_00660	CALGCHMA_00773	GIGCOMBI_00816	HGKONBAK_01128	DDOPLKKD_00177	PIONILGB_02381	BJJNDPOP_00680	DGNBOAGO_02151	CNOFAIPN_00593	DDKDJOHA_00435	OJGGIGDM_02432	CGLJGMBC_02222	NCKHPPGH_02591	EFLLALEB_02247	EIFGFLIN_01231	HAPJFMGH_00606	GJICOOFK_00604	JBHLHLGE_00649	MAOGDFAM_00693	JIGGDOMC_00596	AFIIAKMD_02528	EMIEEEJG_00684
iphP		Tyrosine-protein phosphatase	51	51	1	13	4621				752	752	752	BNNKGHMD_01735	OAFAILLK_01179	HHKJHPED_00588	AANHBMMD_02797	GLEMLILO_00794	LCJHMHKE_02162	IALHGFMH_02110	HMMDJPNL_00628	HPHODELH_00775	GNIFCDKB_00434	EBOMFFAA_01924	KLGKFBHN_00696	IPDLGBFF_00814	CLDEACMB_00680	OMDOKDCL_00665	CALGCHMA_00778	GIGCOMBI_00821	HGKONBAK_01134	DDOPLKKD_00171	PIONILGB_02376	BJJNDPOP_00685	DGNBOAGO_02146	CNOFAIPN_00598	DDKDJOHA_00440	OJGGIGDM_02427	CGLJGMBC_02217	NCKHPPGH_02596	EFLLALEB_02242	EIFGFLIN_01236	HAPJFMGH_00611	GJICOOFK_00609	JBHLHLGE_00654	MAOGDFAM_00698	JIGGDOMC_00601	AFIIAKMD_02533	EMIEEEJG_00689
group_2448		DNA polymerase I	51	51	1	13	4645				2513	2648	2645	BNNKGHMD_01755	OAFAILLK_01200	HHKJHPED_00607	AANHBMMD_02817	GLEMLILO_00813	LCJHMHKE_02143	IALHGFMH_02091	HMMDJPNL_00648	HPHODELH_00794	GNIFCDKB_00415	EBOMFFAA_01943	KLGKFBHN_00715	IPDLGBFF_00835	CLDEACMB_00699	OMDOKDCL_00684	CALGCHMA_00798	GIGCOMBI_00842	HGKONBAK_01153	DDOPLKKD_00152	PIONILGB_02357	BJJNDPOP_00704	DGNBOAGO_02127	CNOFAIPN_00617	DDKDJOHA_00460	OJGGIGDM_02407	CGLJGMBC_02198	NCKHPPGH_02615	EFLLALEB_02223	EIFGFLIN_01255	HAPJFMGH_00630	GJICOOFK_00628	JBHLHLGE_00673	MAOGDFAM_00717	JIGGDOMC_00620	AFIIAKMD_02553	EMIEEEJG_00709
group_2449		Dephospho-CoA kinase	51	51	1	13	4647				599	599	599	BNNKGHMD_01757	OAFAILLK_01202	HHKJHPED_00609	AANHBMMD_02819	GLEMLILO_00815	LCJHMHKE_02141	IALHGFMH_02089	HMMDJPNL_00650	HPHODELH_00796	GNIFCDKB_00413	EBOMFFAA_01945	KLGKFBHN_00717	IPDLGBFF_00837	CLDEACMB_00701	OMDOKDCL_00686	CALGCHMA_00800	GIGCOMBI_00844	HGKONBAK_01155	DDOPLKKD_00150	PIONILGB_02355	BJJNDPOP_00706	DGNBOAGO_02125	CNOFAIPN_00619	DDKDJOHA_00462	OJGGIGDM_02405	CGLJGMBC_02196	NCKHPPGH_02617	EFLLALEB_02221	EIFGFLIN_01257	HAPJFMGH_00632	GJICOOFK_00630	JBHLHLGE_00675	MAOGDFAM_00719	JIGGDOMC_00622	AFIIAKMD_02555	EMIEEEJG_00711
group_2450		hypothetical protein	51	51	1	13	4668				287	287	287	BNNKGHMD_01775	OAFAILLK_01219	HHKJHPED_00626	AANHBMMD_02837	GLEMLILO_00832	LCJHMHKE_02123	IALHGFMH_02071	HMMDJPNL_00669	HPHODELH_00813	GNIFCDKB_00396	EBOMFFAA_01962	KLGKFBHN_00735	IPDLGBFF_00855	CLDEACMB_00718	OMDOKDCL_00703	CALGCHMA_00817	GIGCOMBI_00862	HGKONBAK_01175	DDOPLKKD_00133	PIONILGB_02338	BJJNDPOP_00723	DGNBOAGO_02108	CNOFAIPN_00636	DDKDJOHA_00480	OJGGIGDM_02387	CGLJGMBC_02179	NCKHPPGH_02634	EFLLALEB_02204	EIFGFLIN_01275	HAPJFMGH_00649	GJICOOFK_00647	JBHLHLGE_00692	MAOGDFAM_00736	JIGGDOMC_00640	AFIIAKMD_02572	EMIEEEJG_00729
group_2451		isopentenyl-diphosphate delta-isomerase	51	51	1	13	4670				1022	1043	1042	BNNKGHMD_01777	OAFAILLK_01221	HHKJHPED_00628	AANHBMMD_02839	GLEMLILO_00834	LCJHMHKE_02121	IALHGFMH_02069	HMMDJPNL_00671	HPHODELH_00815	GNIFCDKB_00394	EBOMFFAA_01964	KLGKFBHN_00737	IPDLGBFF_00857	CLDEACMB_00720	OMDOKDCL_00705	CALGCHMA_00819	GIGCOMBI_00864	HGKONBAK_01177	DDOPLKKD_00131	PIONILGB_02336	BJJNDPOP_00725	DGNBOAGO_02106	CNOFAIPN_00638	DDKDJOHA_00482	OJGGIGDM_02385	CGLJGMBC_02177	NCKHPPGH_02636	EFLLALEB_02202	EIFGFLIN_01277	HAPJFMGH_00651	GJICOOFK_00649	JBHLHLGE_00694	MAOGDFAM_00738	JIGGDOMC_00642	AFIIAKMD_02574	EMIEEEJG_00731
group_2452		hypothetical protein	51	51	1	13	4675				1049	1073	1071	BNNKGHMD_01782	OAFAILLK_01226	HHKJHPED_00633	AANHBMMD_02844	GLEMLILO_00839	LCJHMHKE_02116	IALHGFMH_02064	HMMDJPNL_00676	HPHODELH_00820	GNIFCDKB_00389	EBOMFFAA_01969	KLGKFBHN_00742	IPDLGBFF_00862	CLDEACMB_00725	OMDOKDCL_00710	CALGCHMA_00824	GIGCOMBI_00869	HGKONBAK_01182	DDOPLKKD_00126	PIONILGB_02331	BJJNDPOP_00730	DGNBOAGO_02101	CNOFAIPN_00643	DDKDJOHA_00487	OJGGIGDM_02380	CGLJGMBC_02172	NCKHPPGH_02641	EFLLALEB_02197	EIFGFLIN_01282	HAPJFMGH_00656	GJICOOFK_00654	JBHLHLGE_00699	MAOGDFAM_00743	JIGGDOMC_00647	AFIIAKMD_02579	EMIEEEJG_00736
group_2453		oligopeptide ABC superfamily ATP binding cassette transporter, membrane protein	51	51	1	13	4678				899	941	938	BNNKGHMD_01785	OAFAILLK_01229	HHKJHPED_00636	AANHBMMD_02847	GLEMLILO_00842	LCJHMHKE_02113	IALHGFMH_02061	HMMDJPNL_00679	HPHODELH_00823	GNIFCDKB_00386	EBOMFFAA_01972	KLGKFBHN_00745	IPDLGBFF_00865	CLDEACMB_00728	OMDOKDCL_00713	CALGCHMA_00827	GIGCOMBI_00872	HGKONBAK_01185	DDOPLKKD_00123	PIONILGB_02328	BJJNDPOP_00733	DGNBOAGO_02098	CNOFAIPN_00646	DDKDJOHA_00490	OJGGIGDM_02377	CGLJGMBC_02169	NCKHPPGH_02644	EFLLALEB_02194	EIFGFLIN_01285	HAPJFMGH_00659	GJICOOFK_00657	JBHLHLGE_00702	MAOGDFAM_00746	JIGGDOMC_00650	AFIIAKMD_02582	EMIEEEJG_00739
group_2454		membrane protein	51	51	1	13	4692				1028	1028	1028	BNNKGHMD_01798	OAFAILLK_01242	HHKJHPED_00649	AANHBMMD_02861	GLEMLILO_00855	LCJHMHKE_02100	IALHGFMH_02048	HMMDJPNL_00692	HPHODELH_00836	GNIFCDKB_00373	EBOMFFAA_01985	KLGKFBHN_00758	IPDLGBFF_00878	CLDEACMB_00741	OMDOKDCL_00726	CALGCHMA_00840	GIGCOMBI_00885	HGKONBAK_01198	DDOPLKKD_00110	PIONILGB_02315	BJJNDPOP_00747	DGNBOAGO_02085	CNOFAIPN_00659	DDKDJOHA_00503	OJGGIGDM_02364	CGLJGMBC_02156	NCKHPPGH_02657	EFLLALEB_02181	EIFGFLIN_01298	HAPJFMGH_00672	GJICOOFK_00670	JBHLHLGE_00715	MAOGDFAM_00759	JIGGDOMC_00663	AFIIAKMD_02595	EMIEEEJG_00752
group_2455		LysR family transcriptional regulator	51	51	1	13	4693				710	830	827	BNNKGHMD_01799	OAFAILLK_01243	HHKJHPED_00650	AANHBMMD_02862	GLEMLILO_00856	LCJHMHKE_02099	IALHGFMH_02047	HMMDJPNL_00693	HPHODELH_00837	GNIFCDKB_00372	EBOMFFAA_01986	KLGKFBHN_00759	IPDLGBFF_00879	CLDEACMB_00742	OMDOKDCL_00727	CALGCHMA_00841	GIGCOMBI_00886	HGKONBAK_01199	DDOPLKKD_00109	PIONILGB_02314	BJJNDPOP_00748	DGNBOAGO_02084	CNOFAIPN_00660	DDKDJOHA_00504	OJGGIGDM_02363	CGLJGMBC_02155	NCKHPPGH_02658	EFLLALEB_02180	EIFGFLIN_01299	HAPJFMGH_00673	GJICOOFK_00671	JBHLHLGE_00716	MAOGDFAM_00760	JIGGDOMC_00664	AFIIAKMD_02596	EMIEEEJG_00753
group_2456		glucose uptake protein	51	51	1	13	4698				767	863	861	BNNKGHMD_01804	OAFAILLK_01248	HHKJHPED_00655	AANHBMMD_02868	GLEMLILO_00861	LCJHMHKE_02094	IALHGFMH_02042	HMMDJPNL_00698	HPHODELH_00842	GNIFCDKB_00367	EBOMFFAA_01991	KLGKFBHN_00764	IPDLGBFF_00884	CLDEACMB_00747	OMDOKDCL_00732	CALGCHMA_00847	GIGCOMBI_00891	HGKONBAK_01204	DDOPLKKD_00104	PIONILGB_02309	BJJNDPOP_00753	DGNBOAGO_02013	CNOFAIPN_00665	DDKDJOHA_00509	OJGGIGDM_02358	CGLJGMBC_02150	NCKHPPGH_02663	EFLLALEB_02175	EIFGFLIN_01304	HAPJFMGH_00678	GJICOOFK_00676	JBHLHLGE_00721	MAOGDFAM_00765	JIGGDOMC_00669	AFIIAKMD_02601	EMIEEEJG_00758
group_2457		hypothetical protein	51	51	1	13	4701				605	605	605	BNNKGHMD_01807	OAFAILLK_01252	HHKJHPED_00660	AANHBMMD_02871	GLEMLILO_00865	LCJHMHKE_02090	IALHGFMH_02038	HMMDJPNL_00702	HPHODELH_00846	GNIFCDKB_00363	EBOMFFAA_01995	KLGKFBHN_00768	IPDLGBFF_00887	CLDEACMB_00751	OMDOKDCL_00736	CALGCHMA_00850	GIGCOMBI_00895	HGKONBAK_01208	DDOPLKKD_00100	PIONILGB_02305	BJJNDPOP_00757	DGNBOAGO_02010	CNOFAIPN_00669	DDKDJOHA_00512	OJGGIGDM_02355	CGLJGMBC_02146	NCKHPPGH_02667	EFLLALEB_02172	EIFGFLIN_01308	HAPJFMGH_00681	GJICOOFK_00679	JBHLHLGE_00724	MAOGDFAM_00768	JIGGDOMC_00672	AFIIAKMD_02605	EMIEEEJG_00762
group_2458		ABC transporter ATP-binding protein/permease	51	51	1	13	4710				1070	1766	1752	BNNKGHMD_01816	OAFAILLK_01261	HHKJHPED_00669	AANHBMMD_02880	GLEMLILO_00874	LCJHMHKE_02081	IALHGFMH_02029	HMMDJPNL_00711	HPHODELH_00855	GNIFCDKB_00354	EBOMFFAA_02004	KLGKFBHN_00777	IPDLGBFF_00896	CLDEACMB_00760	OMDOKDCL_00745	CALGCHMA_00859	GIGCOMBI_00904	HGKONBAK_01217	DDOPLKKD_00091	PIONILGB_02296	BJJNDPOP_00766	DGNBOAGO_02001	CNOFAIPN_00678	DDKDJOHA_00521	OJGGIGDM_02346	CGLJGMBC_02137	NCKHPPGH_02676	EFLLALEB_02163	EIFGFLIN_01317	HAPJFMGH_00690	GJICOOFK_00688	JBHLHLGE_00733	MAOGDFAM_00777	JIGGDOMC_00681	AFIIAKMD_02614	EMIEEEJG_00771
group_2459		putative ribosomal protein	51	51	1	13	4764				263	344	342	BNNKGHMD_01849	OAFAILLK_01294	HHKJHPED_00696	AANHBMMD_00028	GLEMLILO_00901	LCJHMHKE_02054	IALHGFMH_01996	HMMDJPNL_00757	HPHODELH_00882	GNIFCDKB_00323	EBOMFFAA_02036	KLGKFBHN_00810	IPDLGBFF_00930	CLDEACMB_00787	OMDOKDCL_00773	CALGCHMA_00894	GIGCOMBI_00935	HGKONBAK_01250	DDOPLKKD_00064	PIONILGB_02248	BJJNDPOP_00810	DGNBOAGO_01951	CNOFAIPN_00705	DDKDJOHA_00554	OJGGIGDM_02313	CGLJGMBC_02104	NCKHPPGH_02709	EFLLALEB_02114	EIFGFLIN_01345	HAPJFMGH_00718	GJICOOFK_00716	JBHLHLGE_00764	MAOGDFAM_00811	JIGGDOMC_00731	AFIIAKMD_02647	EMIEEEJG_00804
group_2478		exodeoxyribonuclease VII small subunit	51	51	1	13	4776				230	230	230	BNNKGHMD_01914	OAFAILLK_01357	HHKJHPED_00766	AANHBMMD_00038	GLEMLILO_00911	LCJHMHKE_02044	IALHGFMH_01986	HMMDJPNL_00767	HPHODELH_00954	GNIFCDKB_00168	EBOMFFAA_02046	KLGKFBHN_00820	IPDLGBFF_01001	CLDEACMB_00797	OMDOKDCL_00783	CALGCHMA_00904	GIGCOMBI_00945	HGKONBAK_01260	DDOPLKKD_00054	PIONILGB_02238	BJJNDPOP_00820	DGNBOAGO_01941	CNOFAIPN_00715	DDKDJOHA_00629	OJGGIGDM_02238	CGLJGMBC_02094	NCKHPPGH_02719	EFLLALEB_02104	EIFGFLIN_01355	HAPJFMGH_00728	GJICOOFK_00726	JBHLHLGE_00774	MAOGDFAM_00821	JIGGDOMC_00789	AFIIAKMD_02657	EMIEEEJG_00814
group_2479		hemolysin A	51	51	1	13	4778				815	815	815	BNNKGHMD_01916	OAFAILLK_01359	HHKJHPED_00768	AANHBMMD_00040	GLEMLILO_00913	LCJHMHKE_02042	IALHGFMH_01984	HMMDJPNL_00769	HPHODELH_00956	GNIFCDKB_00166	EBOMFFAA_02048	KLGKFBHN_00822	IPDLGBFF_01003	CLDEACMB_00799	OMDOKDCL_00785	CALGCHMA_00906	GIGCOMBI_00947	HGKONBAK_01262	DDOPLKKD_00052	PIONILGB_02236	BJJNDPOP_00822	DGNBOAGO_01939	CNOFAIPN_00717	DDKDJOHA_00631	OJGGIGDM_02236	CGLJGMBC_02092	NCKHPPGH_02721	EFLLALEB_02102	EIFGFLIN_01357	HAPJFMGH_00730	GJICOOFK_00728	JBHLHLGE_00776	MAOGDFAM_00823	JIGGDOMC_00791	AFIIAKMD_02659	EMIEEEJG_00816
group_2481		hypothetical protein	51	51	1	13	4784				371	392	378	BNNKGHMD_01923	OAFAILLK_01364	HHKJHPED_00773	AANHBMMD_00047	GLEMLILO_00918	LCJHMHKE_02037	IALHGFMH_01979	HMMDJPNL_00776	HPHODELH_00963	GNIFCDKB_00161	EBOMFFAA_02053	KLGKFBHN_00827	IPDLGBFF_01008	CLDEACMB_00804	OMDOKDCL_00793	CALGCHMA_00911	GIGCOMBI_00956	HGKONBAK_01267	DDOPLKKD_00045	PIONILGB_02231	BJJNDPOP_00827	DGNBOAGO_01934	CNOFAIPN_00722	DDKDJOHA_00638	OJGGIGDM_02229	CGLJGMBC_02087	NCKHPPGH_02726	EFLLALEB_02097	EIFGFLIN_01362	HAPJFMGH_00737	GJICOOFK_00735	JBHLHLGE_00781	MAOGDFAM_00828	JIGGDOMC_00796	AFIIAKMD_02666	EMIEEEJG_00823
ftsL		cell division protein FtsL	51	51	1	13	4787				395	407	406	BNNKGHMD_01926	OAFAILLK_01367	HHKJHPED_00776	AANHBMMD_00050	GLEMLILO_00921	LCJHMHKE_02034	IALHGFMH_01976	HMMDJPNL_00779	HPHODELH_00966	GNIFCDKB_00158	EBOMFFAA_02056	KLGKFBHN_00830	IPDLGBFF_01011	CLDEACMB_00807	OMDOKDCL_00796	CALGCHMA_00914	GIGCOMBI_00959	HGKONBAK_01270	DDOPLKKD_00042	PIONILGB_02228	BJJNDPOP_00830	DGNBOAGO_01931	CNOFAIPN_00725	DDKDJOHA_00641	OJGGIGDM_02226	CGLJGMBC_02084	NCKHPPGH_02729	EFLLALEB_02094	EIFGFLIN_01365	HAPJFMGH_00740	GJICOOFK_00738	JBHLHLGE_00784	MAOGDFAM_00831	JIGGDOMC_00799	AFIIAKMD_02669	EMIEEEJG_00826
group_2483		peptidoglycan glycosyltransferase	51	51	1	13	4788				2228	2228	2228	BNNKGHMD_01927	OAFAILLK_01368	HHKJHPED_00777	AANHBMMD_00051	GLEMLILO_00922	LCJHMHKE_02033	IALHGFMH_01975	HMMDJPNL_00780	HPHODELH_00967	GNIFCDKB_00157	EBOMFFAA_02057	KLGKFBHN_00831	IPDLGBFF_01012	CLDEACMB_00808	OMDOKDCL_00797	CALGCHMA_00915	GIGCOMBI_00960	HGKONBAK_01271	DDOPLKKD_00041	PIONILGB_02227	BJJNDPOP_00831	DGNBOAGO_01930	CNOFAIPN_00726	DDKDJOHA_00642	OJGGIGDM_02225	CGLJGMBC_02083	NCKHPPGH_02730	EFLLALEB_02093	EIFGFLIN_01366	HAPJFMGH_00741	GJICOOFK_00739	JBHLHLGE_00785	MAOGDFAM_00832	JIGGDOMC_00800	AFIIAKMD_02670	EMIEEEJG_00827
ftsA		cell division protein FtsA	51	51	1	13	4793				1301	1322	1321	BNNKGHMD_01932	OAFAILLK_01373	HHKJHPED_00782	AANHBMMD_00056	GLEMLILO_00927	LCJHMHKE_02028	IALHGFMH_01970	HMMDJPNL_00785	HPHODELH_00972	GNIFCDKB_00152	EBOMFFAA_02062	KLGKFBHN_00836	IPDLGBFF_01017	CLDEACMB_00813	OMDOKDCL_00802	CALGCHMA_00920	GIGCOMBI_00965	HGKONBAK_01276	DDOPLKKD_00036	PIONILGB_02222	BJJNDPOP_00836	DGNBOAGO_01925	CNOFAIPN_00731	DDKDJOHA_00647	OJGGIGDM_02220	CGLJGMBC_02078	NCKHPPGH_02735	EFLLALEB_02088	EIFGFLIN_01371	HAPJFMGH_00746	GJICOOFK_00744	JBHLHLGE_00790	MAOGDFAM_00837	JIGGDOMC_00805	AFIIAKMD_02675	EMIEEEJG_00832
ftsZ		cell division protein FtsZ	51	51	1	13	4794				1130	1232	1230	BNNKGHMD_01933	OAFAILLK_01374	HHKJHPED_00783	AANHBMMD_00057	GLEMLILO_00928	LCJHMHKE_02027	IALHGFMH_01969	HMMDJPNL_00786	HPHODELH_00973	GNIFCDKB_00151	EBOMFFAA_02063	KLGKFBHN_00837	IPDLGBFF_01018	CLDEACMB_00814	OMDOKDCL_00803	CALGCHMA_00921	GIGCOMBI_00966	HGKONBAK_01277	DDOPLKKD_00035	PIONILGB_02221	BJJNDPOP_00837	DGNBOAGO_01924	CNOFAIPN_00732	DDKDJOHA_00648	OJGGIGDM_02219	CGLJGMBC_02077	NCKHPPGH_02736	EFLLALEB_02087	EIFGFLIN_01372	HAPJFMGH_00747	GJICOOFK_00745	JBHLHLGE_00791	MAOGDFAM_00838	JIGGDOMC_00806	AFIIAKMD_02676	EMIEEEJG_00833
group_2486		glucose-6-phosphate 1-dehydrogenase	51	51	1	13	4801				1403	1523	1520	BNNKGHMD_01940	OAFAILLK_01381	HHKJHPED_00790	AANHBMMD_00064	GLEMLILO_00935	LCJHMHKE_02020	IALHGFMH_01962	HMMDJPNL_00794	HPHODELH_00980	GNIFCDKB_00144	EBOMFFAA_02070	KLGKFBHN_00844	IPDLGBFF_01025	CLDEACMB_00821	OMDOKDCL_00810	CALGCHMA_00930	GIGCOMBI_00973	HGKONBAK_01284	DDOPLKKD_00028	PIONILGB_02214	BJJNDPOP_00844	DGNBOAGO_01917	CNOFAIPN_00739	DDKDJOHA_00655	OJGGIGDM_02212	CGLJGMBC_02070	NCKHPPGH_02743	EFLLALEB_02080	EIFGFLIN_01379	HAPJFMGH_00754	GJICOOFK_00752	JBHLHLGE_00798	MAOGDFAM_00845	JIGGDOMC_00813	AFIIAKMD_02683	EMIEEEJG_00840
sfsA		sugar fermentation stimulation protein	51	51	1	13	4805				581	731	728	BNNKGHMD_01943	OAFAILLK_01384	HHKJHPED_00793	AANHBMMD_00067	GLEMLILO_00938	LCJHMHKE_02017	IALHGFMH_01959	HMMDJPNL_00797	HPHODELH_00983	GNIFCDKB_00141	EBOMFFAA_02074	KLGKFBHN_00847	IPDLGBFF_01028	CLDEACMB_00824	OMDOKDCL_00813	CALGCHMA_00933	GIGCOMBI_00976	HGKONBAK_01287	DDOPLKKD_00025	PIONILGB_02211	BJJNDPOP_00847	DGNBOAGO_01914	CNOFAIPN_00742	DDKDJOHA_00658	OJGGIGDM_02209	CGLJGMBC_02067	NCKHPPGH_02746	EFLLALEB_02077	EIFGFLIN_01382	HAPJFMGH_00757	GJICOOFK_00755	JBHLHLGE_00801	MAOGDFAM_00848	JIGGDOMC_00816	AFIIAKMD_02686	EMIEEEJG_00843
group_2490		PTS system lactose/cellobiose-specific transporter subunit IIC	51	51	1	13	4817				1247	1277	1276	BNNKGHMD_01954	OAFAILLK_01395	HHKJHPED_00804	AANHBMMD_00078	GLEMLILO_00949	LCJHMHKE_02006	IALHGFMH_01948	HMMDJPNL_00808	HPHODELH_00994	GNIFCDKB_00130	EBOMFFAA_02085	KLGKFBHN_00858	IPDLGBFF_01039	CLDEACMB_00835	OMDOKDCL_00824	CALGCHMA_00944	GIGCOMBI_00987	HGKONBAK_01298	DDOPLKKD_00014	PIONILGB_02200	BJJNDPOP_00858	DGNBOAGO_01903	CNOFAIPN_00753	DDKDJOHA_00669	OJGGIGDM_02203	CGLJGMBC_02056	NCKHPPGH_02757	EFLLALEB_02066	EIFGFLIN_01393	HAPJFMGH_00768	GJICOOFK_00766	JBHLHLGE_00812	MAOGDFAM_00859	JIGGDOMC_00827	AFIIAKMD_02697	EMIEEEJG_00854
group_2491		hypothetical protein	51	51	1	13	4825				119	125	119	BNNKGHMD_01957	OAFAILLK_01398	HHKJHPED_00807	AANHBMMD_00081	GLEMLILO_00952	LCJHMHKE_02003	IALHGFMH_01945	HMMDJPNL_00811	HPHODELH_00997	GNIFCDKB_00127	EBOMFFAA_02088	KLGKFBHN_00861	IPDLGBFF_01042	CLDEACMB_00838	OMDOKDCL_00827	CALGCHMA_00947	GIGCOMBI_00990	HGKONBAK_01301	DDOPLKKD_00011	PIONILGB_02197	BJJNDPOP_00861	DGNBOAGO_01900	CNOFAIPN_00756	DDKDJOHA_00672	OJGGIGDM_02200	CGLJGMBC_02053	NCKHPPGH_02760	EFLLALEB_02063	EIFGFLIN_01396	HAPJFMGH_00771	GJICOOFK_00769	JBHLHLGE_00815	MAOGDFAM_00862	JIGGDOMC_00830	AFIIAKMD_02700	EMIEEEJG_00857
group_2492		alpha/beta hydrolase	51	51	1	13	4832				566	734	730	BNNKGHMD_01964	OAFAILLK_01405	HHKJHPED_00814	AANHBMMD_00088	GLEMLILO_00959	LCJHMHKE_01996	IALHGFMH_01938	HMMDJPNL_00818	HPHODELH_01004	GNIFCDKB_00120	EBOMFFAA_02095	KLGKFBHN_00868	IPDLGBFF_01049	CLDEACMB_00845	OMDOKDCL_00834	CALGCHMA_00955	GIGCOMBI_00997	HGKONBAK_01308	DDOPLKKD_00004	PIONILGB_02190	BJJNDPOP_00934	DGNBOAGO_01893	CNOFAIPN_00763	DDKDJOHA_00679	OJGGIGDM_02193	CGLJGMBC_02046	NCKHPPGH_02767	EFLLALEB_02056	EIFGFLIN_01403	HAPJFMGH_00778	GJICOOFK_00776	JBHLHLGE_00822	MAOGDFAM_00869	JIGGDOMC_00837	AFIIAKMD_02707	EMIEEEJG_00864
group_2493		HAD superfamily hydrolase	51	51	1	13	4846				569	803	793	BNNKGHMD_01974	OAFAILLK_01419	HHKJHPED_00824	AANHBMMD_00098	GLEMLILO_00970	LCJHMHKE_02794	IALHGFMH_01927	HMMDJPNL_00829	HPHODELH_01014	GNIFCDKB_00110	EBOMFFAA_02106	KLGKFBHN_00878	IPDLGBFF_01059	CLDEACMB_00856	OMDOKDCL_00845	CALGCHMA_00966	GIGCOMBI_01007	HGKONBAK_01318	DDOPLKKD_02866	PIONILGB_02180	BJJNDPOP_00945	DGNBOAGO_01883	CNOFAIPN_00774	DDKDJOHA_00689	OJGGIGDM_02183	CGLJGMBC_02036	NCKHPPGH_02777	EFLLALEB_02046	EIFGFLIN_01414	HAPJFMGH_00788	GJICOOFK_00786	JBHLHLGE_00832	MAOGDFAM_00879	JIGGDOMC_00847	AFIIAKMD_02721	EMIEEEJG_00876
group_2494		DNA polymerase III subunit alpha	51	51	1	13	4851				3029	3329	3322	BNNKGHMD_01979	OAFAILLK_01425	HHKJHPED_00829	AANHBMMD_00103	GLEMLILO_00975	LCJHMHKE_02799	IALHGFMH_01922	HMMDJPNL_00835	HPHODELH_01019	GNIFCDKB_00105	EBOMFFAA_02111	KLGKFBHN_00884	IPDLGBFF_01064	CLDEACMB_00861	OMDOKDCL_00850	CALGCHMA_00971	GIGCOMBI_01012	HGKONBAK_01323	DDOPLKKD_02861	PIONILGB_02175	BJJNDPOP_00950	DGNBOAGO_01878	CNOFAIPN_00779	DDKDJOHA_00694	OJGGIGDM_02178	CGLJGMBC_02031	NCKHPPGH_02782	EFLLALEB_02041	EIFGFLIN_01419	HAPJFMGH_00793	GJICOOFK_00791	JBHLHLGE_00837	MAOGDFAM_00884	JIGGDOMC_00852	AFIIAKMD_00001	EMIEEEJG_00881
pfkA		6-phosphofructokinase	51	51	1	13	4852				917	962	961	BNNKGHMD_01980	OAFAILLK_01426	HHKJHPED_00830	AANHBMMD_00104	GLEMLILO_00976	LCJHMHKE_02800	IALHGFMH_01921	HMMDJPNL_00836	HPHODELH_01020	GNIFCDKB_00104	EBOMFFAA_02112	KLGKFBHN_00885	IPDLGBFF_01065	CLDEACMB_00862	OMDOKDCL_00851	CALGCHMA_00972	GIGCOMBI_01013	HGKONBAK_01324	DDOPLKKD_02860	PIONILGB_02174	BJJNDPOP_00951	DGNBOAGO_01877	CNOFAIPN_00780	DDKDJOHA_00695	OJGGIGDM_02177	CGLJGMBC_02030	NCKHPPGH_02783	EFLLALEB_02040	EIFGFLIN_01420	HAPJFMGH_00794	GJICOOFK_00792	JBHLHLGE_00838	MAOGDFAM_00885	JIGGDOMC_00853	AFIIAKMD_00002	EMIEEEJG_00882
group_2496		ABC transporter ATPase	51	51	1	13	4942				779	809	808	BNNKGHMD_02008	OAFAILLK_01450	HHKJHPED_00854	AANHBMMD_00128	GLEMLILO_01000	LCJHMHKE_02834	IALHGFMH_01897	HMMDJPNL_00860	HPHODELH_01044	GNIFCDKB_00080	EBOMFFAA_02148	KLGKFBHN_00908	IPDLGBFF_01089	CLDEACMB_00886	OMDOKDCL_00875	CALGCHMA_00996	GIGCOMBI_01037	HGKONBAK_01348	DDOPLKKD_02836	PIONILGB_02150	BJJNDPOP_00974	DGNBOAGO_01853	CNOFAIPN_00804	DDKDJOHA_00719	OJGGIGDM_02153	CGLJGMBC_02006	NCKHPPGH_02333	EFLLALEB_02016	EIFGFLIN_01510	HAPJFMGH_00827	GJICOOFK_00825	JBHLHLGE_00862	MAOGDFAM_00909	JIGGDOMC_00877	AFIIAKMD_00026	EMIEEEJG_00906
group_2499		galactose-1-phosphate uridylyltransferase	51	51	1	13	4963				1493	1493	1493	BNNKGHMD_02025	OAFAILLK_01467	HHKJHPED_00870	AANHBMMD_00147	GLEMLILO_01016	LCJHMHKE_01705	IALHGFMH_01881	HMMDJPNL_00877	HPHODELH_01061	GNIFCDKB_00064	EBOMFFAA_02164	KLGKFBHN_00925	IPDLGBFF_01105	CLDEACMB_00902	OMDOKDCL_00891	CALGCHMA_01013	GIGCOMBI_01054	HGKONBAK_01366	DDOPLKKD_02819	PIONILGB_02133	BJJNDPOP_00990	DGNBOAGO_01837	CNOFAIPN_00820	DDKDJOHA_00736	OJGGIGDM_02136	CGLJGMBC_01989	NCKHPPGH_02317	EFLLALEB_02000	EIFGFLIN_01526	HAPJFMGH_00843	GJICOOFK_00841	JBHLHLGE_00878	MAOGDFAM_00925	JIGGDOMC_00894	AFIIAKMD_00042	EMIEEEJG_00923
group_2500		hypothetical protein	51	51	1	13	4967				506	506	506	BNNKGHMD_02029	OAFAILLK_01471	HHKJHPED_00874	AANHBMMD_00151	GLEMLILO_01020	LCJHMHKE_01701	IALHGFMH_01877	HMMDJPNL_00881	HPHODELH_01065	GNIFCDKB_00060	EBOMFFAA_02168	KLGKFBHN_00929	IPDLGBFF_01109	CLDEACMB_00906	OMDOKDCL_00895	CALGCHMA_01017	GIGCOMBI_01058	HGKONBAK_01370	DDOPLKKD_02815	PIONILGB_02129	BJJNDPOP_00994	DGNBOAGO_01833	CNOFAIPN_00824	DDKDJOHA_00740	OJGGIGDM_02132	CGLJGMBC_01985	NCKHPPGH_02313	EFLLALEB_01996	EIFGFLIN_01530	HAPJFMGH_00847	GJICOOFK_00845	JBHLHLGE_00882	MAOGDFAM_00929	JIGGDOMC_00898	AFIIAKMD_00046	EMIEEEJG_00927
group_2501		hypothetical protein	51	51	1	13	4979				287	305	304	BNNKGHMD_02036	OAFAILLK_01479	HHKJHPED_00881	AANHBMMD_00158	GLEMLILO_01028	LCJHMHKE_01693	IALHGFMH_01870	HMMDJPNL_00888	HPHODELH_01072	GNIFCDKB_00054	EBOMFFAA_02175	KLGKFBHN_00936	IPDLGBFF_01116	CLDEACMB_00914	OMDOKDCL_00902	CALGCHMA_01024	GIGCOMBI_01065	HGKONBAK_01378	DDOPLKKD_02808	PIONILGB_02122	BJJNDPOP_01002	DGNBOAGO_01827	CNOFAIPN_00832	DDKDJOHA_00747	OJGGIGDM_02125	CGLJGMBC_01978	NCKHPPGH_02306	EFLLALEB_01990	EIFGFLIN_01537	HAPJFMGH_00854	GJICOOFK_00852	JBHLHLGE_00888	MAOGDFAM_00935	JIGGDOMC_00904	AFIIAKMD_00053	EMIEEEJG_00934
uspA_2		universal stress protein UspA	51	51	1	13	4980				431	431	431	BNNKGHMD_02037	OAFAILLK_01480	HHKJHPED_00882	AANHBMMD_00159	GLEMLILO_01029	LCJHMHKE_01692	IALHGFMH_01869	HMMDJPNL_00889	HPHODELH_01073	GNIFCDKB_00053	EBOMFFAA_02176	KLGKFBHN_00937	IPDLGBFF_01117	CLDEACMB_00915	OMDOKDCL_00903	CALGCHMA_01025	GIGCOMBI_01066	HGKONBAK_01379	DDOPLKKD_02807	PIONILGB_02121	BJJNDPOP_01003	DGNBOAGO_01826	CNOFAIPN_00833	DDKDJOHA_00748	OJGGIGDM_02124	CGLJGMBC_01977	NCKHPPGH_02305	EFLLALEB_01989	EIFGFLIN_01538	HAPJFMGH_00855	GJICOOFK_00853	JBHLHLGE_00889	MAOGDFAM_00936	JIGGDOMC_00905	AFIIAKMD_00054	EMIEEEJG_00935
group_2503		hypothetical protein	51	51	1	13	4981				242	242	242	BNNKGHMD_02038	OAFAILLK_01481	HHKJHPED_00883	AANHBMMD_00160	GLEMLILO_01030	LCJHMHKE_01691	IALHGFMH_01868	HMMDJPNL_00890	HPHODELH_01074	GNIFCDKB_00052	EBOMFFAA_02177	KLGKFBHN_00938	IPDLGBFF_01118	CLDEACMB_00916	OMDOKDCL_00904	CALGCHMA_01026	GIGCOMBI_01067	HGKONBAK_01380	DDOPLKKD_02806	PIONILGB_02120	BJJNDPOP_01004	DGNBOAGO_01825	CNOFAIPN_00834	DDKDJOHA_00749	OJGGIGDM_02123	CGLJGMBC_01976	NCKHPPGH_02304	EFLLALEB_01988	EIFGFLIN_01539	HAPJFMGH_00856	GJICOOFK_00854	JBHLHLGE_00890	MAOGDFAM_00937	JIGGDOMC_00906	AFIIAKMD_00055	EMIEEEJG_00936
group_2504		LPXTG-motif protein cell wall anchor domain protein	51	51	1	13	4987				1430	1436	1430	BNNKGHMD_02044	OAFAILLK_01487	HHKJHPED_00889	AANHBMMD_00166	GLEMLILO_01036	LCJHMHKE_01685	IALHGFMH_01862	HMMDJPNL_00896	HPHODELH_01080	GNIFCDKB_00045	EBOMFFAA_02183	KLGKFBHN_00944	IPDLGBFF_01124	CLDEACMB_00922	OMDOKDCL_00910	CALGCHMA_01032	GIGCOMBI_01073	HGKONBAK_01386	DDOPLKKD_02800	PIONILGB_02114	BJJNDPOP_01010	DGNBOAGO_01819	CNOFAIPN_00840	DDKDJOHA_00755	OJGGIGDM_02117	CGLJGMBC_01970	NCKHPPGH_02298	EFLLALEB_01982	EIFGFLIN_01545	HAPJFMGH_00862	GJICOOFK_00860	JBHLHLGE_00896	MAOGDFAM_00943	JIGGDOMC_00912	AFIIAKMD_00061	EMIEEEJG_00942
group_2507		3-keto-L-gulonate-6-phosphate decarboxylase	51	51	1	13	7888				638	638	638	BNNKGHMD_02081	OAFAILLK_01524	HHKJHPED_00925	AANHBMMD_00202	GLEMLILO_01073	LCJHMHKE_01648	IALHGFMH_01825	HMMDJPNL_00942	HPHODELH_01119	GNIFCDKB_02832	EBOMFFAA_02221	KLGKFBHN_00982	IPDLGBFF_01160	CLDEACMB_00960	OMDOKDCL_00995	CALGCHMA_01121	GIGCOMBI_01111	HGKONBAK_01423	DDOPLKKD_02763	PIONILGB_02076	BJJNDPOP_01099	DGNBOAGO_01779	CNOFAIPN_00876	DDKDJOHA_00792	OJGGIGDM_02080	CGLJGMBC_01933	NCKHPPGH_02215	EFLLALEB_01943	EIFGFLIN_01585	HAPJFMGH_00900	GJICOOFK_00898	JBHLHLGE_00935	MAOGDFAM_00982	JIGGDOMC_00951	AFIIAKMD_00097	EMIEEEJG_00979
group_2508		NUDIX family hydrolase	51	51	1	13	7876				413	446	445	BNNKGHMD_02092	OAFAILLK_01535	HHKJHPED_00941	AANHBMMD_00213	GLEMLILO_01084	LCJHMHKE_01637	IALHGFMH_01814	HMMDJPNL_00953	HPHODELH_01130	GNIFCDKB_02821	EBOMFFAA_02232	KLGKFBHN_00993	IPDLGBFF_01171	CLDEACMB_00971	OMDOKDCL_01006	CALGCHMA_01133	GIGCOMBI_01122	HGKONBAK_01434	DDOPLKKD_02752	PIONILGB_02065	BJJNDPOP_01110	DGNBOAGO_01768	CNOFAIPN_00887	DDKDJOHA_00804	OJGGIGDM_02068	CGLJGMBC_01922	NCKHPPGH_02204	EFLLALEB_01932	EIFGFLIN_01596	HAPJFMGH_00911	GJICOOFK_00909	JBHLHLGE_00946	MAOGDFAM_00993	JIGGDOMC_00962	AFIIAKMD_00108	EMIEEEJG_00990
group_2509		hypothetical protein	51	51	1	13	7867				542	542	542	BNNKGHMD_02101	OAFAILLK_01544	HHKJHPED_00950	AANHBMMD_00222	GLEMLILO_01093	LCJHMHKE_01628	IALHGFMH_01805	HMMDJPNL_00962	HPHODELH_01139	GNIFCDKB_02812	EBOMFFAA_02241	KLGKFBHN_01002	IPDLGBFF_01180	CLDEACMB_00980	OMDOKDCL_01015	CALGCHMA_01142	GIGCOMBI_01131	HGKONBAK_01443	DDOPLKKD_02743	PIONILGB_02056	BJJNDPOP_01119	DGNBOAGO_01759	CNOFAIPN_00896	DDKDJOHA_00813	OJGGIGDM_02059	CGLJGMBC_01913	NCKHPPGH_02195	EFLLALEB_01923	EIFGFLIN_01605	HAPJFMGH_00920	GJICOOFK_00918	JBHLHLGE_00955	MAOGDFAM_01002	JIGGDOMC_00971	AFIIAKMD_00117	EMIEEEJG_00999
group_2510		cell division protein DivIVA	51	51	1	13	7866				410	428	411	BNNKGHMD_02102	OAFAILLK_01545	HHKJHPED_00951	AANHBMMD_00223	GLEMLILO_01094	LCJHMHKE_01627	IALHGFMH_01804	HMMDJPNL_00963	HPHODELH_01140	GNIFCDKB_02811	EBOMFFAA_02242	KLGKFBHN_01003	IPDLGBFF_01181	CLDEACMB_00981	OMDOKDCL_01016	CALGCHMA_01143	GIGCOMBI_01132	HGKONBAK_01444	DDOPLKKD_02742	PIONILGB_02055	BJJNDPOP_01120	DGNBOAGO_01758	CNOFAIPN_00897	DDKDJOHA_00814	OJGGIGDM_02058	CGLJGMBC_01912	NCKHPPGH_02194	EFLLALEB_01922	EIFGFLIN_01606	HAPJFMGH_00921	GJICOOFK_00919	JBHLHLGE_00956	MAOGDFAM_01003	JIGGDOMC_00972	AFIIAKMD_00118	EMIEEEJG_01000
dinG		DEAD_2 helicase	51	51	1	13	7854				1787	2381	2369	BNNKGHMD_02113	OAFAILLK_01556	HHKJHPED_00962	AANHBMMD_00234	GLEMLILO_01105	LCJHMHKE_01616	IALHGFMH_01793	HMMDJPNL_00974	HPHODELH_01151	GNIFCDKB_02800	EBOMFFAA_02253	KLGKFBHN_01014	IPDLGBFF_01192	CLDEACMB_00992	OMDOKDCL_01027	CALGCHMA_01154	GIGCOMBI_01143	HGKONBAK_01455	DDOPLKKD_02731	PIONILGB_02044	BJJNDPOP_01131	DGNBOAGO_01746	CNOFAIPN_00908	DDKDJOHA_00825	OJGGIGDM_02047	CGLJGMBC_01901	NCKHPPGH_02183	EFLLALEB_01911	EIFGFLIN_01617	HAPJFMGH_00932	GJICOOFK_00930	JBHLHLGE_00967	MAOGDFAM_01014	JIGGDOMC_00983	AFIIAKMD_00129	EMIEEEJG_01011
group_2512		membrane protein	51	51	1	13	7818				866	1019	869	BNNKGHMD_02144	OAFAILLK_01587	HHKJHPED_00997	AANHBMMD_00265	GLEMLILO_01140	LCJHMHKE_01581	IALHGFMH_01762	HMMDJPNL_01010	HPHODELH_01186	GNIFCDKB_02765	EBOMFFAA_02284	KLGKFBHN_01045	IPDLGBFF_01223	CLDEACMB_01023	OMDOKDCL_01062	CALGCHMA_01189	GIGCOMBI_01174	HGKONBAK_01486	DDOPLKKD_02696	PIONILGB_02013	BJJNDPOP_01166	DGNBOAGO_01711	CNOFAIPN_00943	DDKDJOHA_00856	OJGGIGDM_02016	CGLJGMBC_01870	NCKHPPGH_02152	EFLLALEB_01876	EIFGFLIN_01652	HAPJFMGH_00967	GJICOOFK_00965	JBHLHLGE_01002	MAOGDFAM_01049	JIGGDOMC_01018	AFIIAKMD_00165	EMIEEEJG_01043
group_2513		hypothetical protein	51	51	1	13	7793				1055	1082	1081	BNNKGHMD_02159	OAFAILLK_01603	HHKJHPED_01020	AANHBMMD_00280	GLEMLILO_01155	LCJHMHKE_01566	IALHGFMH_01747	HMMDJPNL_01025	HPHODELH_01201	GNIFCDKB_02750	EBOMFFAA_02307	KLGKFBHN_01060	IPDLGBFF_01238	CLDEACMB_01038	OMDOKDCL_01077	CALGCHMA_01205	GIGCOMBI_01189	HGKONBAK_01502	DDOPLKKD_02681	PIONILGB_01998	BJJNDPOP_01181	DGNBOAGO_01696	CNOFAIPN_00958	DDKDJOHA_00871	OJGGIGDM_02001	CGLJGMBC_01855	NCKHPPGH_02137	EFLLALEB_01861	EIFGFLIN_01667	HAPJFMGH_00991	GJICOOFK_00989	JBHLHLGE_01017	MAOGDFAM_01064	JIGGDOMC_01033	AFIIAKMD_00180	EMIEEEJG_01058
group_2514		hypothetical protein	51	51	1	13	7759				341	341	341	BNNKGHMD_02190	OAFAILLK_01634	HHKJHPED_01051	AANHBMMD_00311	GLEMLILO_01186	LCJHMHKE_01534	IALHGFMH_01716	HMMDJPNL_01056	HPHODELH_01232	GNIFCDKB_02719	EBOMFFAA_02338	KLGKFBHN_01091	IPDLGBFF_01269	CLDEACMB_01069	OMDOKDCL_01108	CALGCHMA_01239	GIGCOMBI_01220	HGKONBAK_01533	DDOPLKKD_02650	PIONILGB_01967	BJJNDPOP_01213	DGNBOAGO_01665	CNOFAIPN_00989	DDKDJOHA_00902	OJGGIGDM_01970	CGLJGMBC_01824	NCKHPPGH_00354	EFLLALEB_01830	EIFGFLIN_01698	HAPJFMGH_01022	GJICOOFK_01020	JBHLHLGE_01048	MAOGDFAM_01095	JIGGDOMC_01064	AFIIAKMD_00211	EMIEEEJG_01089
group_2515		hypothetical protein	51	51	1	13	7754				107	107	107	BNNKGHMD_02194	OAFAILLK_01638	HHKJHPED_01055	AANHBMMD_00316	GLEMLILO_01190	LCJHMHKE_01530	IALHGFMH_01712	HMMDJPNL_01060	HPHODELH_01236	GNIFCDKB_02715	EBOMFFAA_02342	KLGKFBHN_01095	IPDLGBFF_01273	CLDEACMB_01073	OMDOKDCL_01112	CALGCHMA_01243	GIGCOMBI_01224	HGKONBAK_01537	DDOPLKKD_02646	PIONILGB_01963	BJJNDPOP_01217	DGNBOAGO_01661	CNOFAIPN_00993	DDKDJOHA_00906	OJGGIGDM_01966	CGLJGMBC_01820	NCKHPPGH_00359	EFLLALEB_01826	EIFGFLIN_01702	HAPJFMGH_01026	GJICOOFK_01024	JBHLHLGE_01052	MAOGDFAM_01099	JIGGDOMC_01068	AFIIAKMD_00215	EMIEEEJG_01093
group_2516		hypothetical protein	51	51	1	13	7750				344	461	456	BNNKGHMD_02198	OAFAILLK_01645	HHKJHPED_01061	AANHBMMD_00320	GLEMLILO_01194	LCJHMHKE_01526	IALHGFMH_01708	HMMDJPNL_01064	HPHODELH_01240	GNIFCDKB_02711	EBOMFFAA_02347	KLGKFBHN_01102	IPDLGBFF_01277	CLDEACMB_01077	OMDOKDCL_01116	CALGCHMA_01247	GIGCOMBI_01228	HGKONBAK_01541	DDOPLKKD_02642	PIONILGB_01956	BJJNDPOP_01221	DGNBOAGO_01657	CNOFAIPN_00997	DDKDJOHA_00910	OJGGIGDM_01962	CGLJGMBC_01814	NCKHPPGH_00364	EFLLALEB_01822	EIFGFLIN_01706	HAPJFMGH_01030	GJICOOFK_01028	JBHLHLGE_01056	MAOGDFAM_01103	JIGGDOMC_01072	AFIIAKMD_00219	EMIEEEJG_01097
group_2517		HAD superfamily hydrolase	51	51	1	13	7746				734	779	778	BNNKGHMD_02201	OAFAILLK_01648	HHKJHPED_01064	AANHBMMD_00323	GLEMLILO_01196	LCJHMHKE_01524	IALHGFMH_01705	HMMDJPNL_01067	HPHODELH_01242	GNIFCDKB_02709	EBOMFFAA_02350	KLGKFBHN_01105	IPDLGBFF_01280	CLDEACMB_01079	OMDOKDCL_01119	CALGCHMA_01250	GIGCOMBI_01231	HGKONBAK_01544	DDOPLKKD_02640	PIONILGB_01953	BJJNDPOP_01224	DGNBOAGO_01654	CNOFAIPN_00999	DDKDJOHA_00913	OJGGIGDM_01959	CGLJGMBC_01811	NCKHPPGH_00367	EFLLALEB_01819	EIFGFLIN_01709	HAPJFMGH_01034	GJICOOFK_01032	JBHLHLGE_01058	MAOGDFAM_01106	JIGGDOMC_01075	AFIIAKMD_00222	EMIEEEJG_01100
group_2518		hypothetical protein	51	51	1	13	7742				551	551	551	BNNKGHMD_02204	OAFAILLK_01651	HHKJHPED_01067	AANHBMMD_00326	GLEMLILO_01199	LCJHMHKE_01521	IALHGFMH_01702	HMMDJPNL_01070	HPHODELH_01245	GNIFCDKB_02706	EBOMFFAA_02353	KLGKFBHN_01108	IPDLGBFF_01283	CLDEACMB_01082	OMDOKDCL_01122	CALGCHMA_01253	GIGCOMBI_01234	HGKONBAK_01547	DDOPLKKD_02637	PIONILGB_01950	BJJNDPOP_01227	DGNBOAGO_01651	CNOFAIPN_01002	DDKDJOHA_00916	OJGGIGDM_01956	CGLJGMBC_01808	NCKHPPGH_00370	EFLLALEB_01816	EIFGFLIN_01712	HAPJFMGH_01037	GJICOOFK_01035	JBHLHLGE_01061	MAOGDFAM_01109	JIGGDOMC_01078	AFIIAKMD_00225	EMIEEEJG_01103
group_2519		hypothetical protein	51	51	1	13	7726				389	473	471	BNNKGHMD_02218	OAFAILLK_01665	HHKJHPED_01081	AANHBMMD_00340	GLEMLILO_01213	LCJHMHKE_01507	IALHGFMH_01685	HMMDJPNL_01087	HPHODELH_01259	GNIFCDKB_02692	EBOMFFAA_02367	KLGKFBHN_01122	IPDLGBFF_01297	CLDEACMB_01096	OMDOKDCL_01136	CALGCHMA_01267	GIGCOMBI_01248	HGKONBAK_01561	DDOPLKKD_02623	PIONILGB_01936	BJJNDPOP_01242	DGNBOAGO_01637	CNOFAIPN_01016	DDKDJOHA_00930	OJGGIGDM_01942	CGLJGMBC_01794	NCKHPPGH_00384	EFLLALEB_01802	EIFGFLIN_01726	HAPJFMGH_01054	GJICOOFK_01052	JBHLHLGE_01075	MAOGDFAM_01123	JIGGDOMC_01092	AFIIAKMD_00239	EMIEEEJG_01117
group_2520		hypothetical protein	51	51	1	13	7720				92	92	92	BNNKGHMD_02223	OAFAILLK_01670	HHKJHPED_01087	AANHBMMD_00345	GLEMLILO_01218	LCJHMHKE_01503	IALHGFMH_01680	HMMDJPNL_01092	HPHODELH_01264	GNIFCDKB_02687	EBOMFFAA_02372	KLGKFBHN_01127	IPDLGBFF_01302	CLDEACMB_01101	OMDOKDCL_01141	CALGCHMA_01272	GIGCOMBI_01253	HGKONBAK_01566	DDOPLKKD_02618	PIONILGB_01931	BJJNDPOP_01247	DGNBOAGO_01632	CNOFAIPN_01020	DDKDJOHA_00935	OJGGIGDM_01937	CGLJGMBC_01789	NCKHPPGH_00389	EFLLALEB_01797	EIFGFLIN_01731	HAPJFMGH_01059	GJICOOFK_01057	JBHLHLGE_01080	MAOGDFAM_01128	JIGGDOMC_01097	AFIIAKMD_00244	EMIEEEJG_01122
group_2521		PadR family transcriptional regulator	51	51	1	13	7703				323	341	326	BNNKGHMD_02240	OAFAILLK_01686	HHKJHPED_01103	AANHBMMD_00362	GLEMLILO_01234	LCJHMHKE_01487	IALHGFMH_01664	HMMDJPNL_01108	HPHODELH_01280	GNIFCDKB_02671	EBOMFFAA_02388	KLGKFBHN_01143	IPDLGBFF_01318	CLDEACMB_01117	OMDOKDCL_01157	CALGCHMA_01288	GIGCOMBI_01269	HGKONBAK_01583	DDOPLKKD_02602	PIONILGB_01915	BJJNDPOP_01263	DGNBOAGO_01616	CNOFAIPN_01036	DDKDJOHA_00953	OJGGIGDM_01919	CGLJGMBC_01773	NCKHPPGH_00404	EFLLALEB_01781	EIFGFLIN_01747	HAPJFMGH_01075	GJICOOFK_01073	JBHLHLGE_01096	MAOGDFAM_01144	JIGGDOMC_01113	AFIIAKMD_00260	EMIEEEJG_01138
cynR_2		HTH-type transcriptional regulator CynR	51	51	1	13	7697				677	875	859	BNNKGHMD_02246	OAFAILLK_01692	HHKJHPED_01109	AANHBMMD_00368	GLEMLILO_01240	LCJHMHKE_01481	IALHGFMH_01658	HMMDJPNL_01114	HPHODELH_01286	GNIFCDKB_02665	EBOMFFAA_02394	KLGKFBHN_01149	IPDLGBFF_01324	CLDEACMB_01123	OMDOKDCL_01163	CALGCHMA_01294	GIGCOMBI_01275	HGKONBAK_01589	DDOPLKKD_02596	PIONILGB_01909	BJJNDPOP_01269	DGNBOAGO_01610	CNOFAIPN_01042	DDKDJOHA_00959	OJGGIGDM_01913	CGLJGMBC_01767	NCKHPPGH_00410	EFLLALEB_01775	EIFGFLIN_01753	HAPJFMGH_01081	GJICOOFK_01079	JBHLHLGE_01102	MAOGDFAM_01150	JIGGDOMC_01119	AFIIAKMD_00266	EMIEEEJG_01144
group_2523		metallophosphoesterase	51	51	1	13	7685				734	734	734	BNNKGHMD_02253	OAFAILLK_01699	HHKJHPED_01118	AANHBMMD_00375	GLEMLILO_01247	LCJHMHKE_01474	IALHGFMH_01651	HMMDJPNL_01128	HPHODELH_01293	GNIFCDKB_02658	EBOMFFAA_02401	KLGKFBHN_01156	IPDLGBFF_01331	CLDEACMB_01130	OMDOKDCL_01170	CALGCHMA_01302	GIGCOMBI_01282	HGKONBAK_01596	DDOPLKKD_02589	PIONILGB_01902	BJJNDPOP_01277	DGNBOAGO_01603	CNOFAIPN_01049	DDKDJOHA_00966	OJGGIGDM_01906	CGLJGMBC_01760	NCKHPPGH_00417	EFLLALEB_01768	EIFGFLIN_01761	HAPJFMGH_01088	GJICOOFK_01086	JBHLHLGE_01109	MAOGDFAM_01157	JIGGDOMC_01126	AFIIAKMD_00273	EMIEEEJG_01151
group_2528		hypothetical protein	51	51	1	13	7593				767	767	767	BNNKGHMD_02315	OAFAILLK_01759	HHKJHPED_01165	AANHBMMD_00437	GLEMLILO_01300	LCJHMHKE_01421	IALHGFMH_01590	HMMDJPNL_01181	HPHODELH_01337	GNIFCDKB_02606	EBOMFFAA_02470	KLGKFBHN_01221	IPDLGBFF_01384	CLDEACMB_01196	OMDOKDCL_01222	CALGCHMA_01346	GIGCOMBI_01350	HGKONBAK_01657	DDOPLKKD_02545	PIONILGB_01841	BJJNDPOP_01321	DGNBOAGO_01549	CNOFAIPN_01101	DDKDJOHA_01029	OJGGIGDM_01843	CGLJGMBC_01695	NCKHPPGH_00476	EFLLALEB_01714	EIFGFLIN_01805	HAPJFMGH_01140	GJICOOFK_01138	JBHLHLGE_01162	MAOGDFAM_01210	JIGGDOMC_01178	AFIIAKMD_00327	EMIEEEJG_01205
group_2529		metallo-beta-lactamase domain-containing protein	51	51	1	13	7579				674	674	674	BNNKGHMD_02324	OAFAILLK_01769	HHKJHPED_01174	AANHBMMD_00446	GLEMLILO_01309	LCJHMHKE_01412	IALHGFMH_01581	HMMDJPNL_01194	HPHODELH_01346	GNIFCDKB_02597	EBOMFFAA_02479	KLGKFBHN_01231	IPDLGBFF_01393	CLDEACMB_01205	OMDOKDCL_01231	CALGCHMA_01356	GIGCOMBI_01359	HGKONBAK_01666	DDOPLKKD_02536	PIONILGB_01832	BJJNDPOP_01330	DGNBOAGO_01540	CNOFAIPN_01110	DDKDJOHA_01038	OJGGIGDM_01834	CGLJGMBC_01686	NCKHPPGH_00485	EFLLALEB_01705	EIFGFLIN_01814	HAPJFMGH_01149	GJICOOFK_01147	JBHLHLGE_01171	MAOGDFAM_01219	JIGGDOMC_01187	AFIIAKMD_00340	EMIEEEJG_01218
mobA		putative molybdenum cofactor guanylyltransferase	51	51	1	13	7562				515	575	537	BNNKGHMD_02338	OAFAILLK_01783	HHKJHPED_01188	AANHBMMD_00460	GLEMLILO_01323	LCJHMHKE_01398	IALHGFMH_01567	HMMDJPNL_01208	HPHODELH_01360	GNIFCDKB_02583	EBOMFFAA_02496	KLGKFBHN_01245	IPDLGBFF_01407	CLDEACMB_01219	OMDOKDCL_01245	CALGCHMA_01370	GIGCOMBI_01373	HGKONBAK_01680	DDOPLKKD_02522	PIONILGB_01818	BJJNDPOP_01345	DGNBOAGO_01526	CNOFAIPN_01124	DDKDJOHA_01052	OJGGIGDM_01820	CGLJGMBC_01672	NCKHPPGH_00499	EFLLALEB_01691	EIFGFLIN_01828	HAPJFMGH_01163	GJICOOFK_01161	JBHLHLGE_01185	MAOGDFAM_01234	JIGGDOMC_01201	AFIIAKMD_00354	EMIEEEJG_01232
hndC		NADP-reducing hydrogenase subunit HndC	51	51	1	13	7557				1091	1298	1293	BNNKGHMD_02342	OAFAILLK_01787	HHKJHPED_01192	AANHBMMD_00464	GLEMLILO_01327	LCJHMHKE_01394	IALHGFMH_01563	HMMDJPNL_01212	HPHODELH_01364	GNIFCDKB_02579	EBOMFFAA_02500	KLGKFBHN_01249	IPDLGBFF_01411	CLDEACMB_01223	OMDOKDCL_01249	CALGCHMA_01375	GIGCOMBI_01377	HGKONBAK_01684	DDOPLKKD_02518	PIONILGB_01814	BJJNDPOP_01349	DGNBOAGO_01522	CNOFAIPN_01128	DDKDJOHA_01056	OJGGIGDM_01816	CGLJGMBC_01668	NCKHPPGH_00503	EFLLALEB_01687	EIFGFLIN_01832	HAPJFMGH_01167	GJICOOFK_01165	JBHLHLGE_01189	MAOGDFAM_01238	JIGGDOMC_01205	AFIIAKMD_00358	EMIEEEJG_01236
group_2532		hypothetical protein	51	51	1	13	7550				971	971	971	BNNKGHMD_02349	OAFAILLK_01794	HHKJHPED_01199	AANHBMMD_00471	GLEMLILO_01334	LCJHMHKE_01386	IALHGFMH_01556	HMMDJPNL_01220	HPHODELH_01371	GNIFCDKB_02572	EBOMFFAA_02507	KLGKFBHN_01256	IPDLGBFF_01418	CLDEACMB_01230	OMDOKDCL_01256	CALGCHMA_01382	GIGCOMBI_01384	HGKONBAK_01691	DDOPLKKD_02511	PIONILGB_01807	BJJNDPOP_01356	DGNBOAGO_01515	CNOFAIPN_01135	DDKDJOHA_01063	OJGGIGDM_01809	CGLJGMBC_01661	NCKHPPGH_00511	EFLLALEB_01680	EIFGFLIN_01839	HAPJFMGH_01174	GJICOOFK_01172	JBHLHLGE_01197	MAOGDFAM_01246	JIGGDOMC_01212	AFIIAKMD_00366	EMIEEEJG_01244
group_2533		diaminopimelate decarboxylase	51	51	1	13	7422				1232	1292	1290	BNNKGHMD_02388	OAFAILLK_01830	HHKJHPED_01235	AANHBMMD_00509	GLEMLILO_01438	LCJHMHKE_00607	IALHGFMH_01520	HMMDJPNL_01327	HPHODELH_01407	GNIFCDKB_02535	EBOMFFAA_02544	KLGKFBHN_01292	IPDLGBFF_01527	CLDEACMB_01266	OMDOKDCL_01292	CALGCHMA_01496	GIGCOMBI_01421	HGKONBAK_01728	DDOPLKKD_02475	PIONILGB_01696	BJJNDPOP_01486	DGNBOAGO_01479	CNOFAIPN_01169	DDKDJOHA_01102	OJGGIGDM_01770	CGLJGMBC_01625	NCKHPPGH_00547	EFLLALEB_01644	EIFGFLIN_01875	HAPJFMGH_01282	GJICOOFK_01280	JBHLHLGE_01233	MAOGDFAM_01282	JIGGDOMC_01249	AFIIAKMD_00402	EMIEEEJG_01280
group_2535		hypothetical protein	51	51	1	13	7395				302	302	302	BNNKGHMD_02414	OAFAILLK_01856	HHKJHPED_01255	AANHBMMD_00535	GLEMLILO_01459	LCJHMHKE_00585	IALHGFMH_01494	HMMDJPNL_01353	HPHODELH_01434	GNIFCDKB_02509	EBOMFFAA_02570	KLGKFBHN_01318	IPDLGBFF_01547	CLDEACMB_01293	OMDOKDCL_01312	CALGCHMA_01523	GIGCOMBI_01441	HGKONBAK_01755	DDOPLKKD_02448	PIONILGB_01670	BJJNDPOP_01514	DGNBOAGO_01453	CNOFAIPN_01190	DDKDJOHA_01128	OJGGIGDM_01744	CGLJGMBC_01599	NCKHPPGH_00572	EFLLALEB_01618	EIFGFLIN_01901	HAPJFMGH_01308	GJICOOFK_01306	JBHLHLGE_01259	MAOGDFAM_01308	JIGGDOMC_01275	AFIIAKMD_00427	EMIEEEJG_01306
group_2536		hypothetical protein	51	51	1	13	7392				338	377	373	BNNKGHMD_02417	OAFAILLK_01859	HHKJHPED_01258	AANHBMMD_00538	GLEMLILO_01462	LCJHMHKE_00582	IALHGFMH_01491	HMMDJPNL_01356	HPHODELH_01437	GNIFCDKB_02506	EBOMFFAA_02573	KLGKFBHN_01321	IPDLGBFF_01550	CLDEACMB_01296	OMDOKDCL_01315	CALGCHMA_01526	GIGCOMBI_01444	HGKONBAK_01758	DDOPLKKD_02445	PIONILGB_01667	BJJNDPOP_01517	DGNBOAGO_01450	CNOFAIPN_01193	DDKDJOHA_01131	OJGGIGDM_01741	CGLJGMBC_01596	NCKHPPGH_00575	EFLLALEB_01615	EIFGFLIN_01904	HAPJFMGH_01311	GJICOOFK_01309	JBHLHLGE_01262	MAOGDFAM_01311	JIGGDOMC_01278	AFIIAKMD_00430	EMIEEEJG_01311
group_2537		tetratricopeptide repeat protein	51	51	1	13	7372				311	1256	1237	BNNKGHMD_02436	OAFAILLK_01878	HHKJHPED_01277	AANHBMMD_00557	GLEMLILO_01481	LCJHMHKE_00563	IALHGFMH_01472	HMMDJPNL_01375	HPHODELH_01456	GNIFCDKB_02487	EBOMFFAA_02592	KLGKFBHN_01340	IPDLGBFF_01569	CLDEACMB_01315	OMDOKDCL_01334	CALGCHMA_01546	GIGCOMBI_01463	HGKONBAK_01777	DDOPLKKD_02426	PIONILGB_01648	BJJNDPOP_01536	DGNBOAGO_01431	CNOFAIPN_01212	DDKDJOHA_01150	OJGGIGDM_01722	CGLJGMBC_01577	NCKHPPGH_00593	EFLLALEB_01596	EIFGFLIN_01923	HAPJFMGH_01330	GJICOOFK_01328	JBHLHLGE_01281	MAOGDFAM_01330	JIGGDOMC_01297	AFIIAKMD_00449	EMIEEEJG_01330
group_2538		shikimate kinase	51	51	1	13	7357				506	506	506	BNNKGHMD_02450	OAFAILLK_01892	HHKJHPED_01291	AANHBMMD_00571	GLEMLILO_01495	LCJHMHKE_00549	IALHGFMH_01458	HMMDJPNL_01389	HPHODELH_01470	GNIFCDKB_02473	EBOMFFAA_02606	KLGKFBHN_01354	IPDLGBFF_01583	CLDEACMB_01329	OMDOKDCL_01348	CALGCHMA_01561	GIGCOMBI_01477	HGKONBAK_01791	DDOPLKKD_02412	PIONILGB_01634	BJJNDPOP_01550	DGNBOAGO_01417	CNOFAIPN_01226	DDKDJOHA_01164	OJGGIGDM_01708	CGLJGMBC_01563	NCKHPPGH_00606	EFLLALEB_01582	EIFGFLIN_01937	HAPJFMGH_01344	GJICOOFK_01342	JBHLHLGE_01295	MAOGDFAM_01344	JIGGDOMC_01311	AFIIAKMD_00463	EMIEEEJG_01344
group_2539		iron-sulfur cluster-binding protein	51	51	1	13	7340				923	1169	1164	BNNKGHMD_02461	OAFAILLK_01903	HHKJHPED_01302	AANHBMMD_00582	GLEMLILO_01506	LCJHMHKE_00538	IALHGFMH_01447	HMMDJPNL_01400	HPHODELH_01481	GNIFCDKB_02462	EBOMFFAA_00001	KLGKFBHN_01365	IPDLGBFF_01594	CLDEACMB_01346	OMDOKDCL_01359	CALGCHMA_01572	GIGCOMBI_01488	HGKONBAK_01803	DDOPLKKD_02401	PIONILGB_01623	BJJNDPOP_01561	DGNBOAGO_01406	CNOFAIPN_01237	DDKDJOHA_01175	OJGGIGDM_01697	CGLJGMBC_01552	NCKHPPGH_00618	EFLLALEB_01571	EIFGFLIN_01948	HAPJFMGH_01355	GJICOOFK_01353	JBHLHLGE_01306	MAOGDFAM_01355	JIGGDOMC_01322	AFIIAKMD_00474	EMIEEEJG_01355
tkt		transketolase	51	51	1	13	7337				1775	1994	1989	BNNKGHMD_02464	OAFAILLK_01906	HHKJHPED_01305	AANHBMMD_00585	GLEMLILO_01509	LCJHMHKE_00535	IALHGFMH_01444	HMMDJPNL_01403	HPHODELH_01484	GNIFCDKB_02459	EBOMFFAA_00004	KLGKFBHN_01368	IPDLGBFF_01597	CLDEACMB_01349	OMDOKDCL_01362	CALGCHMA_01575	GIGCOMBI_01491	HGKONBAK_01806	DDOPLKKD_02398	PIONILGB_01620	BJJNDPOP_01564	DGNBOAGO_01403	CNOFAIPN_01240	DDKDJOHA_01178	OJGGIGDM_01694	CGLJGMBC_01549	NCKHPPGH_00621	EFLLALEB_01568	EIFGFLIN_01951	HAPJFMGH_01358	GJICOOFK_01356	JBHLHLGE_01309	MAOGDFAM_01358	JIGGDOMC_01325	AFIIAKMD_00477	EMIEEEJG_01358
group_2541		GNAT family acetyltransferase	51	51	1	13	7327				362	527	523	BNNKGHMD_02471	OAFAILLK_01913	HHKJHPED_01313	AANHBMMD_00592	GLEMLILO_01517	LCJHMHKE_00527	IALHGFMH_01437	HMMDJPNL_01411	HPHODELH_01491	GNIFCDKB_02451	EBOMFFAA_00011	KLGKFBHN_01375	IPDLGBFF_01605	CLDEACMB_01357	OMDOKDCL_01369	CALGCHMA_01584	GIGCOMBI_01498	HGKONBAK_01814	DDOPLKKD_02391	PIONILGB_01613	BJJNDPOP_01571	DGNBOAGO_01396	CNOFAIPN_01248	DDKDJOHA_01185	OJGGIGDM_01687	CGLJGMBC_01542	NCKHPPGH_00628	EFLLALEB_01561	EIFGFLIN_01959	HAPJFMGH_01365	GJICOOFK_01363	JBHLHLGE_01316	MAOGDFAM_01365	JIGGDOMC_01332	AFIIAKMD_00485	EMIEEEJG_01366
group_2542		ABC transporter ATP-binding protein/permease	51	51	1	13	7323				1532	1778	1768	BNNKGHMD_02474	OAFAILLK_01916	HHKJHPED_01316	AANHBMMD_00595	GLEMLILO_01520	LCJHMHKE_00524	IALHGFMH_01434	HMMDJPNL_01414	HPHODELH_01494	GNIFCDKB_02448	EBOMFFAA_00014	KLGKFBHN_01378	IPDLGBFF_01608	CLDEACMB_01360	OMDOKDCL_01372	CALGCHMA_01587	GIGCOMBI_01501	HGKONBAK_01817	DDOPLKKD_02388	PIONILGB_01610	BJJNDPOP_01574	DGNBOAGO_01393	CNOFAIPN_01251	DDKDJOHA_01188	OJGGIGDM_01684	CGLJGMBC_01539	NCKHPPGH_00631	EFLLALEB_01558	EIFGFLIN_01962	HAPJFMGH_01368	GJICOOFK_01366	JBHLHLGE_01319	MAOGDFAM_01368	JIGGDOMC_01335	AFIIAKMD_00488	EMIEEEJG_01369
group_2543		hypothetical protein	51	51	1	13	7321				1010	1010	1010	BNNKGHMD_02476	OAFAILLK_01918	HHKJHPED_01318	AANHBMMD_00597	GLEMLILO_01522	LCJHMHKE_00522	IALHGFMH_01432	HMMDJPNL_01416	HPHODELH_01496	GNIFCDKB_02446	EBOMFFAA_00016	KLGKFBHN_01380	IPDLGBFF_01610	CLDEACMB_01362	OMDOKDCL_01374	CALGCHMA_01589	GIGCOMBI_01503	HGKONBAK_01819	DDOPLKKD_02386	PIONILGB_01608	BJJNDPOP_01576	DGNBOAGO_01391	CNOFAIPN_01253	DDKDJOHA_01190	OJGGIGDM_01682	CGLJGMBC_01537	NCKHPPGH_00633	EFLLALEB_01556	EIFGFLIN_01964	HAPJFMGH_01370	GJICOOFK_01368	JBHLHLGE_01321	MAOGDFAM_01370	JIGGDOMC_01337	AFIIAKMD_00490	EMIEEEJG_01371
phrB		Deoxyribodipyrimidine photo-lyase	51	51	1	13	7318				1433	1433	1433	BNNKGHMD_02482	OAFAILLK_01920	HHKJHPED_01320	AANHBMMD_00603	GLEMLILO_01524	LCJHMHKE_00520	IALHGFMH_01430	HMMDJPNL_01419	HPHODELH_01498	GNIFCDKB_02440	EBOMFFAA_00018	KLGKFBHN_01382	IPDLGBFF_01612	CLDEACMB_01367	OMDOKDCL_01379	CALGCHMA_01591	GIGCOMBI_01505	HGKONBAK_01825	DDOPLKKD_02384	PIONILGB_01606	BJJNDPOP_01578	DGNBOAGO_01389	CNOFAIPN_01255	DDKDJOHA_01196	OJGGIGDM_01676	CGLJGMBC_01535	NCKHPPGH_00635	EFLLALEB_01554	EIFGFLIN_01969	HAPJFMGH_01372	GJICOOFK_01370	JBHLHLGE_01324	MAOGDFAM_01373	JIGGDOMC_01342	AFIIAKMD_00493	EMIEEEJG_01374
lacG_3		6-phospho-beta-glucosidase	51	51	1	13	7304				1409	1409	1409	BNNKGHMD_02489	OAFAILLK_01927	HHKJHPED_01327	AANHBMMD_00610	GLEMLILO_01531	LCJHMHKE_00513	IALHGFMH_01423	HMMDJPNL_01426	HPHODELH_01505	GNIFCDKB_02433	EBOMFFAA_00025	KLGKFBHN_01389	IPDLGBFF_01619	CLDEACMB_01374	OMDOKDCL_01386	CALGCHMA_01598	GIGCOMBI_01512	HGKONBAK_01831	DDOPLKKD_02377	PIONILGB_01599	BJJNDPOP_01585	DGNBOAGO_01382	CNOFAIPN_01262	DDKDJOHA_01203	OJGGIGDM_01669	CGLJGMBC_01528	NCKHPPGH_00642	EFLLALEB_01547	EIFGFLIN_01976	HAPJFMGH_01379	GJICOOFK_01377	JBHLHLGE_01331	MAOGDFAM_01380	JIGGDOMC_01349	AFIIAKMD_00501	EMIEEEJG_01381
pduV		Propanediol utilization protein PduV	51	51	1	13	7265				443	530	446	BNNKGHMD_02518	OAFAILLK_01962	HHKJHPED_01356	AANHBMMD_00639	GLEMLILO_01560	LCJHMHKE_00484	IALHGFMH_01394	HMMDJPNL_01461	HPHODELH_01540	GNIFCDKB_02404	EBOMFFAA_00054	KLGKFBHN_01418	IPDLGBFF_01648	CLDEACMB_01403	OMDOKDCL_01416	CALGCHMA_01627	GIGCOMBI_01541	HGKONBAK_01866	DDOPLKKD_02342	PIONILGB_01570	BJJNDPOP_01614	DGNBOAGO_01353	CNOFAIPN_01291	DDKDJOHA_01232	OJGGIGDM_01640	CGLJGMBC_01499	NCKHPPGH_00671	EFLLALEB_01518	EIFGFLIN_02005	HAPJFMGH_01408	GJICOOFK_01406	JBHLHLGE_01360	MAOGDFAM_01409	JIGGDOMC_01381	AFIIAKMD_00536	EMIEEEJG_01416
group_2549		2-dehydropantoate 2-reductase	51	51	1	13	7249				371	941	907	BNNKGHMD_02534	OAFAILLK_01978	HHKJHPED_01372	AANHBMMD_00655	GLEMLILO_01576	LCJHMHKE_00468	IALHGFMH_01333	HMMDJPNL_01477	HPHODELH_01556	GNIFCDKB_02388	EBOMFFAA_00070	KLGKFBHN_01434	IPDLGBFF_01664	CLDEACMB_01419	OMDOKDCL_01432	CALGCHMA_01643	GIGCOMBI_01557	HGKONBAK_01882	DDOPLKKD_02326	PIONILGB_01554	BJJNDPOP_01630	DGNBOAGO_01337	CNOFAIPN_01307	DDKDJOHA_01248	OJGGIGDM_01624	CGLJGMBC_01483	NCKHPPGH_00685	EFLLALEB_01502	EIFGFLIN_02021	HAPJFMGH_01424	GJICOOFK_01422	JBHLHLGE_01376	MAOGDFAM_01425	JIGGDOMC_01397	AFIIAKMD_00552	EMIEEEJG_01432
pta		Phosphate acetyltransferase	51	51	1	13	7150				821	821	821	BNNKGHMD_02542	OAFAILLK_01986	HHKJHPED_01380	AANHBMMD_00663	GLEMLILO_01585	LCJHMHKE_00460	IALHGFMH_01325	HMMDJPNL_01485	HPHODELH_01564	GNIFCDKB_02380	EBOMFFAA_00079	KLGKFBHN_01442	IPDLGBFF_01672	CLDEACMB_01427	OMDOKDCL_01440	CALGCHMA_01651	GIGCOMBI_01565	HGKONBAK_01890	DDOPLKKD_02318	PIONILGB_01546	BJJNDPOP_01638	DGNBOAGO_01315	CNOFAIPN_01315	DDKDJOHA_01256	OJGGIGDM_01616	CGLJGMBC_01475	NCKHPPGH_00693	EFLLALEB_01475	EIFGFLIN_02029	HAPJFMGH_01432	GJICOOFK_01430	JBHLHLGE_01384	MAOGDFAM_01433	JIGGDOMC_01405	AFIIAKMD_00560	EMIEEEJG_01440
group_2551		hypothetical protein	51	51	1	13	7147				545	698	692	BNNKGHMD_02545	OAFAILLK_01989	HHKJHPED_01383	AANHBMMD_00666	GLEMLILO_01588	LCJHMHKE_00457	IALHGFMH_01322	HMMDJPNL_01488	HPHODELH_01567	GNIFCDKB_02377	EBOMFFAA_00082	KLGKFBHN_01445	IPDLGBFF_01675	CLDEACMB_01430	OMDOKDCL_01443	CALGCHMA_01654	GIGCOMBI_01568	HGKONBAK_01893	DDOPLKKD_02315	PIONILGB_01543	BJJNDPOP_01641	DGNBOAGO_01312	CNOFAIPN_01318	DDKDJOHA_01259	OJGGIGDM_01613	CGLJGMBC_01472	NCKHPPGH_00696	EFLLALEB_01472	EIFGFLIN_02032	HAPJFMGH_01435	GJICOOFK_01433	JBHLHLGE_01387	MAOGDFAM_01436	JIGGDOMC_01408	AFIIAKMD_00563	EMIEEEJG_01443
bcrA		bacitracin transport ATP-binding protein BcrA	51	51	1	13	7133				854	854	854	BNNKGHMD_02556	OAFAILLK_01998	HHKJHPED_01390	AANHBMMD_00677	GLEMLILO_01597	LCJHMHKE_00448	IALHGFMH_01313	HMMDJPNL_01498	HPHODELH_01576	GNIFCDKB_02368	EBOMFFAA_00091	KLGKFBHN_01454	IPDLGBFF_01686	CLDEACMB_01439	OMDOKDCL_01452	CALGCHMA_01663	GIGCOMBI_01577	HGKONBAK_01900	DDOPLKKD_02306	PIONILGB_01534	BJJNDPOP_01650	DGNBOAGO_01303	CNOFAIPN_01327	DDKDJOHA_01269	OJGGIGDM_01603	CGLJGMBC_01463	NCKHPPGH_00705	EFLLALEB_01463	EIFGFLIN_02042	HAPJFMGH_01444	GJICOOFK_01442	JBHLHLGE_01394	MAOGDFAM_01445	JIGGDOMC_01417	AFIIAKMD_00572	EMIEEEJG_01453
group_2555		hypothetical protein	51	51	1	13	7118				467	467	467	BNNKGHMD_02570	OAFAILLK_02012	HHKJHPED_01405	AANHBMMD_00691	GLEMLILO_01611	LCJHMHKE_00434	IALHGFMH_01299	HMMDJPNL_01512	HPHODELH_01590	GNIFCDKB_02354	EBOMFFAA_00105	KLGKFBHN_01468	IPDLGBFF_01700	CLDEACMB_01453	OMDOKDCL_01466	CALGCHMA_01677	GIGCOMBI_01591	HGKONBAK_01914	DDOPLKKD_02292	PIONILGB_01520	BJJNDPOP_01664	DGNBOAGO_01289	CNOFAIPN_01341	DDKDJOHA_01283	OJGGIGDM_01589	CGLJGMBC_01449	NCKHPPGH_00719	EFLLALEB_01449	EIFGFLIN_02056	HAPJFMGH_01458	GJICOOFK_01456	JBHLHLGE_01408	MAOGDFAM_01459	JIGGDOMC_01431	AFIIAKMD_00586	EMIEEEJG_01467
group_2556		flavin reductase	51	51	1	13	7111				482	554	546	BNNKGHMD_02577	OAFAILLK_02019	HHKJHPED_01412	AANHBMMD_00698	GLEMLILO_01618	LCJHMHKE_00427	IALHGFMH_01292	HMMDJPNL_01519	HPHODELH_01597	GNIFCDKB_02347	EBOMFFAA_00112	KLGKFBHN_01475	IPDLGBFF_01707	CLDEACMB_01460	OMDOKDCL_01473	CALGCHMA_01685	GIGCOMBI_01598	HGKONBAK_01921	DDOPLKKD_02285	PIONILGB_01513	BJJNDPOP_01671	DGNBOAGO_01282	CNOFAIPN_01348	DDKDJOHA_01290	OJGGIGDM_01582	CGLJGMBC_01442	NCKHPPGH_00727	EFLLALEB_01442	EIFGFLIN_02063	HAPJFMGH_01465	GJICOOFK_01463	JBHLHLGE_01415	MAOGDFAM_01466	JIGGDOMC_01438	AFIIAKMD_00593	EMIEEEJG_01474
group_2557		transcriptional regulator, MerR family	51	51	1	13	7109				614	755	752	BNNKGHMD_02578	OAFAILLK_02020	HHKJHPED_01413	AANHBMMD_00699	GLEMLILO_01619	LCJHMHKE_00426	IALHGFMH_01291	HMMDJPNL_01520	HPHODELH_01598	GNIFCDKB_02346	EBOMFFAA_00113	KLGKFBHN_01476	IPDLGBFF_01708	CLDEACMB_01461	OMDOKDCL_01474	CALGCHMA_01686	GIGCOMBI_01599	HGKONBAK_01922	DDOPLKKD_02284	PIONILGB_01512	BJJNDPOP_01672	DGNBOAGO_01281	CNOFAIPN_01349	DDKDJOHA_01291	OJGGIGDM_01581	CGLJGMBC_01441	NCKHPPGH_00728	EFLLALEB_01441	EIFGFLIN_02064	HAPJFMGH_01466	GJICOOFK_01464	JBHLHLGE_01416	MAOGDFAM_01467	JIGGDOMC_01439	AFIIAKMD_00594	EMIEEEJG_01475
group_2558		hypothetical protein	51	51	1	13	7106				464	464	464	BNNKGHMD_02581	OAFAILLK_02023	HHKJHPED_01416	AANHBMMD_00702	GLEMLILO_01622	LCJHMHKE_00423	IALHGFMH_01288	HMMDJPNL_01523	HPHODELH_01601	GNIFCDKB_02343	EBOMFFAA_00116	KLGKFBHN_01479	IPDLGBFF_01711	CLDEACMB_01464	OMDOKDCL_01477	CALGCHMA_01689	GIGCOMBI_01602	HGKONBAK_01925	DDOPLKKD_02281	PIONILGB_01509	BJJNDPOP_01675	DGNBOAGO_01278	CNOFAIPN_01352	DDKDJOHA_01294	OJGGIGDM_01578	CGLJGMBC_01438	NCKHPPGH_00731	EFLLALEB_01438	EIFGFLIN_02067	HAPJFMGH_01469	GJICOOFK_01467	JBHLHLGE_01419	MAOGDFAM_01470	JIGGDOMC_01442	AFIIAKMD_00597	EMIEEEJG_01478
carA		carbamoyl-phosphate synthase small subunit	51	51	1	13	7090				1079	1103	1102	BNNKGHMD_02596	OAFAILLK_02038	HHKJHPED_01432	AANHBMMD_00717	GLEMLILO_01637	LCJHMHKE_00408	IALHGFMH_01273	HMMDJPNL_01538	HPHODELH_01616	GNIFCDKB_02328	EBOMFFAA_00131	KLGKFBHN_01494	IPDLGBFF_01726	CLDEACMB_01479	OMDOKDCL_01492	CALGCHMA_01705	GIGCOMBI_01617	HGKONBAK_01940	DDOPLKKD_02266	PIONILGB_01494	BJJNDPOP_01690	DGNBOAGO_01263	CNOFAIPN_01367	DDKDJOHA_01309	OJGGIGDM_01563	CGLJGMBC_01423	NCKHPPGH_00746	EFLLALEB_01423	EIFGFLIN_02082	HAPJFMGH_01484	GJICOOFK_01482	JBHLHLGE_01434	MAOGDFAM_01485	JIGGDOMC_01457	AFIIAKMD_00612	EMIEEEJG_01493
group_2560		ribonuclease HI	51	51	1	13	7079				407	407	407	BNNKGHMD_02607	OAFAILLK_02049	HHKJHPED_01443	AANHBMMD_00728	GLEMLILO_01648	LCJHMHKE_00397	IALHGFMH_01262	HMMDJPNL_01549	HPHODELH_01627	GNIFCDKB_02317	EBOMFFAA_00142	KLGKFBHN_01505	IPDLGBFF_01737	CLDEACMB_01490	OMDOKDCL_01503	CALGCHMA_01716	GIGCOMBI_01628	HGKONBAK_01951	DDOPLKKD_02255	PIONILGB_01483	BJJNDPOP_01701	DGNBOAGO_01252	CNOFAIPN_01378	DDKDJOHA_01320	OJGGIGDM_01552	CGLJGMBC_01412	NCKHPPGH_00757	EFLLALEB_01412	EIFGFLIN_02093	HAPJFMGH_01495	GJICOOFK_01493	JBHLHLGE_01445	MAOGDFAM_01496	JIGGDOMC_01468	AFIIAKMD_00623	EMIEEEJG_01504
group_2561		3-dehydroquinate dehydratase	51	51	1	13	7077				761	800	783	BNNKGHMD_02609	OAFAILLK_02051	HHKJHPED_01445	AANHBMMD_00730	GLEMLILO_01650	LCJHMHKE_00395	IALHGFMH_01260	HMMDJPNL_01551	HPHODELH_01629	GNIFCDKB_02315	EBOMFFAA_00144	KLGKFBHN_01507	IPDLGBFF_01739	CLDEACMB_01492	OMDOKDCL_01505	CALGCHMA_01718	GIGCOMBI_01630	HGKONBAK_01953	DDOPLKKD_02253	PIONILGB_01481	BJJNDPOP_01703	DGNBOAGO_01250	CNOFAIPN_01380	DDKDJOHA_01322	OJGGIGDM_01550	CGLJGMBC_01410	NCKHPPGH_00759	EFLLALEB_01410	EIFGFLIN_02095	HAPJFMGH_01497	GJICOOFK_01495	JBHLHLGE_01447	MAOGDFAM_01498	JIGGDOMC_01470	AFIIAKMD_00625	EMIEEEJG_01506
group_2562		hypothetical protein	51	51	1	13	7071				662	662	662	BNNKGHMD_02615	OAFAILLK_02057	HHKJHPED_01451	AANHBMMD_00736	GLEMLILO_01656	LCJHMHKE_00389	IALHGFMH_01254	HMMDJPNL_01557	HPHODELH_01635	GNIFCDKB_02309	EBOMFFAA_00150	KLGKFBHN_01513	IPDLGBFF_01745	CLDEACMB_01498	OMDOKDCL_01511	CALGCHMA_01724	GIGCOMBI_01636	HGKONBAK_01959	DDOPLKKD_02247	PIONILGB_01475	BJJNDPOP_01709	DGNBOAGO_01244	CNOFAIPN_01386	DDKDJOHA_01328	OJGGIGDM_01544	CGLJGMBC_01404	NCKHPPGH_00765	EFLLALEB_01404	EIFGFLIN_02101	HAPJFMGH_01503	GJICOOFK_01501	JBHLHLGE_01453	MAOGDFAM_01504	JIGGDOMC_01476	AFIIAKMD_00631	EMIEEEJG_01512
group_2563		phosphate binding protein	51	51	1	13	7043				650	854	850	BNNKGHMD_02637	OAFAILLK_02079	HHKJHPED_01474	AANHBMMD_00758	GLEMLILO_01676	LCJHMHKE_00369	IALHGFMH_01229	HMMDJPNL_01579	HPHODELH_01655	GNIFCDKB_02287	EBOMFFAA_00172	KLGKFBHN_01536	IPDLGBFF_01767	CLDEACMB_01521	OMDOKDCL_01531	CALGCHMA_01744	GIGCOMBI_01658	HGKONBAK_01982	DDOPLKKD_02227	PIONILGB_01455	BJJNDPOP_01733	DGNBOAGO_01222	CNOFAIPN_01406	DDKDJOHA_01350	OJGGIGDM_01522	CGLJGMBC_01381	NCKHPPGH_00788	EFLLALEB_01382	EIFGFLIN_02126	HAPJFMGH_01524	GJICOOFK_01522	JBHLHLGE_01476	MAOGDFAM_01526	JIGGDOMC_01498	AFIIAKMD_00654	EMIEEEJG_01592
group_2564		hypothetical protein	51	51	1	13	7029				233	233	233	BNNKGHMD_02648	OAFAILLK_02090	HHKJHPED_01485	AANHBMMD_00769	GLEMLILO_01688	LCJHMHKE_00357	IALHGFMH_01217	HMMDJPNL_01591	HPHODELH_01666	GNIFCDKB_02275	EBOMFFAA_00188	KLGKFBHN_01548	IPDLGBFF_01778	CLDEACMB_01537	OMDOKDCL_01543	CALGCHMA_01756	GIGCOMBI_01669	HGKONBAK_01993	DDOPLKKD_02216	PIONILGB_01443	BJJNDPOP_01746	DGNBOAGO_01211	CNOFAIPN_01421	DDKDJOHA_01361	OJGGIGDM_01511	CGLJGMBC_01369	NCKHPPGH_00800	EFLLALEB_01371	EIFGFLIN_02138	HAPJFMGH_01541	GJICOOFK_01539	JBHLHLGE_01488	MAOGDFAM_01537	JIGGDOMC_01509	AFIIAKMD_00666	EMIEEEJG_01604
group_2565		membrane protein	51	51	1	13	7027				521	635	527	BNNKGHMD_02650	OAFAILLK_02092	HHKJHPED_01487	AANHBMMD_00771	GLEMLILO_01690	LCJHMHKE_00355	IALHGFMH_01215	HMMDJPNL_01593	HPHODELH_01668	GNIFCDKB_02273	EBOMFFAA_00190	KLGKFBHN_01550	IPDLGBFF_01780	CLDEACMB_01539	OMDOKDCL_01545	CALGCHMA_01758	GIGCOMBI_01671	HGKONBAK_01995	DDOPLKKD_02213	PIONILGB_01441	BJJNDPOP_01748	DGNBOAGO_01209	CNOFAIPN_01423	DDKDJOHA_01363	OJGGIGDM_01509	CGLJGMBC_01367	NCKHPPGH_00802	EFLLALEB_01369	EIFGFLIN_02140	HAPJFMGH_01543	GJICOOFK_01541	JBHLHLGE_01490	MAOGDFAM_01539	JIGGDOMC_01511	AFIIAKMD_00668	EMIEEEJG_01606
purE		phosphoribosylaminoimidazole carboxylase catalytic subunit	51	51	1	13	7012				488	488	488	BNNKGHMD_02663	OAFAILLK_02106	HHKJHPED_01500	AANHBMMD_00784	GLEMLILO_01703	LCJHMHKE_00342	IALHGFMH_01202	HMMDJPNL_01606	HPHODELH_01680	GNIFCDKB_02260	EBOMFFAA_00203	KLGKFBHN_01564	IPDLGBFF_01793	CLDEACMB_01552	OMDOKDCL_01558	CALGCHMA_01772	GIGCOMBI_01684	HGKONBAK_02008	DDOPLKKD_02200	PIONILGB_01428	BJJNDPOP_01761	DGNBOAGO_01196	CNOFAIPN_01436	DDKDJOHA_01376	OJGGIGDM_01496	CGLJGMBC_01354	NCKHPPGH_00815	EFLLALEB_01356	EIFGFLIN_02153	HAPJFMGH_01556	GJICOOFK_01554	JBHLHLGE_01503	MAOGDFAM_01552	JIGGDOMC_01524	AFIIAKMD_00681	EMIEEEJG_01619
bga_2		Beta-galactosidase	51	51	1	13	6993				1568	1784	1779	BNNKGHMD_02678	OAFAILLK_02121	HHKJHPED_01515	AANHBMMD_00799	GLEMLILO_01718	LCJHMHKE_00327	IALHGFMH_01186	HMMDJPNL_01621	HPHODELH_01695	GNIFCDKB_02245	EBOMFFAA_00218	KLGKFBHN_01579	IPDLGBFF_01808	CLDEACMB_01567	OMDOKDCL_01574	CALGCHMA_01787	GIGCOMBI_01699	HGKONBAK_02023	DDOPLKKD_02185	PIONILGB_01413	BJJNDPOP_01778	DGNBOAGO_01181	CNOFAIPN_01451	DDKDJOHA_01393	OJGGIGDM_01479	CGLJGMBC_01339	NCKHPPGH_00830	EFLLALEB_01341	EIFGFLIN_02169	HAPJFMGH_01572	GJICOOFK_01570	JBHLHLGE_01518	MAOGDFAM_01567	JIGGDOMC_01539	AFIIAKMD_00696	EMIEEEJG_01634
group_2568		glycosyl transferase family protein	51	51	1	13	6987				899	902	901	BNNKGHMD_02683	OAFAILLK_02126	HHKJHPED_01521	AANHBMMD_00804	GLEMLILO_01723	LCJHMHKE_00322	IALHGFMH_01181	HMMDJPNL_01626	HPHODELH_01700	GNIFCDKB_02240	EBOMFFAA_00223	KLGKFBHN_01584	IPDLGBFF_01813	CLDEACMB_01572	OMDOKDCL_01579	CALGCHMA_01792	GIGCOMBI_01704	HGKONBAK_02030	DDOPLKKD_02180	PIONILGB_01408	BJJNDPOP_01783	DGNBOAGO_01176	CNOFAIPN_01456	DDKDJOHA_01398	OJGGIGDM_01474	CGLJGMBC_01334	NCKHPPGH_00835	EFLLALEB_01336	EIFGFLIN_02174	HAPJFMGH_01577	GJICOOFK_01575	JBHLHLGE_01523	MAOGDFAM_01572	JIGGDOMC_01544	AFIIAKMD_00701	EMIEEEJG_01639
group_2578		hypothetical protein	51	51	1	13	6827				503	944	935	BNNKGHMD_02757	OAFAILLK_02216	HHKJHPED_01546	AANHBMMD_00878	GLEMLILO_01818	LCJHMHKE_00267	IALHGFMH_01112	HMMDJPNL_01674	HPHODELH_01776	GNIFCDKB_02171	EBOMFFAA_00294	KLGKFBHN_01617	IPDLGBFF_01887	CLDEACMB_01626	OMDOKDCL_01635	CALGCHMA_01850	GIGCOMBI_01775	HGKONBAK_02064	DDOPLKKD_02106	PIONILGB_01390	BJJNDPOP_01860	DGNBOAGO_01144	CNOFAIPN_01524	DDKDJOHA_01471	OJGGIGDM_01401	CGLJGMBC_01287	NCKHPPGH_00882	EFLLALEB_01304	EIFGFLIN_02201	HAPJFMGH_01631	GJICOOFK_01629	JBHLHLGE_01591	MAOGDFAM_01641	JIGGDOMC_01612	AFIIAKMD_00778	EMIEEEJG_01657
glpO		alpha-glycerophosphate oxidase	51	51	1	13	6807				1682	1829	1826	BNNKGHMD_02774	OAFAILLK_02233	HHKJHPED_01561	AANHBMMD_00895	GLEMLILO_01835	LCJHMHKE_00250	IALHGFMH_01095	HMMDJPNL_01691	HPHODELH_01793	GNIFCDKB_02153	EBOMFFAA_00313	KLGKFBHN_01634	IPDLGBFF_01904	CLDEACMB_01643	OMDOKDCL_01652	CALGCHMA_01869	GIGCOMBI_01792	HGKONBAK_02081	DDOPLKKD_02089	PIONILGB_01373	BJJNDPOP_01877	DGNBOAGO_01127	CNOFAIPN_01541	DDKDJOHA_01488	OJGGIGDM_01384	CGLJGMBC_01270	NCKHPPGH_00900	EFLLALEB_01287	EIFGFLIN_02221	HAPJFMGH_01648	GJICOOFK_01646	JBHLHLGE_01608	MAOGDFAM_01658	JIGGDOMC_01629	AFIIAKMD_00795	EMIEEEJG_01674
group_2580		pyridine nucleotide-disulfide oxidoreductase	51	51	1	13	6802				863	1334	1324	BNNKGHMD_02777	OAFAILLK_02237	HHKJHPED_01564	AANHBMMD_00898	GLEMLILO_01838	LCJHMHKE_00247	IALHGFMH_01092	HMMDJPNL_01694	HPHODELH_01796	GNIFCDKB_02150	EBOMFFAA_00316	KLGKFBHN_01637	IPDLGBFF_01907	CLDEACMB_01646	OMDOKDCL_01655	CALGCHMA_01872	GIGCOMBI_01795	HGKONBAK_02084	DDOPLKKD_02086	PIONILGB_01370	BJJNDPOP_01880	DGNBOAGO_01124	CNOFAIPN_01544	DDKDJOHA_01491	OJGGIGDM_01381	CGLJGMBC_01267	NCKHPPGH_00903	EFLLALEB_01284	EIFGFLIN_02224	HAPJFMGH_01651	GJICOOFK_01650	JBHLHLGE_01611	MAOGDFAM_01661	JIGGDOMC_01632	AFIIAKMD_00798	EMIEEEJG_01677
group_2581		hypothetical protein	51	51	1	13	6792				434	443	434	BNNKGHMD_02780	OAFAILLK_02240	HHKJHPED_01568	AANHBMMD_00901	GLEMLILO_01841	LCJHMHKE_00244	IALHGFMH_01089	HMMDJPNL_01698	HPHODELH_01799	GNIFCDKB_02147	EBOMFFAA_00319	KLGKFBHN_01640	IPDLGBFF_01910	CLDEACMB_01649	OMDOKDCL_01658	CALGCHMA_01875	GIGCOMBI_01798	HGKONBAK_02087	DDOPLKKD_02083	PIONILGB_01367	BJJNDPOP_01883	DGNBOAGO_01121	CNOFAIPN_01547	DDKDJOHA_01494	OJGGIGDM_01378	CGLJGMBC_01264	NCKHPPGH_00906	EFLLALEB_01281	EIFGFLIN_02227	HAPJFMGH_01654	GJICOOFK_01653	JBHLHLGE_01614	MAOGDFAM_01664	JIGGDOMC_01635	AFIIAKMD_00801	EMIEEEJG_01682
group_2582		hypothetical protein	51	51	1	13	6787				254	395	392	BNNKGHMD_02785	OAFAILLK_02245	HHKJHPED_01573	AANHBMMD_00906	GLEMLILO_01846	LCJHMHKE_00239	IALHGFMH_01084	HMMDJPNL_01703	HPHODELH_01804	GNIFCDKB_02142	EBOMFFAA_00324	KLGKFBHN_01645	IPDLGBFF_01915	CLDEACMB_01654	OMDOKDCL_01663	CALGCHMA_01880	GIGCOMBI_01803	HGKONBAK_02092	DDOPLKKD_02078	PIONILGB_01362	BJJNDPOP_01888	DGNBOAGO_01116	CNOFAIPN_01552	DDKDJOHA_01499	OJGGIGDM_01373	CGLJGMBC_01259	NCKHPPGH_00911	EFLLALEB_01276	EIFGFLIN_02232	HAPJFMGH_01659	GJICOOFK_01658	JBHLHLGE_01619	MAOGDFAM_01669	JIGGDOMC_01640	AFIIAKMD_00806	EMIEEEJG_01687
group_2583		hypothetical protein	51	51	1	13	6781				149	149	149	BNNKGHMD_02790	OAFAILLK_02249	HHKJHPED_01576	AANHBMMD_00911	GLEMLILO_01849	LCJHMHKE_00236	IALHGFMH_01081	HMMDJPNL_01706	HPHODELH_01809	GNIFCDKB_02139	EBOMFFAA_00327	KLGKFBHN_01648	IPDLGBFF_01918	CLDEACMB_01657	OMDOKDCL_01666	CALGCHMA_01883	GIGCOMBI_01806	HGKONBAK_02095	DDOPLKKD_02073	PIONILGB_01359	BJJNDPOP_01891	DGNBOAGO_01113	CNOFAIPN_01555	DDKDJOHA_01504	OJGGIGDM_01368	CGLJGMBC_01256	NCKHPPGH_00914	EFLLALEB_01273	EIFGFLIN_02235	HAPJFMGH_01662	GJICOOFK_01661	JBHLHLGE_01622	MAOGDFAM_01672	JIGGDOMC_01643	AFIIAKMD_00809	EMIEEEJG_01690
group_2584		hypothetical protein	51	51	1	13	6779				350	350	350	BNNKGHMD_02792	OAFAILLK_02251	HHKJHPED_01578	AANHBMMD_00913	GLEMLILO_01851	LCJHMHKE_00234	IALHGFMH_01079	HMMDJPNL_01708	HPHODELH_01811	GNIFCDKB_02137	EBOMFFAA_00329	KLGKFBHN_01650	IPDLGBFF_01920	CLDEACMB_01659	OMDOKDCL_01668	CALGCHMA_01885	GIGCOMBI_01808	HGKONBAK_02097	DDOPLKKD_02071	PIONILGB_01357	BJJNDPOP_01893	DGNBOAGO_01111	CNOFAIPN_01557	DDKDJOHA_01506	OJGGIGDM_01366	CGLJGMBC_01254	NCKHPPGH_00916	EFLLALEB_01271	EIFGFLIN_02237	HAPJFMGH_01664	GJICOOFK_01663	JBHLHLGE_01624	MAOGDFAM_01674	JIGGDOMC_01645	AFIIAKMD_00811	EMIEEEJG_01692
group_2585		PTS system, mannose/fructose/sorbose-specific IIB component	51	51	1	13	6774				125	470	449	BNNKGHMD_02797	OAFAILLK_02256	HHKJHPED_01583	AANHBMMD_00918	GLEMLILO_01856	LCJHMHKE_00229	IALHGFMH_01074	HMMDJPNL_01713	HPHODELH_01816	GNIFCDKB_02132	EBOMFFAA_00334	KLGKFBHN_01655	IPDLGBFF_01925	CLDEACMB_01664	OMDOKDCL_01673	CALGCHMA_01890	GIGCOMBI_01813	HGKONBAK_02102	DDOPLKKD_02066	PIONILGB_01352	BJJNDPOP_01898	DGNBOAGO_01106	CNOFAIPN_01562	DDKDJOHA_01511	OJGGIGDM_01361	CGLJGMBC_01249	NCKHPPGH_00921	EFLLALEB_01266	EIFGFLIN_02242	HAPJFMGH_01669	GJICOOFK_01668	JBHLHLGE_01629	MAOGDFAM_01679	JIGGDOMC_01650	AFIIAKMD_00816	EMIEEEJG_01697
group_2586		PTS system, mannose/fructose/sorbose-specific IIA component	51	51	1	13	6773				419	464	459	BNNKGHMD_02798	OAFAILLK_02257	HHKJHPED_01584	AANHBMMD_00919	GLEMLILO_01857	LCJHMHKE_00228	IALHGFMH_01073	HMMDJPNL_01714	HPHODELH_01817	GNIFCDKB_02131	EBOMFFAA_00335	KLGKFBHN_01656	IPDLGBFF_01926	CLDEACMB_01665	OMDOKDCL_01674	CALGCHMA_01891	GIGCOMBI_01814	HGKONBAK_02103	DDOPLKKD_02065	PIONILGB_01351	BJJNDPOP_01899	DGNBOAGO_01105	CNOFAIPN_01563	DDKDJOHA_01512	OJGGIGDM_01360	CGLJGMBC_01248	NCKHPPGH_00922	EFLLALEB_01265	EIFGFLIN_02243	HAPJFMGH_01670	GJICOOFK_01669	JBHLHLGE_01630	MAOGDFAM_01680	JIGGDOMC_01651	AFIIAKMD_00817	EMIEEEJG_01698
group_2587		phosphomethylpyrimidine kinase	51	51	1	13	6760				644	815	808	BNNKGHMD_02810	OAFAILLK_02269	HHKJHPED_01596	AANHBMMD_00931	GLEMLILO_01869	LCJHMHKE_00216	IALHGFMH_01061	HMMDJPNL_01726	HPHODELH_01829	GNIFCDKB_02119	EBOMFFAA_00347	KLGKFBHN_01668	IPDLGBFF_01938	CLDEACMB_01677	OMDOKDCL_01686	CALGCHMA_01904	GIGCOMBI_01826	HGKONBAK_02115	DDOPLKKD_02053	PIONILGB_01339	BJJNDPOP_01912	DGNBOAGO_01094	CNOFAIPN_01575	DDKDJOHA_01524	OJGGIGDM_01348	CGLJGMBC_01236	NCKHPPGH_00934	EFLLALEB_01254	EIFGFLIN_02255	HAPJFMGH_01682	GJICOOFK_01681	JBHLHLGE_01643	MAOGDFAM_01692	JIGGDOMC_01662	AFIIAKMD_00829	EMIEEEJG_01710
rsmE		16S ribosomal RNA methyltransferase RsmE	51	51	1	13	6754				545	752	747	BNNKGHMD_02815	OAFAILLK_02274	HHKJHPED_01601	AANHBMMD_00936	GLEMLILO_01874	LCJHMHKE_00211	IALHGFMH_01056	HMMDJPNL_01731	HPHODELH_01834	GNIFCDKB_02114	EBOMFFAA_00353	KLGKFBHN_01673	IPDLGBFF_01943	CLDEACMB_01682	OMDOKDCL_01691	CALGCHMA_01911	GIGCOMBI_01831	HGKONBAK_02120	DDOPLKKD_02048	PIONILGB_01334	BJJNDPOP_01917	DGNBOAGO_01089	CNOFAIPN_01580	DDKDJOHA_01529	OJGGIGDM_01343	CGLJGMBC_01231	NCKHPPGH_00939	EFLLALEB_01249	EIFGFLIN_02260	HAPJFMGH_01687	GJICOOFK_01686	JBHLHLGE_01648	MAOGDFAM_01697	JIGGDOMC_01667	AFIIAKMD_00834	EMIEEEJG_01715
ackA		acetate kinase	51	51	1	13	6747				1133	1187	1185	BNNKGHMD_02822	OAFAILLK_02281	HHKJHPED_01608	AANHBMMD_00943	GLEMLILO_01881	LCJHMHKE_00204	IALHGFMH_01049	HMMDJPNL_01738	HPHODELH_01841	GNIFCDKB_02107	EBOMFFAA_00360	KLGKFBHN_01680	IPDLGBFF_01950	CLDEACMB_01689	OMDOKDCL_01698	CALGCHMA_01918	GIGCOMBI_01838	HGKONBAK_02127	DDOPLKKD_02041	PIONILGB_01327	BJJNDPOP_01924	DGNBOAGO_01082	CNOFAIPN_01587	DDKDJOHA_01536	OJGGIGDM_01336	CGLJGMBC_01224	NCKHPPGH_00946	EFLLALEB_01242	EIFGFLIN_02267	HAPJFMGH_01694	GJICOOFK_01693	JBHLHLGE_01655	MAOGDFAM_01704	JIGGDOMC_01674	AFIIAKMD_00841	EMIEEEJG_01722
group_2590		Competence protein ComGF	51	51	1	13	6744				419	434	433	BNNKGHMD_02825	OAFAILLK_02284	HHKJHPED_01611	AANHBMMD_00946	GLEMLILO_01884	LCJHMHKE_00201	IALHGFMH_01046	HMMDJPNL_01741	HPHODELH_01844	GNIFCDKB_02104	EBOMFFAA_00363	KLGKFBHN_01683	IPDLGBFF_01953	CLDEACMB_01692	OMDOKDCL_01701	CALGCHMA_01921	GIGCOMBI_01841	HGKONBAK_02130	DDOPLKKD_02038	PIONILGB_01324	BJJNDPOP_01927	DGNBOAGO_01079	CNOFAIPN_01590	DDKDJOHA_01539	OJGGIGDM_01333	CGLJGMBC_01221	NCKHPPGH_00949	EFLLALEB_01239	EIFGFLIN_02270	HAPJFMGH_01697	GJICOOFK_01696	JBHLHLGE_01658	MAOGDFAM_01707	JIGGDOMC_01677	AFIIAKMD_00844	EMIEEEJG_01725
group_2603		periplasmic solute binding protein	51	51	1	13	6710				827	926	922	BNNKGHMD_02929	OAFAILLK_02374	HHKJHPED_01642	AANHBMMD_00977	GLEMLILO_01972	LCJHMHKE_00114	IALHGFMH_00968	HMMDJPNL_01829	HPHODELH_01876	GNIFCDKB_02018	EBOMFFAA_00394	KLGKFBHN_01773	IPDLGBFF_01984	CLDEACMB_01722	OMDOKDCL_01787	CALGCHMA_02011	GIGCOMBI_01871	HGKONBAK_02214	DDOPLKKD_01955	PIONILGB_01244	BJJNDPOP_01958	DGNBOAGO_00989	CNOFAIPN_01620	DDKDJOHA_01622	OJGGIGDM_01250	CGLJGMBC_01137	NCKHPPGH_01032	EFLLALEB_01158	EIFGFLIN_02301	HAPJFMGH_01776	GJICOOFK_01775	JBHLHLGE_01688	MAOGDFAM_01796	JIGGDOMC_01769	AFIIAKMD_00898	EMIEEEJG_01756
hflX		GTP-binding protein HflX	51	51	1	13	6646				1241	1250	1241	BNNKGHMD_02951	OAFAILLK_02397	HHKJHPED_01664	AANHBMMD_00999	GLEMLILO_02057	LCJHMHKE_00092	IALHGFMH_00945	HMMDJPNL_01851	HPHODELH_01959	GNIFCDKB_01997	EBOMFFAA_00417	KLGKFBHN_01795	IPDLGBFF_02007	CLDEACMB_01744	OMDOKDCL_01809	CALGCHMA_02036	GIGCOMBI_01892	HGKONBAK_02236	DDOPLKKD_01933	PIONILGB_01221	BJJNDPOP_02043	DGNBOAGO_00967	CNOFAIPN_01642	DDKDJOHA_01644	OJGGIGDM_01228	CGLJGMBC_01114	NCKHPPGH_01055	EFLLALEB_01136	EIFGFLIN_02325	HAPJFMGH_01798	GJICOOFK_01797	JBHLHLGE_01711	MAOGDFAM_01882	JIGGDOMC_01791	AFIIAKMD_00920	EMIEEEJG_01778
group_2605		undecaprenyl-phosphate galactosephosphotransferase	51	51	1	13	6576				1397	1397	1397	BNNKGHMD_02964	OAFAILLK_02411	HHKJHPED_01679	AANHBMMD_01013	GLEMLILO_02072	LCJHMHKE_00077	IALHGFMH_00930	HMMDJPNL_01864	HPHODELH_01974	GNIFCDKB_01983	EBOMFFAA_00432	KLGKFBHN_01811	IPDLGBFF_02023	CLDEACMB_01759	OMDOKDCL_01824	CALGCHMA_02051	GIGCOMBI_01905	HGKONBAK_02254	DDOPLKKD_01919	PIONILGB_01206	BJJNDPOP_02059	DGNBOAGO_00953	CNOFAIPN_01657	DDKDJOHA_01659	OJGGIGDM_01213	CGLJGMBC_01099	NCKHPPGH_01070	EFLLALEB_01122	EIFGFLIN_02340	HAPJFMGH_01813	GJICOOFK_01812	JBHLHLGE_01724	MAOGDFAM_01896	JIGGDOMC_01806	AFIIAKMD_00933	EMIEEEJG_01792
group_2606		glycosyl transferase family protein	51	51	1	13	6562				725	725	725	BNNKGHMD_02973	OAFAILLK_02420	HHKJHPED_01689	AANHBMMD_01022	GLEMLILO_02082	LCJHMHKE_00067	IALHGFMH_00921	HMMDJPNL_01873	HPHODELH_01984	GNIFCDKB_01973	EBOMFFAA_00441	KLGKFBHN_01820	IPDLGBFF_02032	CLDEACMB_01768	OMDOKDCL_01834	CALGCHMA_02060	GIGCOMBI_01914	HGKONBAK_02263	DDOPLKKD_01909	PIONILGB_01197	BJJNDPOP_02068	DGNBOAGO_00943	CNOFAIPN_01667	DDKDJOHA_01668	OJGGIGDM_01204	CGLJGMBC_01090	NCKHPPGH_01079	EFLLALEB_01112	EIFGFLIN_02349	HAPJFMGH_01822	GJICOOFK_01821	JBHLHLGE_01733	MAOGDFAM_01905	JIGGDOMC_01816	AFIIAKMD_00942	EMIEEEJG_01801
group_2607		phenazine biosynthesis protein PhzF family protein	51	51	1	13	6523				845	845	845	BNNKGHMD_02991	OAFAILLK_02437	HHKJHPED_01706	AANHBMMD_01040	GLEMLILO_02100	LCJHMHKE_00049	IALHGFMH_00841	HMMDJPNL_01892	HPHODELH_02002	GNIFCDKB_01955	EBOMFFAA_00459	KLGKFBHN_01837	IPDLGBFF_02050	CLDEACMB_01786	OMDOKDCL_01852	CALGCHMA_02078	GIGCOMBI_01934	HGKONBAK_02342	DDOPLKKD_01891	PIONILGB_01179	BJJNDPOP_02086	DGNBOAGO_00925	CNOFAIPN_01685	DDKDJOHA_01685	OJGGIGDM_01187	CGLJGMBC_01072	NCKHPPGH_01097	EFLLALEB_01094	EIFGFLIN_02367	HAPJFMGH_01902	GJICOOFK_01901	JBHLHLGE_01751	MAOGDFAM_01923	JIGGDOMC_01834	AFIIAKMD_00960	EMIEEEJG_01884
group_2609		arginine repressor protein	51	51	1	13	2524				488	497	495	BNNKGHMD_00152	OAFAILLK_00475	HHKJHPED_00095	AANHBMMD_02142	GLEMLILO_00092	LCJHMHKE_02309	IALHGFMH_02628	HMMDJPNL_00091	HPHODELH_00088	GNIFCDKB_00934	EBOMFFAA_01400	KLGKFBHN_00095	IPDLGBFF_00094	CLDEACMB_00096	OMDOKDCL_00112	CALGCHMA_00156	GIGCOMBI_02775	HGKONBAK_00507	DDOPLKKD_00870	PIONILGB_00581	BJJNDPOP_00098	DGNBOAGO_02763	CNOFAIPN_00090	DDKDJOHA_02653	OJGGIGDM_00219	CGLJGMBC_00095	NCKHPPGH_01682	EFLLALEB_00088	EIFGFLIN_00472	HAPJFMGH_00088	GJICOOFK_00088	JBHLHLGE_00130	MAOGDFAM_00132	JIGGDOMC_00106	AFIIAKMD_01923	EMIEEEJG_00097
group_2658		arylsulfatase	51	51	1	13	6785				1538	1856	1829	BNNKGHMD_02789	OAFAILLK_02248	HHKJHPED_01575	AANHBMMD_00910	GLEMLILO_01848	LCJHMHKE_00237	IALHGFMH_01082	HMMDJPNL_01705	HPHODELH_01808	GNIFCDKB_02140	EBOMFFAA_00326	KLGKFBHN_01647	IPDLGBFF_01917	CLDEACMB_01656	OMDOKDCL_01665	CALGCHMA_01882	GIGCOMBI_01805	HGKONBAK_02094	DDOPLKKD_02074	PIONILGB_01360	BJJNDPOP_01890	DGNBOAGO_01114	CNOFAIPN_01554	DDKDJOHA_01503	OJGGIGDM_01369	CGLJGMBC_01257	NCKHPPGH_00913	EFLLALEB_01274	EIFGFLIN_02234	HAPJFMGH_01661	GJICOOFK_01660	JBHLHLGE_01621	MAOGDFAM_01671	JIGGDOMC_01642	AFIIAKMD_00808	EMIEEEJG_01689
RBKS		Ribokinase	51	51	1	13	6813				1913	1919	1913	BNNKGHMD_02769	OAFAILLK_02227	HHKJHPED_01558	AANHBMMD_00890	GLEMLILO_01830	LCJHMHKE_00255	IALHGFMH_01100	HMMDJPNL_01686	HPHODELH_01788	GNIFCDKB_02158	EBOMFFAA_00307	KLGKFBHN_01629	IPDLGBFF_01899	CLDEACMB_01638	OMDOKDCL_01647	CALGCHMA_01862	GIGCOMBI_01787	HGKONBAK_02076	DDOPLKKD_02094	PIONILGB_01378	BJJNDPOP_01872	DGNBOAGO_01132	CNOFAIPN_01536	DDKDJOHA_01483	OJGGIGDM_01389	CGLJGMBC_01275	NCKHPPGH_00895	EFLLALEB_01292	EIFGFLIN_02213	HAPJFMGH_01643	GJICOOFK_01641	JBHLHLGE_01603	MAOGDFAM_01653	JIGGDOMC_01624	AFIIAKMD_00790	EMIEEEJG_01669
group_2745		serine/threonine-protein kinase	51	51	1	13	8888				2156	2168	2156	BNNKGHMD_00987	OAFAILLK_00186	HHKJHPED_02431	AANHBMMD_01837	GLEMLILO_02926	LCJHMHKE_01857	IALHGFMH_00210	HMMDJPNL_02512	HPHODELH_02864	GNIFCDKB_01229	EBOMFFAA_01105	KLGKFBHN_02746	IPDLGBFF_02708	CLDEACMB_02478	OMDOKDCL_02548	CALGCHMA_02742	GIGCOMBI_00235	HGKONBAK_00816	DDOPLKKD_01153	PIONILGB_00295	BJJNDPOP_02952	DGNBOAGO_00276	CNOFAIPN_02325	DDKDJOHA_02363	OJGGIGDM_00509	CGLJGMBC_00370	NCKHPPGH_01965	EFLLALEB_00444	EIFGFLIN_00183	HAPJFMGH_02556	GJICOOFK_02554	JBHLHLGE_02376	MAOGDFAM_02622	JIGGDOMC_02490	AFIIAKMD_01642	EMIEEEJG_02567
group_2962		dihydrolipoamide S-succinyltransferase	51	51	1	13	7156				1298	1310	1298	BNNKGHMD_02537	OAFAILLK_01981	HHKJHPED_01375	AANHBMMD_00658	GLEMLILO_01579	LCJHMHKE_00465	IALHGFMH_01330	HMMDJPNL_01480	HPHODELH_01559	GNIFCDKB_02385	EBOMFFAA_00073	KLGKFBHN_01437	IPDLGBFF_01667	CLDEACMB_01422	OMDOKDCL_01435	CALGCHMA_01646	GIGCOMBI_01560	HGKONBAK_01885	DDOPLKKD_02323	PIONILGB_01551	BJJNDPOP_01633	DGNBOAGO_01320	CNOFAIPN_01310	DDKDJOHA_01251	OJGGIGDM_01621	CGLJGMBC_01480	NCKHPPGH_00688	EFLLALEB_01480	EIFGFLIN_02024	HAPJFMGH_01427	GJICOOFK_01425	JBHLHLGE_01379	MAOGDFAM_01428	JIGGDOMC_01400	AFIIAKMD_00555	EMIEEEJG_01435
group_2994		FAD(NAD)-dependent oxidoreductase	51	51	1	13	8459				1802	1841	1837	BNNKGHMD_00684	OAFAILLK_02865	HHKJHPED_02135	AANHBMMD_01478	GLEMLILO_02544	LCJHMHKE_02585	IALHGFMH_00455	HMMDJPNL_02288	HPHODELH_02560	GNIFCDKB_01554	EBOMFFAA_00856	KLGKFBHN_02441	IPDLGBFF_02468	CLDEACMB_02237	OMDOKDCL_02250	CALGCHMA_02484	GIGCOMBI_02357	HGKONBAK_01043	DDOPLKKD_01457	PIONILGB_00753	BJJNDPOP_02594	DGNBOAGO_00517	CNOFAIPN_02087	DDKDJOHA_02102	OJGGIGDM_00770	CGLJGMBC_00675	NCKHPPGH_01514	EFLLALEB_00685	EIFGFLIN_00735	HAPJFMGH_02308	GJICOOFK_02306	JBHLHLGE_02129	MAOGDFAM_02375	JIGGDOMC_02243	AFIIAKMD_01366	EMIEEEJG_02260
pucR_3		Purine catabolism regulatory protein	51	51	1	13	9092				1103	1628	1614	BNNKGHMD_00876	OAFAILLK_00078	HHKJHPED_02326	AANHBMMD_01725	GLEMLILO_02812	LCJHMHKE_01972	IALHGFMH_00306	HMMDJPNL_02428	HPHODELH_02758	GNIFCDKB_01342	EBOMFFAA_00989	KLGKFBHN_02628	IPDLGBFF_02602	CLDEACMB_02367	OMDOKDCL_02445	CALGCHMA_02620	GIGCOMBI_00415	HGKONBAK_00911	DDOPLKKD_01259	PIONILGB_00178	BJJNDPOP_02831	DGNBOAGO_00387	CNOFAIPN_02217	DDKDJOHA_02252	OJGGIGDM_00620	CGLJGMBC_00486	NCKHPPGH_02078	EFLLALEB_00555	EIFGFLIN_00059	HAPJFMGH_02443	GJICOOFK_02441	JBHLHLGE_02265	MAOGDFAM_02511	JIGGDOMC_02380	AFIIAKMD_01526	EMIEEEJG_02448
group_303		hypothetical protein	51	51	1	13	2536				212	443	438	BNNKGHMD_00163	OAFAILLK_00486	HHKJHPED_00106	AANHBMMD_02153	GLEMLILO_00105	LCJHMHKE_02322	IALHGFMH_02617	HMMDJPNL_00102	HPHODELH_00099	GNIFCDKB_00923	EBOMFFAA_01412	KLGKFBHN_00106	IPDLGBFF_00105	CLDEACMB_00107	OMDOKDCL_00124	CALGCHMA_00168	GIGCOMBI_02762	HGKONBAK_00496	DDOPLKKD_00859	PIONILGB_00592	BJJNDPOP_00109	DGNBOAGO_02752	CNOFAIPN_00104	DDKDJOHA_02665	OJGGIGDM_00207	CGLJGMBC_00106	NCKHPPGH_01671	EFLLALEB_00099	EIFGFLIN_00483	HAPJFMGH_00099	GJICOOFK_00099	JBHLHLGE_00141	MAOGDFAM_00143	JIGGDOMC_00117	AFIIAKMD_01934	EMIEEEJG_00108
gcdC		Glutaconyl-CoA decarboxylase subunit gamma	51	51	1	13	2254				401	407	401	BNNKGHMD_00055	OAFAILLK_00373	HHKJHPED_02605	AANHBMMD_02043	GLEMLILO_03120	LCJHMHKE_02210	IALHGFMH_00009	HMMDJPNL_02711	HPHODELH_03067	GNIFCDKB_01031	EBOMFFAA_01294	KLGKFBHN_02938	IPDLGBFF_02895	CLDEACMB_02672	OMDOKDCL_02739	CALGCHMA_00058	GIGCOMBI_00050	HGKONBAK_00611	DDOPLKKD_00966	PIONILGB_00479	BJJNDPOP_03138	DGNBOAGO_00083	CNOFAIPN_02507	DDKDJOHA_02555	OJGGIGDM_00317	CGLJGMBC_02792	NCKHPPGH_01785	EFLLALEB_02805	EIFGFLIN_00363	HAPJFMGH_02776	GJICOOFK_02774	JBHLHLGE_00034	MAOGDFAM_00037	JIGGDOMC_00011	AFIIAKMD_01817	EMIEEEJG_02749
group_305		hypothetical protein	51	51	1	13	8494				635	818	814	BNNKGHMD_00766	OAFAILLK_02890	HHKJHPED_02219	AANHBMMD_01560	GLEMLILO_02620	LCJHMHKE_02606	IALHGFMH_00427	HMMDJPNL_02313	HPHODELH_02647	GNIFCDKB_01532	EBOMFFAA_00878	KLGKFBHN_02520	IPDLGBFF_02494	CLDEACMB_02259	OMDOKDCL_02327	CALGCHMA_02510	GIGCOMBI_02378	HGKONBAK_01020	DDOPLKKD_01370	PIONILGB_00728	BJJNDPOP_02670	DGNBOAGO_00495	CNOFAIPN_02109	DDKDJOHA_02127	OJGGIGDM_00745	CGLJGMBC_00650	NCKHPPGH_01539	EFLLALEB_00663	EIFGFLIN_00712	HAPJFMGH_02334	GJICOOFK_02332	JBHLHLGE_02151	MAOGDFAM_02397	JIGGDOMC_02265	AFIIAKMD_01418	EMIEEEJG_02286
group_3073		polyprenyl synthetase	51	51	1	13	6728				605	989	972	BNNKGHMD_02912	OAFAILLK_02356	HHKJHPED_01625	AANHBMMD_00960	GLEMLILO_01955	LCJHMHKE_00131	IALHGFMH_00985	HMMDJPNL_01812	HPHODELH_01859	GNIFCDKB_02035	EBOMFFAA_00377	KLGKFBHN_01756	IPDLGBFF_01967	CLDEACMB_01705	OMDOKDCL_01770	CALGCHMA_01994	GIGCOMBI_01854	HGKONBAK_02197	DDOPLKKD_01972	PIONILGB_01261	BJJNDPOP_01941	DGNBOAGO_01006	CNOFAIPN_01603	DDKDJOHA_01605	OJGGIGDM_01267	CGLJGMBC_01155	NCKHPPGH_01015	EFLLALEB_01175	EIFGFLIN_02284	HAPJFMGH_01759	GJICOOFK_01758	JBHLHLGE_01671	MAOGDFAM_01779	JIGGDOMC_01752	AFIIAKMD_00881	EMIEEEJG_01739
group_3187		hypothetical protein	51	51	1	13	4714				1217	1232	1217	BNNKGHMD_01819	OAFAILLK_01264	HHKJHPED_00672	AANHBMMD_02883	GLEMLILO_00877	LCJHMHKE_02078	IALHGFMH_02026	HMMDJPNL_00714	HPHODELH_00858	GNIFCDKB_00351	EBOMFFAA_02007	KLGKFBHN_00780	IPDLGBFF_00899	CLDEACMB_00763	OMDOKDCL_00748	CALGCHMA_00862	GIGCOMBI_00907	HGKONBAK_01220	DDOPLKKD_00088	PIONILGB_02293	BJJNDPOP_00769	DGNBOAGO_01998	CNOFAIPN_00681	DDKDJOHA_00524	OJGGIGDM_02343	CGLJGMBC_02134	NCKHPPGH_02679	EFLLALEB_02160	EIFGFLIN_01320	HAPJFMGH_00693	GJICOOFK_00691	JBHLHLGE_00736	MAOGDFAM_00780	JIGGDOMC_00684	AFIIAKMD_02617	EMIEEEJG_00774
group_3195		adenine-specific methyltransferase	51	51	1	13	6746				785	1010	989	BNNKGHMD_02823	OAFAILLK_02282	HHKJHPED_01609	AANHBMMD_00944	GLEMLILO_01882	LCJHMHKE_00203	IALHGFMH_01048	HMMDJPNL_01739	HPHODELH_01842	GNIFCDKB_02106	EBOMFFAA_00361	KLGKFBHN_01681	IPDLGBFF_01951	CLDEACMB_01690	OMDOKDCL_01699	CALGCHMA_01919	GIGCOMBI_01839	HGKONBAK_02128	DDOPLKKD_02040	PIONILGB_01326	BJJNDPOP_01925	DGNBOAGO_01081	CNOFAIPN_01588	DDKDJOHA_01537	OJGGIGDM_01335	CGLJGMBC_01223	NCKHPPGH_00947	EFLLALEB_01241	EIFGFLIN_02268	HAPJFMGH_01695	GJICOOFK_01694	JBHLHLGE_01656	MAOGDFAM_01705	JIGGDOMC_01675	AFIIAKMD_00842	EMIEEEJG_01723
spsB		Signal peptidase IB	51	51	1	13	4619				500	725	585	BNNKGHMD_01733	OAFAILLK_01177	HHKJHPED_00585	AANHBMMD_02795	GLEMLILO_00792	LCJHMHKE_02164	IALHGFMH_02112	HMMDJPNL_00626	HPHODELH_00773	GNIFCDKB_00436	EBOMFFAA_01922	KLGKFBHN_00694	IPDLGBFF_00812	CLDEACMB_00678	OMDOKDCL_00663	CALGCHMA_00776	GIGCOMBI_00819	HGKONBAK_01132	DDOPLKKD_00173	PIONILGB_02378	BJJNDPOP_00683	DGNBOAGO_02148	CNOFAIPN_00596	DDKDJOHA_00438	OJGGIGDM_02429	CGLJGMBC_02219	NCKHPPGH_02594	EFLLALEB_02244	EIFGFLIN_01234	HAPJFMGH_00609	GJICOOFK_00607	JBHLHLGE_00652	MAOGDFAM_00696	JIGGDOMC_00599	AFIIAKMD_02531	EMIEEEJG_00687
group_329		competence protein ComFC	51	51	1	13	7035				563	686	680	BNNKGHMD_02643	OAFAILLK_02085	HHKJHPED_01480	AANHBMMD_00764	GLEMLILO_01682	LCJHMHKE_00363	IALHGFMH_01223	HMMDJPNL_01585	HPHODELH_01661	GNIFCDKB_02281	EBOMFFAA_00182	KLGKFBHN_01542	IPDLGBFF_01773	CLDEACMB_01531	OMDOKDCL_01537	CALGCHMA_01750	GIGCOMBI_01664	HGKONBAK_01988	DDOPLKKD_02221	PIONILGB_01449	BJJNDPOP_01739	DGNBOAGO_01216	CNOFAIPN_01416	DDKDJOHA_01356	OJGGIGDM_01516	CGLJGMBC_01375	NCKHPPGH_00794	EFLLALEB_01376	EIFGFLIN_02132	HAPJFMGH_01535	GJICOOFK_01533	JBHLHLGE_01482	MAOGDFAM_01532	JIGGDOMC_01504	AFIIAKMD_00660	EMIEEEJG_01598
group_343		hypothetical protein	51	51	1	13	6741			Hypothetical protein with no hits to refseq/uniprot/clusters/cdd/tigrfams/pfam overlapping another protein with hits	374	515	441	BNNKGHMD_02900	OAFAILLK_02344	HHKJHPED_01613	AANHBMMD_00948	GLEMLILO_01943	LCJHMHKE_00143	IALHGFMH_00997	HMMDJPNL_01800	HPHODELH_01846	GNIFCDKB_02047	EBOMFFAA_00365	KLGKFBHN_01744	IPDLGBFF_01955	CLDEACMB_01693	OMDOKDCL_01758	CALGCHMA_01981	GIGCOMBI_01842	HGKONBAK_02185	DDOPLKKD_01985	PIONILGB_01273	BJJNDPOP_01929	DGNBOAGO_01018	CNOFAIPN_01591	DDKDJOHA_01593	OJGGIGDM_01279	CGLJGMBC_01167	NCKHPPGH_01002	EFLLALEB_01187	EIFGFLIN_02272	HAPJFMGH_01747	GJICOOFK_01746	JBHLHLGE_01659	MAOGDFAM_01767	JIGGDOMC_01740	AFIIAKMD_00869	EMIEEEJG_01727
group_357		GNAT family acetyltransferase	51	51	1	13	8062				437	746	443	BNNKGHMD_00359	OAFAILLK_02554	HHKJHPED_01821	AANHBMMD_01150	GLEMLILO_02225	LCJHMHKE_01056	IALHGFMH_00765	HMMDJPNL_01974	HPHODELH_02129	GNIFCDKB_01870	EBOMFFAA_00548	KLGKFBHN_02063	IPDLGBFF_02138	CLDEACMB_01869	OMDOKDCL_01928	CALGCHMA_02161	GIGCOMBI_02027	HGKONBAK_02407	DDOPLKKD_01785	PIONILGB_01064	BJJNDPOP_02207	DGNBOAGO_00832	CNOFAIPN_01768	DDKDJOHA_01777	OJGGIGDM_01095	CGLJGMBC_00989	NCKHPPGH_01206	EFLLALEB_01001	EIFGFLIN_02452	HAPJFMGH_01979	GJICOOFK_01978	JBHLHLGE_01821	MAOGDFAM_02007	JIGGDOMC_01930	AFIIAKMD_01056	EMIEEEJG_01944
group_362		DNA-3-methyladenine glycosylase I	51	51	1	13	8989				473	551	549	BNNKGHMD_00926	OAFAILLK_00124	HHKJHPED_02369	AANHBMMD_01776	GLEMLILO_02862	LCJHMHKE_01921	IALHGFMH_00267	HMMDJPNL_02450	HPHODELH_02807	GNIFCDKB_01286	EBOMFFAA_01049	KLGKFBHN_02684	IPDLGBFF_02647	CLDEACMB_02418	OMDOKDCL_02484	CALGCHMA_02668	GIGCOMBI_00298	HGKONBAK_00876	DDOPLKKD_01210	PIONILGB_00234	BJJNDPOP_02881	DGNBOAGO_00337	CNOFAIPN_02269	DDKDJOHA_02302	OJGGIGDM_00570	CGLJGMBC_00432	NCKHPPGH_02025	EFLLALEB_00505	EIFGFLIN_00110	HAPJFMGH_02489	GJICOOFK_02487	JBHLHLGE_02315	MAOGDFAM_02561	JIGGDOMC_02429	AFIIAKMD_01579	EMIEEEJG_02503
adaA		Bifunctional transcriptional activator/DNA repair enzyme AdaA	51	51	1	13	4043				89	566	546	BNNKGHMD_01234	OAFAILLK_00647	HHKJHPED_00241	AANHBMMD_02325	GLEMLILO_00240	LCJHMHKE_00983	IALHGFMH_02480	HMMDJPNL_00254	HPHODELH_00242	GNIFCDKB_00785	EBOMFFAA_01570	KLGKFBHN_00240	IPDLGBFF_00252	CLDEACMB_00282	OMDOKDCL_00304	CALGCHMA_00329	GIGCOMBI_02613	HGKONBAK_00349	DDOPLKKD_00717	PIONILGB_02731	BJJNDPOP_00284	DGNBOAGO_02622	CNOFAIPN_00239	DDKDJOHA_02797	OJGGIGDM_00075	CGLJGMBC_02708	NCKHPPGH_00155	EFLLALEB_02736	EIFGFLIN_02794	HAPJFMGH_00231	GJICOOFK_00230	JBHLHLGE_00271	MAOGDFAM_00316	JIGGDOMC_00255	AFIIAKMD_02069	EMIEEEJG_00240
group_403		hypothetical protein	51	51	1	13	4941				203	266	255	BNNKGHMD_02007	OAFAILLK_01449	HHKJHPED_00853	AANHBMMD_00127	GLEMLILO_00999	LCJHMHKE_02835	IALHGFMH_01898	HMMDJPNL_00859	HPHODELH_01043	GNIFCDKB_00081	EBOMFFAA_02147	KLGKFBHN_00907	IPDLGBFF_01088	CLDEACMB_00885	OMDOKDCL_00874	CALGCHMA_00995	GIGCOMBI_01036	HGKONBAK_01347	DDOPLKKD_02837	PIONILGB_02151	BJJNDPOP_00973	DGNBOAGO_01854	CNOFAIPN_00803	DDKDJOHA_00718	OJGGIGDM_02154	CGLJGMBC_02007	NCKHPPGH_02334	EFLLALEB_02017	EIFGFLIN_01509	HAPJFMGH_00826	GJICOOFK_00824	JBHLHLGE_00861	MAOGDFAM_00908	JIGGDOMC_00876	AFIIAKMD_00025	EMIEEEJG_00905
tmrB		Tunicamycin resistance protein	51	51	1	13	4944				512	515	512	BNNKGHMD_02011	OAFAILLK_01453	HHKJHPED_00856	AANHBMMD_00132	GLEMLILO_01002	LCJHMHKE_02832	IALHGFMH_01895	HMMDJPNL_00863	HPHODELH_01047	GNIFCDKB_00078	EBOMFFAA_02150	KLGKFBHN_00911	IPDLGBFF_01091	CLDEACMB_00888	OMDOKDCL_00877	CALGCHMA_00999	GIGCOMBI_01040	HGKONBAK_01351	DDOPLKKD_02833	PIONILGB_02147	BJJNDPOP_00976	DGNBOAGO_01851	CNOFAIPN_00806	DDKDJOHA_00722	OJGGIGDM_02150	CGLJGMBC_02003	NCKHPPGH_02330	EFLLALEB_02014	EIFGFLIN_01512	HAPJFMGH_00829	GJICOOFK_00827	JBHLHLGE_00864	MAOGDFAM_00911	JIGGDOMC_00879	AFIIAKMD_00028	EMIEEEJG_00908
group_408		hypothetical protein	51	51	1	13	7704				584	596	595	BNNKGHMD_02239	OAFAILLK_01685	HHKJHPED_01102	AANHBMMD_00361	GLEMLILO_01233	LCJHMHKE_01488	IALHGFMH_01665	HMMDJPNL_01107	HPHODELH_01279	GNIFCDKB_02672	EBOMFFAA_02387	KLGKFBHN_01142	IPDLGBFF_01317	CLDEACMB_01116	OMDOKDCL_01156	CALGCHMA_01287	GIGCOMBI_01268	HGKONBAK_01582	DDOPLKKD_02603	PIONILGB_01916	BJJNDPOP_01262	DGNBOAGO_01617	CNOFAIPN_01035	DDKDJOHA_00952	OJGGIGDM_01920	CGLJGMBC_01774	NCKHPPGH_00403	EFLLALEB_01782	EIFGFLIN_01746	HAPJFMGH_01074	GJICOOFK_01072	JBHLHLGE_01095	MAOGDFAM_01143	JIGGDOMC_01112	AFIIAKMD_00259	EMIEEEJG_01137
group_409		magnesium-translocating P-type ATPase	51	51	1	13	7696				197	2660	2584	BNNKGHMD_02247	OAFAILLK_01693	HHKJHPED_01110	AANHBMMD_00369	GLEMLILO_01241	LCJHMHKE_01480	IALHGFMH_01657	HMMDJPNL_01115	HPHODELH_01287	GNIFCDKB_02664	EBOMFFAA_02395	KLGKFBHN_01150	IPDLGBFF_01325	CLDEACMB_01124	OMDOKDCL_01164	CALGCHMA_01295	GIGCOMBI_01276	HGKONBAK_01590	DDOPLKKD_02595	PIONILGB_01908	BJJNDPOP_01270	DGNBOAGO_01609	CNOFAIPN_01043	DDKDJOHA_00960	OJGGIGDM_01912	CGLJGMBC_01766	NCKHPPGH_00411	EFLLALEB_01774	EIFGFLIN_01754	HAPJFMGH_01082	GJICOOFK_01080	JBHLHLGE_01103	MAOGDFAM_01151	JIGGDOMC_01120	AFIIAKMD_00267	EMIEEEJG_01145
group_416		hypothetical protein	51	51	1	13	6999				1397	3974	3843	BNNKGHMD_02673	OAFAILLK_02116	HHKJHPED_01510	AANHBMMD_00794	GLEMLILO_01713	LCJHMHKE_00332	IALHGFMH_01191	HMMDJPNL_01616	HPHODELH_01690	GNIFCDKB_02250	EBOMFFAA_00213	KLGKFBHN_01574	IPDLGBFF_01803	CLDEACMB_01562	OMDOKDCL_01569	CALGCHMA_01782	GIGCOMBI_01694	HGKONBAK_02018	DDOPLKKD_02190	PIONILGB_01418	BJJNDPOP_01773	DGNBOAGO_01186	CNOFAIPN_01446	DDKDJOHA_01388	OJGGIGDM_01484	CGLJGMBC_01344	NCKHPPGH_00825	EFLLALEB_01346	EIFGFLIN_02164	HAPJFMGH_01567	GJICOOFK_01565	JBHLHLGE_01513	MAOGDFAM_01562	JIGGDOMC_01534	AFIIAKMD_00691	EMIEEEJG_01629
group_498		hypothetical protein	51	51	1	13	2029				239	398	394	BNNKGHMD_01064	OAFAILLK_00263	HHKJHPED_02501	AANHBMMD_01916	GLEMLILO_02999	LCJHMHKE_01783	IALHGFMH_00133	HMMDJPNL_02586	HPHODELH_02941	GNIFCDKB_01159	EBOMFFAA_01185	KLGKFBHN_02821	IPDLGBFF_02785	CLDEACMB_02557	OMDOKDCL_02627	CALGCHMA_02820	GIGCOMBI_00161	HGKONBAK_00744	DDOPLKKD_01076	PIONILGB_00370	BJJNDPOP_03022	DGNBOAGO_00204	CNOFAIPN_02397	DDKDJOHA_02439	OJGGIGDM_00433	CGLJGMBC_00294	NCKHPPGH_01891	EFLLALEB_00372	EIFGFLIN_00256	HAPJFMGH_02627	GJICOOFK_02625	JBHLHLGE_02448	MAOGDFAM_02694	JIGGDOMC_02566	AFIIAKMD_01714	EMIEEEJG_02640
group_50		hypothetical protein	51	51	1	13	8180				818	5174	4356	BNNKGHMD_00461	OAFAILLK_02644	HHKJHPED_01919	AANHBMMD_01253	GLEMLILO_02324	LCJHMHKE_01155	IALHGFMH_00679	HMMDJPNL_02064	HPHODELH_02229	GNIFCDKB_01774	EBOMFFAA_00634	KLGKFBHN_02153	IPDLGBFF_02244	CLDEACMB_01958	OMDOKDCL_02028	CALGCHMA_02259	GIGCOMBI_02114	HGKONBAK_02496	DDOPLKKD_01685	PIONILGB_00974	BJJNDPOP_02306	DGNBOAGO_00736	CNOFAIPN_01867	DDKDJOHA_01880	OJGGIGDM_00992	CGLJGMBC_00899	NCKHPPGH_01295	EFLLALEB_00905	EIFGFLIN_02756	HAPJFMGH_02074	GJICOOFK_02072	JBHLHLGE_01910	MAOGDFAM_02098	JIGGDOMC_02021	AFIIAKMD_01146	EMIEEEJG_02036
group_555		YaiI/YqxD family protein	51	51	1	13	4601				446	446	446	BNNKGHMD_01723	OAFAILLK_01166	HHKJHPED_00576	AANHBMMD_02785	GLEMLILO_00783	LCJHMHKE_02173	IALHGFMH_02121	HMMDJPNL_00617	HPHODELH_00763	GNIFCDKB_00446	EBOMFFAA_01913	KLGKFBHN_00685	IPDLGBFF_00801	CLDEACMB_00669	OMDOKDCL_00654	CALGCHMA_00766	GIGCOMBI_00809	HGKONBAK_01122	DDOPLKKD_00183	PIONILGB_02387	BJJNDPOP_00674	DGNBOAGO_02157	CNOFAIPN_00587	DDKDJOHA_00428	OJGGIGDM_02439	CGLJGMBC_02229	NCKHPPGH_02584	EFLLALEB_02253	EIFGFLIN_01225	HAPJFMGH_00600	GJICOOFK_00598	JBHLHLGE_00642	MAOGDFAM_00687	JIGGDOMC_00589	AFIIAKMD_02522	EMIEEEJG_00678
group_561		PTS system cellobiose-specific transporter subunit IIB	51	51	1	13	4810				224	338	315	BNNKGHMD_01947	OAFAILLK_01388	HHKJHPED_00797	AANHBMMD_00071	GLEMLILO_00942	LCJHMHKE_02013	IALHGFMH_01955	HMMDJPNL_00801	HPHODELH_00987	GNIFCDKB_00137	EBOMFFAA_02078	KLGKFBHN_00851	IPDLGBFF_01032	CLDEACMB_00828	OMDOKDCL_00817	CALGCHMA_00937	GIGCOMBI_00980	HGKONBAK_01291	DDOPLKKD_00021	PIONILGB_02207	BJJNDPOP_00851	DGNBOAGO_01910	CNOFAIPN_00746	DDKDJOHA_00662	OJGGIGDM_02205	CGLJGMBC_02063	NCKHPPGH_02750	EFLLALEB_02073	EIFGFLIN_01386	HAPJFMGH_00761	GJICOOFK_00759	JBHLHLGE_00805	MAOGDFAM_00852	JIGGDOMC_00820	AFIIAKMD_02690	EMIEEEJG_00847
group_563		hypothetical protein	51	51	1	13	4965				164	494	487	BNNKGHMD_02027	OAFAILLK_01469	HHKJHPED_00872	AANHBMMD_00149	GLEMLILO_01018	LCJHMHKE_01703	IALHGFMH_01879	HMMDJPNL_00879	HPHODELH_01063	GNIFCDKB_00062	EBOMFFAA_02166	KLGKFBHN_00927	IPDLGBFF_01107	CLDEACMB_00904	OMDOKDCL_00893	CALGCHMA_01015	GIGCOMBI_01056	HGKONBAK_01368	DDOPLKKD_02817	PIONILGB_02131	BJJNDPOP_00992	DGNBOAGO_01835	CNOFAIPN_00822	DDKDJOHA_00738	OJGGIGDM_02134	CGLJGMBC_01987	NCKHPPGH_02315	EFLLALEB_01998	EIFGFLIN_01528	HAPJFMGH_00845	GJICOOFK_00843	JBHLHLGE_00880	MAOGDFAM_00927	JIGGDOMC_00896	AFIIAKMD_00044	EMIEEEJG_00925
group_566		methyltransferase	51	51	1	13	7915				722	734	733	BNNKGHMD_02055	OAFAILLK_01498	HHKJHPED_00899	AANHBMMD_00176	GLEMLILO_01047	LCJHMHKE_01674	IALHGFMH_01851	HMMDJPNL_00916	HPHODELH_01093	GNIFCDKB_02858	EBOMFFAA_02195	KLGKFBHN_00956	IPDLGBFF_01134	CLDEACMB_00934	OMDOKDCL_00969	CALGCHMA_01093	GIGCOMBI_01085	HGKONBAK_01397	DDOPLKKD_02788	PIONILGB_02102	BJJNDPOP_01073	DGNBOAGO_01805	CNOFAIPN_00850	DDKDJOHA_00765	OJGGIGDM_02107	CGLJGMBC_01959	NCKHPPGH_02241	EFLLALEB_01969	EIFGFLIN_01559	HAPJFMGH_00874	GJICOOFK_00872	JBHLHLGE_00909	MAOGDFAM_00956	JIGGDOMC_00925	AFIIAKMD_00071	EMIEEEJG_00953
group_567		hypothetical protein	51	51	1	13	7852				683	716	685	BNNKGHMD_02115	OAFAILLK_01558	HHKJHPED_00964	AANHBMMD_00236	GLEMLILO_01107	LCJHMHKE_01614	IALHGFMH_01791	HMMDJPNL_00976	HPHODELH_01153	GNIFCDKB_02798	EBOMFFAA_02255	KLGKFBHN_01016	IPDLGBFF_01194	CLDEACMB_00994	OMDOKDCL_01029	CALGCHMA_01156	GIGCOMBI_01145	HGKONBAK_01457	DDOPLKKD_02729	PIONILGB_02042	BJJNDPOP_01133	DGNBOAGO_01744	CNOFAIPN_00910	DDKDJOHA_00827	OJGGIGDM_02045	CGLJGMBC_01899	NCKHPPGH_02181	EFLLALEB_01909	EIFGFLIN_01619	HAPJFMGH_00934	GJICOOFK_00932	JBHLHLGE_00969	MAOGDFAM_01016	JIGGDOMC_00985	AFIIAKMD_00131	EMIEEEJG_01013
group_570		hypothetical protein	51	51	1	13	7723				623	770	757	BNNKGHMD_02221	OAFAILLK_01668	HHKJHPED_01085	AANHBMMD_00343	GLEMLILO_01216	LCJHMHKE_01505	IALHGFMH_01682	HMMDJPNL_01090	HPHODELH_01262	GNIFCDKB_02689	EBOMFFAA_02370	KLGKFBHN_01125	IPDLGBFF_01300	CLDEACMB_01099	OMDOKDCL_01139	CALGCHMA_01270	GIGCOMBI_01251	HGKONBAK_01564	DDOPLKKD_02620	PIONILGB_01933	BJJNDPOP_01245	DGNBOAGO_01634	CNOFAIPN_01018	DDKDJOHA_00933	OJGGIGDM_01939	CGLJGMBC_01791	NCKHPPGH_00387	EFLLALEB_01799	EIFGFLIN_01729	HAPJFMGH_01057	GJICOOFK_01055	JBHLHLGE_01078	MAOGDFAM_01126	JIGGDOMC_01095	AFIIAKMD_00242	EMIEEEJG_01120
group_581		hypothetical protein	51	51	1	13	7280				599	599	599	BNNKGHMD_02503	OAFAILLK_01947	HHKJHPED_01341	AANHBMMD_00624	GLEMLILO_01545	LCJHMHKE_00499	IALHGFMH_01409	HMMDJPNL_01446	HPHODELH_01525	GNIFCDKB_02419	EBOMFFAA_00039	KLGKFBHN_01403	IPDLGBFF_01633	CLDEACMB_01388	OMDOKDCL_01401	CALGCHMA_01612	GIGCOMBI_01526	HGKONBAK_01851	DDOPLKKD_02357	PIONILGB_01585	BJJNDPOP_01599	DGNBOAGO_01368	CNOFAIPN_01276	DDKDJOHA_01217	OJGGIGDM_01655	CGLJGMBC_01514	NCKHPPGH_00656	EFLLALEB_01533	EIFGFLIN_01990	HAPJFMGH_01393	GJICOOFK_01391	JBHLHLGE_01345	MAOGDFAM_01394	JIGGDOMC_01366	AFIIAKMD_00521	EMIEEEJG_01401
mshD		Mycothiol acetyltransferase	51	51	1	13	7112				191	803	781	BNNKGHMD_02576	OAFAILLK_02018	HHKJHPED_01411	AANHBMMD_00697	GLEMLILO_01617	LCJHMHKE_00428	IALHGFMH_01293	HMMDJPNL_01518	HPHODELH_01596	GNIFCDKB_02348	EBOMFFAA_00111	KLGKFBHN_01474	IPDLGBFF_01706	CLDEACMB_01459	OMDOKDCL_01472	CALGCHMA_01683	GIGCOMBI_01597	HGKONBAK_01920	DDOPLKKD_02286	PIONILGB_01514	BJJNDPOP_01670	DGNBOAGO_01283	CNOFAIPN_01347	DDKDJOHA_01289	OJGGIGDM_01583	CGLJGMBC_01443	NCKHPPGH_00725	EFLLALEB_01443	EIFGFLIN_02062	HAPJFMGH_01464	GJICOOFK_01462	JBHLHLGE_01414	MAOGDFAM_01465	JIGGDOMC_01437	AFIIAKMD_00592	EMIEEEJG_01473
group_584		hypothetical protein	51	51	1	13	6791				341	536	532	BNNKGHMD_02781	OAFAILLK_02241	HHKJHPED_01569	AANHBMMD_00902	GLEMLILO_01842	LCJHMHKE_00243	IALHGFMH_01088	HMMDJPNL_01699	HPHODELH_01800	GNIFCDKB_02146	EBOMFFAA_00320	KLGKFBHN_01641	IPDLGBFF_01911	CLDEACMB_01650	OMDOKDCL_01659	CALGCHMA_01876	GIGCOMBI_01799	HGKONBAK_02088	DDOPLKKD_02082	PIONILGB_01366	BJJNDPOP_01884	DGNBOAGO_01120	CNOFAIPN_01548	DDKDJOHA_01495	OJGGIGDM_01377	CGLJGMBC_01263	NCKHPPGH_00907	EFLLALEB_01280	EIFGFLIN_02228	HAPJFMGH_01655	GJICOOFK_01654	JBHLHLGE_01615	MAOGDFAM_01665	JIGGDOMC_01636	AFIIAKMD_00802	EMIEEEJG_01683
group_608		isochorismatase family hydrolase	51	51	1	13	8933				500	506	501	BNNKGHMD_00961	OAFAILLK_00159	HHKJHPED_02403	AANHBMMD_01811	GLEMLILO_02898	LCJHMHKE_01885	IALHGFMH_00232	HMMDJPNL_02486	HPHODELH_02842	GNIFCDKB_01251	EBOMFFAA_01083	KLGKFBHN_02719	IPDLGBFF_02682	CLDEACMB_02452	OMDOKDCL_02519	CALGCHMA_02706	GIGCOMBI_00263	HGKONBAK_00838	DDOPLKKD_01175	PIONILGB_00269	BJJNDPOP_02917	DGNBOAGO_00302	CNOFAIPN_02303	DDKDJOHA_02337	OJGGIGDM_00535	CGLJGMBC_00397	NCKHPPGH_01989	EFLLALEB_00470	EIFGFLIN_00146	HAPJFMGH_02524	GJICOOFK_02522	JBHLHLGE_02350	MAOGDFAM_02596	JIGGDOMC_02464	AFIIAKMD_01615	EMIEEEJG_02539
group_637		ABC transporter ATP-binding protein	51	51	1	13	8341				1337	1748	1683	BNNKGHMD_00587	OAFAILLK_02769	HHKJHPED_02044	AANHBMMD_01381	GLEMLILO_02450	LCJHMHKE_01280	IALHGFMH_00554	HMMDJPNL_02191	HPHODELH_02395	GNIFCDKB_01649	EBOMFFAA_00758	KLGKFBHN_02278	IPDLGBFF_02372	CLDEACMB_02143	OMDOKDCL_02155	CALGCHMA_02383	GIGCOMBI_02261	HGKONBAK_02626	DDOPLKKD_01556	PIONILGB_00848	BJJNDPOP_02498	DGNBOAGO_00611	CNOFAIPN_01992	DDKDJOHA_02006	OJGGIGDM_00866	CGLJGMBC_00773	NCKHPPGH_01418	EFLLALEB_00780	EIFGFLIN_02630	HAPJFMGH_02198	GJICOOFK_02196	JBHLHLGE_02036	MAOGDFAM_02223	JIGGDOMC_02145	AFIIAKMD_01271	EMIEEEJG_02164
hemK		modification methylase HemK	51	51	1	13	8195				833	833	833	BNNKGHMD_00472	OAFAILLK_02655	HHKJHPED_01930	AANHBMMD_01264	GLEMLILO_02335	LCJHMHKE_01166	IALHGFMH_00668	HMMDJPNL_02077	HPHODELH_02277	GNIFCDKB_01763	EBOMFFAA_00645	KLGKFBHN_02164	IPDLGBFF_02255	CLDEACMB_02029	OMDOKDCL_02039	CALGCHMA_02270	GIGCOMBI_02125	HGKONBAK_02509	DDOPLKKD_01674	PIONILGB_00963	BJJNDPOP_02382	DGNBOAGO_00725	CNOFAIPN_01878	DDKDJOHA_01891	OJGGIGDM_00981	CGLJGMBC_00888	NCKHPPGH_01305	EFLLALEB_00894	EIFGFLIN_02745	HAPJFMGH_02085	GJICOOFK_02083	JBHLHLGE_01921	MAOGDFAM_02109	JIGGDOMC_02032	AFIIAKMD_01157	EMIEEEJG_02047
group_660		hypothetical protein	51	51	1	13	8207				257	257	257	BNNKGHMD_00483	OAFAILLK_02666	HHKJHPED_01941	AANHBMMD_01275	GLEMLILO_02346	LCJHMHKE_01177	IALHGFMH_00657	HMMDJPNL_02088	HPHODELH_02288	GNIFCDKB_01752	EBOMFFAA_00656	KLGKFBHN_02175	IPDLGBFF_02266	CLDEACMB_02040	OMDOKDCL_02050	CALGCHMA_02281	GIGCOMBI_02136	HGKONBAK_02521	DDOPLKKD_01663	PIONILGB_00952	BJJNDPOP_02393	DGNBOAGO_00714	CNOFAIPN_01889	DDKDJOHA_01902	OJGGIGDM_00970	CGLJGMBC_00876	NCKHPPGH_01315	EFLLALEB_00883	EIFGFLIN_02738	HAPJFMGH_02096	GJICOOFK_02094	JBHLHLGE_01932	MAOGDFAM_02120	JIGGDOMC_02043	AFIIAKMD_01168	EMIEEEJG_02058
pucB		Purine catabolism protein PucB	51	51	1	13	8211				581	599	581	BNNKGHMD_00487	OAFAILLK_02670	HHKJHPED_01945	AANHBMMD_01279	GLEMLILO_02350	LCJHMHKE_01181	IALHGFMH_00653	HMMDJPNL_02092	HPHODELH_02292	GNIFCDKB_01748	EBOMFFAA_00660	KLGKFBHN_02179	IPDLGBFF_02271	CLDEACMB_02044	OMDOKDCL_02054	CALGCHMA_02285	GIGCOMBI_02140	HGKONBAK_02525	DDOPLKKD_01659	PIONILGB_00948	BJJNDPOP_02397	DGNBOAGO_00710	CNOFAIPN_01893	DDKDJOHA_01906	OJGGIGDM_00966	CGLJGMBC_00872	NCKHPPGH_01319	EFLLALEB_00879	EIFGFLIN_02734	HAPJFMGH_02100	GJICOOFK_02098	JBHLHLGE_01936	MAOGDFAM_02124	JIGGDOMC_02047	AFIIAKMD_01172	EMIEEEJG_02062
group_667		M42 glutamyl aminopeptidase	51	51	1	13	8414				725	1082	1071	BNNKGHMD_00647	OAFAILLK_02828	HHKJHPED_02097	AANHBMMD_01441	GLEMLILO_02507	LCJHMHKE_01340	IALHGFMH_00492	HMMDJPNL_02250	HPHODELH_02522	GNIFCDKB_01591	EBOMFFAA_00819	KLGKFBHN_02404	IPDLGBFF_02431	CLDEACMB_02200	OMDOKDCL_02213	CALGCHMA_02447	GIGCOMBI_02320	HGKONBAK_01080	DDOPLKKD_01495	PIONILGB_00790	BJJNDPOP_02557	DGNBOAGO_00554	CNOFAIPN_02050	DDKDJOHA_02065	OJGGIGDM_00807	CGLJGMBC_00712	NCKHPPGH_01477	EFLLALEB_00722	EIFGFLIN_00773	HAPJFMGH_02259	GJICOOFK_02257	JBHLHLGE_02092	MAOGDFAM_02338	JIGGDOMC_02204	AFIIAKMD_01329	EMIEEEJG_02223
group_679		hypothetical protein	51	51	1	13	9127				131	224	222	BNNKGHMD_00850	OAFAILLK_00052	HHKJHPED_02300	AANHBMMD_01699	GLEMLILO_02786	LCJHMHKE_02342	IALHGFMH_00332	HMMDJPNL_02401	HPHODELH_02732	GNIFCDKB_01368	EBOMFFAA_00962	KLGKFBHN_02602	IPDLGBFF_02576	CLDEACMB_02340	OMDOKDCL_02419	CALGCHMA_02593	GIGCOMBI_02460	HGKONBAK_00937	DDOPLKKD_01286	PIONILGB_00152	BJJNDPOP_02805	DGNBOAGO_00413	CNOFAIPN_02191	DDKDJOHA_02226	OJGGIGDM_00646	CGLJGMBC_00512	NCKHPPGH_02102	EFLLALEB_00581	EIFGFLIN_00032	HAPJFMGH_02416	GJICOOFK_02414	JBHLHLGE_02239	MAOGDFAM_02485	JIGGDOMC_02354	AFIIAKMD_01500	EMIEEEJG_02422
group_680		cell wall surface anchor family protein	51	51	1	13	9125				899	1133	1126	BNNKGHMD_00852	OAFAILLK_00054	HHKJHPED_02302	AANHBMMD_01701	GLEMLILO_02788	LCJHMHKE_02340	IALHGFMH_00330	HMMDJPNL_02403	HPHODELH_02734	GNIFCDKB_01366	EBOMFFAA_00964	KLGKFBHN_02604	IPDLGBFF_02578	CLDEACMB_02342	OMDOKDCL_02421	CALGCHMA_02595	GIGCOMBI_02462	HGKONBAK_00935	DDOPLKKD_01284	PIONILGB_00154	BJJNDPOP_02807	DGNBOAGO_00411	CNOFAIPN_02193	DDKDJOHA_02228	OJGGIGDM_00644	CGLJGMBC_00510	NCKHPPGH_02100	EFLLALEB_00579	EIFGFLIN_00034	HAPJFMGH_02418	GJICOOFK_02416	JBHLHLGE_02241	MAOGDFAM_02487	JIGGDOMC_02356	AFIIAKMD_01502	EMIEEEJG_02424
group_684		hypothetical protein	51	51	1	13	9104				464	665	658	BNNKGHMD_00866	OAFAILLK_00068	HHKJHPED_02316	AANHBMMD_01715	GLEMLILO_02802	LCJHMHKE_01983	IALHGFMH_00316	HMMDJPNL_02418	HPHODELH_02748	GNIFCDKB_01352	EBOMFFAA_00979	KLGKFBHN_02618	IPDLGBFF_02592	CLDEACMB_02357	OMDOKDCL_02435	CALGCHMA_02610	GIGCOMBI_00425	HGKONBAK_00921	DDOPLKKD_01269	PIONILGB_00168	BJJNDPOP_02821	DGNBOAGO_00397	CNOFAIPN_02207	DDKDJOHA_02242	OJGGIGDM_00630	CGLJGMBC_00496	NCKHPPGH_02088	EFLLALEB_00565	EIFGFLIN_00048	HAPJFMGH_02433	GJICOOFK_02431	JBHLHLGE_02255	MAOGDFAM_02501	JIGGDOMC_02370	AFIIAKMD_01516	EMIEEEJG_02438
group_693		hypothetical protein	51	51	1	13	8985				626	626	626	BNNKGHMD_00930	OAFAILLK_00128	HHKJHPED_02373	AANHBMMD_01780	GLEMLILO_02866	LCJHMHKE_01917	IALHGFMH_00263	HMMDJPNL_02454	HPHODELH_02811	GNIFCDKB_01282	EBOMFFAA_01053	KLGKFBHN_02688	IPDLGBFF_02651	CLDEACMB_02422	OMDOKDCL_02488	CALGCHMA_02672	GIGCOMBI_00294	HGKONBAK_00871	DDOPLKKD_01206	PIONILGB_00238	BJJNDPOP_02885	DGNBOAGO_00333	CNOFAIPN_02273	DDKDJOHA_02306	OJGGIGDM_00566	CGLJGMBC_00428	NCKHPPGH_02021	EFLLALEB_00501	EIFGFLIN_00114	HAPJFMGH_02493	GJICOOFK_02491	JBHLHLGE_02319	MAOGDFAM_02565	JIGGDOMC_02433	AFIIAKMD_01583	EMIEEEJG_02507
ypdA		Sensor histidine kinase YpdA	51	51	1	13	2025				386	1769	1731	BNNKGHMD_01060	OAFAILLK_00259	HHKJHPED_02497	AANHBMMD_01912	GLEMLILO_02995	LCJHMHKE_01787	IALHGFMH_00137	HMMDJPNL_02582	HPHODELH_02937	GNIFCDKB_01163	EBOMFFAA_01181	KLGKFBHN_02817	IPDLGBFF_02781	CLDEACMB_02553	OMDOKDCL_02623	CALGCHMA_02816	GIGCOMBI_00165	HGKONBAK_00748	DDOPLKKD_01080	PIONILGB_00366	BJJNDPOP_03018	DGNBOAGO_00208	CNOFAIPN_02393	DDKDJOHA_02435	OJGGIGDM_00437	CGLJGMBC_00298	NCKHPPGH_01895	EFLLALEB_00376	EIFGFLIN_00252	HAPJFMGH_02623	GJICOOFK_02621	JBHLHLGE_02444	MAOGDFAM_02690	JIGGDOMC_02562	AFIIAKMD_01710	EMIEEEJG_02636
group_723		hydrolase	51	51	1	13	4041				743	743	743	BNNKGHMD_01233	OAFAILLK_00646	HHKJHPED_00239	AANHBMMD_02324	GLEMLILO_00239	LCJHMHKE_00984	IALHGFMH_02481	HMMDJPNL_00253	HPHODELH_00241	GNIFCDKB_00786	EBOMFFAA_01569	KLGKFBHN_00239	IPDLGBFF_00251	CLDEACMB_00281	OMDOKDCL_00303	CALGCHMA_00328	GIGCOMBI_02614	HGKONBAK_00350	DDOPLKKD_00718	PIONILGB_02733	BJJNDPOP_00283	DGNBOAGO_02623	CNOFAIPN_00238	DDKDJOHA_02796	OJGGIGDM_00076	CGLJGMBC_02709	NCKHPPGH_00154	EFLLALEB_02737	EIFGFLIN_02795	HAPJFMGH_00230	GJICOOFK_00229	JBHLHLGE_00270	MAOGDFAM_00315	JIGGDOMC_00254	AFIIAKMD_02068	EMIEEEJG_00239
vanR_1		response regulator receiver domain-containing protein	51	51	1	13	4091				464	692	679	BNNKGHMD_01274	OAFAILLK_00688	HHKJHPED_00281	AANHBMMD_02365	GLEMLILO_00335	LCJHMHKE_00943	IALHGFMH_02440	HMMDJPNL_00295	HPHODELH_00287	GNIFCDKB_00745	EBOMFFAA_01610	KLGKFBHN_00335	IPDLGBFF_00350	CLDEACMB_00322	OMDOKDCL_00345	CALGCHMA_00369	GIGCOMBI_02573	HGKONBAK_00307	DDOPLKKD_00674	PIONILGB_02691	BJJNDPOP_00324	DGNBOAGO_02582	CNOFAIPN_00279	DDKDJOHA_00016	OJGGIGDM_02851	CGLJGMBC_02668	NCKHPPGH_00194	EFLLALEB_02696	EIFGFLIN_00916	HAPJFMGH_00271	GJICOOFK_00270	JBHLHLGE_00311	MAOGDFAM_00356	JIGGDOMC_00295	AFIIAKMD_02110	EMIEEEJG_00281
group_744		hypothetical protein	51	51	1	13	4494				290	338	337	BNNKGHMD_01643	OAFAILLK_01086	HHKJHPED_00486	AANHBMMD_02705	GLEMLILO_00697	LCJHMHKE_00712	IALHGFMH_02211	HMMDJPNL_00526	HPHODELH_00676	GNIFCDKB_00535	EBOMFFAA_01822	KLGKFBHN_00591	IPDLGBFF_00723	CLDEACMB_00534	OMDOKDCL_00576	CALGCHMA_00685	GIGCOMBI_00714	HGKONBAK_02725	DDOPLKKD_00272	PIONILGB_02475	BJJNDPOP_00592	DGNBOAGO_02238	CNOFAIPN_00500	DDKDJOHA_00348	OJGGIGDM_02519	CGLJGMBC_02318	NCKHPPGH_02482	EFLLALEB_02334	EIFGFLIN_01141	HAPJFMGH_00510	GJICOOFK_00508	JBHLHLGE_00560	MAOGDFAM_00605	JIGGDOMC_00508	AFIIAKMD_02444	EMIEEEJG_00600
hcxA_1		Hydroxycarboxylate dehydrogenase A	51	51	1	13	4664				131	1088	1054	BNNKGHMD_01771	OAFAILLK_01216	HHKJHPED_00623	AANHBMMD_02834	GLEMLILO_00829	LCJHMHKE_02126	IALHGFMH_02074	HMMDJPNL_00666	HPHODELH_00810	GNIFCDKB_00399	EBOMFFAA_01959	KLGKFBHN_00732	IPDLGBFF_00852	CLDEACMB_00715	OMDOKDCL_00700	CALGCHMA_00814	GIGCOMBI_00859	HGKONBAK_01172	DDOPLKKD_00136	PIONILGB_02341	BJJNDPOP_00720	DGNBOAGO_02111	CNOFAIPN_00633	DDKDJOHA_00477	OJGGIGDM_02390	CGLJGMBC_02182	NCKHPPGH_02631	EFLLALEB_02207	EIFGFLIN_01272	HAPJFMGH_00646	GJICOOFK_00644	JBHLHLGE_00689	MAOGDFAM_00733	JIGGDOMC_00637	AFIIAKMD_02569	EMIEEEJG_00726
group_774		L-ribulose-5-phosphate 4-epimerase	51	51	1	13	7886				212	710	681	BNNKGHMD_02083	OAFAILLK_01526	HHKJHPED_00927	AANHBMMD_00204	GLEMLILO_01075	LCJHMHKE_01646	IALHGFMH_01823	HMMDJPNL_00944	HPHODELH_01121	GNIFCDKB_02830	EBOMFFAA_02223	KLGKFBHN_00984	IPDLGBFF_01162	CLDEACMB_00962	OMDOKDCL_00997	CALGCHMA_01123	GIGCOMBI_01113	HGKONBAK_01425	DDOPLKKD_02761	PIONILGB_02074	BJJNDPOP_01101	DGNBOAGO_01777	CNOFAIPN_00878	DDKDJOHA_00794	OJGGIGDM_02078	CGLJGMBC_01931	NCKHPPGH_02213	EFLLALEB_01941	EIFGFLIN_01587	HAPJFMGH_00902	GJICOOFK_00900	JBHLHLGE_00937	MAOGDFAM_00984	JIGGDOMC_00953	AFIIAKMD_00099	EMIEEEJG_00981
grdB		Glycine reductase complex component B subunit gamma	51	51	1	13	7856				254	518	511	BNNKGHMD_02112	OAFAILLK_01555	HHKJHPED_00961	AANHBMMD_00233	GLEMLILO_01104	LCJHMHKE_01617	IALHGFMH_01794	HMMDJPNL_00973	HPHODELH_01150	GNIFCDKB_02801	EBOMFFAA_02252	KLGKFBHN_01013	IPDLGBFF_01191	CLDEACMB_00991	OMDOKDCL_01026	CALGCHMA_01153	GIGCOMBI_01142	HGKONBAK_01454	DDOPLKKD_02732	PIONILGB_02045	BJJNDPOP_01130	DGNBOAGO_01747	CNOFAIPN_00907	DDKDJOHA_00824	OJGGIGDM_02048	CGLJGMBC_01902	NCKHPPGH_02184	EFLLALEB_01912	EIFGFLIN_01616	HAPJFMGH_00931	GJICOOFK_00929	JBHLHLGE_00966	MAOGDFAM_01013	JIGGDOMC_00982	AFIIAKMD_00128	EMIEEEJG_01010
group_780		hypothetical protein	51	51	1	13	7719				230	371	365	BNNKGHMD_02224	OAFAILLK_01671	HHKJHPED_01088	AANHBMMD_00346	GLEMLILO_01219	LCJHMHKE_01502	IALHGFMH_01679	HMMDJPNL_01093	HPHODELH_01265	GNIFCDKB_02686	EBOMFFAA_02373	KLGKFBHN_01128	IPDLGBFF_01303	CLDEACMB_01102	OMDOKDCL_01142	CALGCHMA_01273	GIGCOMBI_01254	HGKONBAK_01567	DDOPLKKD_02617	PIONILGB_01930	BJJNDPOP_01248	DGNBOAGO_01631	CNOFAIPN_01021	DDKDJOHA_00936	OJGGIGDM_01936	CGLJGMBC_01788	NCKHPPGH_00390	EFLLALEB_01796	EIFGFLIN_01732	HAPJFMGH_01060	GJICOOFK_01058	JBHLHLGE_01081	MAOGDFAM_01129	JIGGDOMC_01098	AFIIAKMD_00245	EMIEEEJG_01123
group_7812		metal-sulfur cluster biosynthetic enzyme	51	51	1	13	7416				344	344	344	BNNKGHMD_02393	OAFAILLK_01835	HHKJHPED_01240	AANHBMMD_00514	GLEMLILO_01444	LCJHMHKE_00600	IALHGFMH_01515	HMMDJPNL_01332	HPHODELH_01412	GNIFCDKB_02530	EBOMFFAA_02549	KLGKFBHN_01297	IPDLGBFF_01532	CLDEACMB_01272	OMDOKDCL_01297	CALGCHMA_01501	GIGCOMBI_01426	HGKONBAK_01733	DDOPLKKD_02470	PIONILGB_01691	BJJNDPOP_01491	DGNBOAGO_01474	CNOFAIPN_01175	DDKDJOHA_01107	OJGGIGDM_01765	CGLJGMBC_01620	NCKHPPGH_00552	EFLLALEB_01639	EIFGFLIN_01880	HAPJFMGH_01287	GJICOOFK_01285	JBHLHLGE_01238	MAOGDFAM_01287	JIGGDOMC_01254	AFIIAKMD_00407	EMIEEEJG_01285
group_7813		tRNA-Thr(ggt)	51	51	1	13	6704				72	73	72	BNNKGHMD_02935	OAFAILLK_02380	HHKJHPED_01648	AANHBMMD_00983	GLEMLILO_01978	LCJHMHKE_00108	IALHGFMH_00962	HMMDJPNL_01835	HPHODELH_01882	GNIFCDKB_02012	EBOMFFAA_00400	KLGKFBHN_01779	IPDLGBFF_01990	CLDEACMB_01728	OMDOKDCL_01793	CALGCHMA_02017	GIGCOMBI_01877	HGKONBAK_02220	DDOPLKKD_01949	PIONILGB_01238	BJJNDPOP_01964	DGNBOAGO_00983	CNOFAIPN_01626	DDKDJOHA_01628	OJGGIGDM_01244	CGLJGMBC_01131	NCKHPPGH_01038	EFLLALEB_01152	EIFGFLIN_02308	HAPJFMGH_01782	GJICOOFK_01781	JBHLHLGE_01694	MAOGDFAM_01802	JIGGDOMC_01775	AFIIAKMD_00904	EMIEEEJG_01762
hupA		DNA-binding protein HU	51	51	1	13	7374				275	275	275	BNNKGHMD_02434	OAFAILLK_01876	HHKJHPED_01275	AANHBMMD_00555	GLEMLILO_01479	LCJHMHKE_00565	IALHGFMH_01474	HMMDJPNL_01373	HPHODELH_01454	GNIFCDKB_02489	EBOMFFAA_02590	KLGKFBHN_01338	IPDLGBFF_01567	CLDEACMB_01313	OMDOKDCL_01332	CALGCHMA_01544	GIGCOMBI_01461	HGKONBAK_01775	DDOPLKKD_02428	PIONILGB_01650	BJJNDPOP_01534	DGNBOAGO_01433	CNOFAIPN_01210	DDKDJOHA_01148	OJGGIGDM_01724	CGLJGMBC_01579	NCKHPPGH_00591	EFLLALEB_01598	EIFGFLIN_01921	HAPJFMGH_01328	GJICOOFK_01326	JBHLHLGE_01279	MAOGDFAM_01328	JIGGDOMC_01295	AFIIAKMD_00447	EMIEEEJG_01328
rplV		50S ribosomal protein L22	51	51	1	13	3968				347	347	347	BNNKGHMD_00207	OAFAILLK_00566	HHKJHPED_00152	AANHBMMD_02237	GLEMLILO_00152	LCJHMHKE_02470	IALHGFMH_02568	HMMDJPNL_00165	HPHODELH_00153	GNIFCDKB_00875	EBOMFFAA_01481	KLGKFBHN_00153	IPDLGBFF_00164	CLDEACMB_00194	OMDOKDCL_00216	CALGCHMA_00241	GIGCOMBI_02702	HGKONBAK_00437	DDOPLKKD_00805	PIONILGB_00643	BJJNDPOP_00194	DGNBOAGO_02711	CNOFAIPN_00151	DDKDJOHA_02709	OJGGIGDM_00163	CGLJGMBC_00161	NCKHPPGH_01621	EFLLALEB_00182	EIFGFLIN_00629	HAPJFMGH_00143	GJICOOFK_00142	JBHLHLGE_00182	MAOGDFAM_00227	JIGGDOMC_00166	AFIIAKMD_01981	EMIEEEJG_00151
group_7816		ParB family chromosome partitioning protein	51	51	1	13	2228				890	890	890	BNNKGHMD_00019	OAFAILLK_00348	HHKJHPED_02579	AANHBMMD_02007	GLEMLILO_03094	LCJHMHKE_02185	IALHGFMH_00046	HMMDJPNL_02686	HPHODELH_03026	GNIFCDKB_01072	EBOMFFAA_01268	KLGKFBHN_02913	IPDLGBFF_02870	CLDEACMB_02647	OMDOKDCL_02714	CALGCHMA_00009	GIGCOMBI_00075	HGKONBAK_00636	DDOPLKKD_00991	PIONILGB_00454	BJJNDPOP_03113	DGNBOAGO_00108	CNOFAIPN_02482	DDKDJOHA_02529	OJGGIGDM_00343	CGLJGMBC_02751	NCKHPPGH_01810	EFLLALEB_02780	EIFGFLIN_00338	HAPJFMGH_02735	GJICOOFK_02733	JBHLHLGE_00009	MAOGDFAM_00009	JIGGDOMC_02669	AFIIAKMD_01792	EMIEEEJG_02724
rpmE2		50S ribosomal protein L31	51	51	1	13	7846				269	269	269	BNNKGHMD_02121	OAFAILLK_01564	HHKJHPED_00970	AANHBMMD_00242	GLEMLILO_01113	LCJHMHKE_01608	IALHGFMH_01785	HMMDJPNL_00982	HPHODELH_01159	GNIFCDKB_02792	EBOMFFAA_02261	KLGKFBHN_01022	IPDLGBFF_01200	CLDEACMB_01000	OMDOKDCL_01035	CALGCHMA_01162	GIGCOMBI_01151	HGKONBAK_01463	DDOPLKKD_02723	PIONILGB_02036	BJJNDPOP_01139	DGNBOAGO_01738	CNOFAIPN_00916	DDKDJOHA_00833	OJGGIGDM_02039	CGLJGMBC_01893	NCKHPPGH_02175	EFLLALEB_01903	EIFGFLIN_01625	HAPJFMGH_00940	GJICOOFK_00938	JBHLHLGE_00975	MAOGDFAM_01022	JIGGDOMC_00991	AFIIAKMD_00137	EMIEEEJG_01019
dltC		D-alanine--poly(phosphoribitol) ligase subunit 2	51	51	1	13	8416				236	236	236	BNNKGHMD_00649	OAFAILLK_02830	HHKJHPED_02099	AANHBMMD_01443	GLEMLILO_02509	LCJHMHKE_01342	IALHGFMH_00490	HMMDJPNL_02252	HPHODELH_02524	GNIFCDKB_01589	EBOMFFAA_00821	KLGKFBHN_02406	IPDLGBFF_02433	CLDEACMB_02202	OMDOKDCL_02215	CALGCHMA_02449	GIGCOMBI_02322	HGKONBAK_01078	DDOPLKKD_01493	PIONILGB_00788	BJJNDPOP_02559	DGNBOAGO_00552	CNOFAIPN_02052	DDKDJOHA_02067	OJGGIGDM_00805	CGLJGMBC_00710	NCKHPPGH_01479	EFLLALEB_00720	EIFGFLIN_00771	HAPJFMGH_02261	GJICOOFK_02259	JBHLHLGE_02094	MAOGDFAM_02340	JIGGDOMC_02206	AFIIAKMD_01331	EMIEEEJG_02225
group_7819		ribonuclease III	51	51	1	13	2317				398	398	398	BNNKGHMD_00107	OAFAILLK_00425	HHKJHPED_00043	AANHBMMD_02096	GLEMLILO_00042	LCJHMHKE_02260	IALHGFMH_02677	HMMDJPNL_00042	HPHODELH_00043	GNIFCDKB_00980	EBOMFFAA_01347	KLGKFBHN_00045	IPDLGBFF_00043	CLDEACMB_00043	OMDOKDCL_00042	CALGCHMA_00109	GIGCOMBI_02826	HGKONBAK_00559	DDOPLKKD_00915	PIONILGB_00530	BJJNDPOP_00046	DGNBOAGO_00032	CNOFAIPN_00043	DDKDJOHA_02607	OJGGIGDM_00265	CGLJGMBC_00043	NCKHPPGH_01733	EFLLALEB_00043	EIFGFLIN_00422	HAPJFMGH_00043	GJICOOFK_00043	JBHLHLGE_00085	MAOGDFAM_00087	JIGGDOMC_00061	AFIIAKMD_01873	EMIEEEJG_00047
group_7820		hypothetical protein	51	51	1	13	8245				176	176	176	BNNKGHMD_00519	OAFAILLK_02701	HHKJHPED_01976	AANHBMMD_01312	GLEMLILO_02381	LCJHMHKE_01212	IALHGFMH_00622	HMMDJPNL_02123	HPHODELH_02323	GNIFCDKB_01716	EBOMFFAA_00691	KLGKFBHN_02210	IPDLGBFF_02303	CLDEACMB_02076	OMDOKDCL_02085	CALGCHMA_02316	GIGCOMBI_02171	HGKONBAK_02556	DDOPLKKD_01628	PIONILGB_00917	BJJNDPOP_02428	DGNBOAGO_00679	CNOFAIPN_01924	DDKDJOHA_01938	OJGGIGDM_00934	CGLJGMBC_00841	NCKHPPGH_01350	EFLLALEB_00848	EIFGFLIN_02703	HAPJFMGH_02131	GJICOOFK_02129	JBHLHLGE_01968	MAOGDFAM_02155	JIGGDOMC_02078	AFIIAKMD_01203	EMIEEEJG_02093
group_7821		Integral membrane protein	51	51	1	13	2312				1145	1145	1145	BNNKGHMD_00102	OAFAILLK_00420	HHKJHPED_00038	AANHBMMD_02091	GLEMLILO_00037	LCJHMHKE_02255	IALHGFMH_02682	HMMDJPNL_00037	HPHODELH_00038	GNIFCDKB_00985	EBOMFFAA_01342	KLGKFBHN_00040	IPDLGBFF_00038	CLDEACMB_00038	OMDOKDCL_00037	CALGCHMA_00104	GIGCOMBI_00004	HGKONBAK_00564	DDOPLKKD_00920	PIONILGB_00525	BJJNDPOP_00041	DGNBOAGO_00037	CNOFAIPN_00038	DDKDJOHA_02602	OJGGIGDM_00270	CGLJGMBC_00038	NCKHPPGH_01738	EFLLALEB_00038	EIFGFLIN_00417	HAPJFMGH_00038	GJICOOFK_00038	JBHLHLGE_00080	MAOGDFAM_00082	JIGGDOMC_00056	AFIIAKMD_01868	EMIEEEJG_00042
group_7822		hypothetical protein	51	51	1	13	4570				323	323	323	BNNKGHMD_01700	OAFAILLK_01143	HHKJHPED_00554	AANHBMMD_02762	GLEMLILO_00761	LCJHMHKE_00647	IALHGFMH_02143	HMMDJPNL_00595	HPHODELH_00741	GNIFCDKB_00467	EBOMFFAA_01891	KLGKFBHN_00657	IPDLGBFF_00779	CLDEACMB_00647	OMDOKDCL_00632	CALGCHMA_00744	GIGCOMBI_00787	HGKONBAK_01100	DDOPLKKD_00205	PIONILGB_02409	BJJNDPOP_00652	DGNBOAGO_02179	CNOFAIPN_00565	DDKDJOHA_00406	OJGGIGDM_02461	CGLJGMBC_02251	NCKHPPGH_02548	EFLLALEB_02275	EIFGFLIN_01201	HAPJFMGH_00578	GJICOOFK_00576	JBHLHLGE_00620	MAOGDFAM_00665	JIGGDOMC_00567	AFIIAKMD_02500	EMIEEEJG_00656
group_7823		Fur family transcriptional regulator	51	51	1	13	8079				434	434	434	BNNKGHMD_00375	OAFAILLK_02569	HHKJHPED_01836	AANHBMMD_01166	GLEMLILO_02240	LCJHMHKE_01071	IALHGFMH_00750	HMMDJPNL_01989	HPHODELH_02144	GNIFCDKB_01855	EBOMFFAA_00563	KLGKFBHN_02078	IPDLGBFF_02153	CLDEACMB_01884	OMDOKDCL_01943	CALGCHMA_02176	GIGCOMBI_02042	HGKONBAK_02422	DDOPLKKD_01770	PIONILGB_01049	BJJNDPOP_02222	DGNBOAGO_00817	CNOFAIPN_01783	DDKDJOHA_01793	OJGGIGDM_01079	CGLJGMBC_00974	NCKHPPGH_01221	EFLLALEB_00986	EIFGFLIN_02467	HAPJFMGH_01994	GJICOOFK_01993	JBHLHLGE_01836	MAOGDFAM_02022	JIGGDOMC_01945	AFIIAKMD_01071	EMIEEEJG_01959
group_7824		HAD superfamily hydrolase	51	51	1	13	8503				527	527	527	BNNKGHMD_00775	OAFAILLK_02899	HHKJHPED_02227	AANHBMMD_01569	GLEMLILO_02628	LCJHMHKE_02614	IALHGFMH_00418	HMMDJPNL_02322	HPHODELH_02656	GNIFCDKB_01523	EBOMFFAA_00887	KLGKFBHN_02529	IPDLGBFF_02503	CLDEACMB_02267	OMDOKDCL_02336	CALGCHMA_02519	GIGCOMBI_02387	HGKONBAK_01011	DDOPLKKD_01361	PIONILGB_00719	BJJNDPOP_02679	DGNBOAGO_00486	CNOFAIPN_02118	DDKDJOHA_02136	OJGGIGDM_00736	CGLJGMBC_00641	NCKHPPGH_01548	EFLLALEB_00654	EIFGFLIN_00703	HAPJFMGH_02343	GJICOOFK_02341	JBHLHLGE_02160	MAOGDFAM_02406	JIGGDOMC_02274	AFIIAKMD_01427	EMIEEEJG_02295
group_7825		DNA protection during starvation protein 1	51	51	1	13	2146				467	467	467	BNNKGHMD_01090	OAFAILLK_00282	HHKJHPED_02518	AANHBMMD_01943	GLEMLILO_03027	LCJHMHKE_01755	IALHGFMH_00113	HMMDJPNL_02622	HPHODELH_02958	GNIFCDKB_01137	EBOMFFAA_01204	KLGKFBHN_02839	IPDLGBFF_02804	CLDEACMB_02581	OMDOKDCL_02647	CALGCHMA_02847	GIGCOMBI_00139	HGKONBAK_00700	DDOPLKKD_01059	PIONILGB_00389	BJJNDPOP_03043	DGNBOAGO_00173	CNOFAIPN_02415	DDKDJOHA_02465	OJGGIGDM_00407	CGLJGMBC_00275	NCKHPPGH_01872	EFLLALEB_00292	EIFGFLIN_00274	HAPJFMGH_02662	GJICOOFK_02660	JBHLHLGE_02469	MAOGDFAM_02716	JIGGDOMC_02603	AFIIAKMD_01731	EMIEEEJG_02663
atpD		ATP synthase F1 subunit beta	51	51	1	13	8249				1406	1406	1406	BNNKGHMD_00523	OAFAILLK_02705	HHKJHPED_01980	AANHBMMD_01316	GLEMLILO_02385	LCJHMHKE_01216	IALHGFMH_00618	HMMDJPNL_02127	HPHODELH_02327	GNIFCDKB_01712	EBOMFFAA_00695	KLGKFBHN_02214	IPDLGBFF_02307	CLDEACMB_02080	OMDOKDCL_02089	CALGCHMA_02320	GIGCOMBI_02175	HGKONBAK_02560	DDOPLKKD_01624	PIONILGB_00913	BJJNDPOP_02432	DGNBOAGO_00675	CNOFAIPN_01928	DDKDJOHA_01942	OJGGIGDM_00930	CGLJGMBC_00837	NCKHPPGH_01354	EFLLALEB_00844	EIFGFLIN_02699	HAPJFMGH_02135	GJICOOFK_02133	JBHLHLGE_01972	MAOGDFAM_02159	JIGGDOMC_02082	AFIIAKMD_01207	EMIEEEJG_02097
group_7827		tRNA-His(gtg)	51	51	1	13	4879				73	73	73	BNNKGHMD_02003	OAFAILLK_01445	HHKJHPED_00849	AANHBMMD_00123	GLEMLILO_00995	LCJHMHKE_02839	IALHGFMH_01902	HMMDJPNL_00855	HPHODELH_01039	GNIFCDKB_00085	EBOMFFAA_02131	KLGKFBHN_00903	IPDLGBFF_01084	CLDEACMB_00881	OMDOKDCL_00870	CALGCHMA_00991	GIGCOMBI_01032	HGKONBAK_01343	DDOPLKKD_02841	PIONILGB_02155	BJJNDPOP_00969	DGNBOAGO_01858	CNOFAIPN_00799	DDKDJOHA_00714	OJGGIGDM_02158	CGLJGMBC_02011	NCKHPPGH_02338	EFLLALEB_02021	EIFGFLIN_01439	HAPJFMGH_00813	GJICOOFK_00811	JBHLHLGE_00857	MAOGDFAM_00904	JIGGDOMC_00872	AFIIAKMD_00021	EMIEEEJG_00901
group_7828		hypothetical protein	51	51	1	13	6567				341	341	341	BNNKGHMD_02971	OAFAILLK_02418	HHKJHPED_01686	AANHBMMD_01020	GLEMLILO_02079	LCJHMHKE_00070	IALHGFMH_00923	HMMDJPNL_01871	HPHODELH_01981	GNIFCDKB_01976	EBOMFFAA_00439	KLGKFBHN_01818	IPDLGBFF_02030	CLDEACMB_01766	OMDOKDCL_01831	CALGCHMA_02058	GIGCOMBI_01912	HGKONBAK_02261	DDOPLKKD_01912	PIONILGB_01199	BJJNDPOP_02066	DGNBOAGO_00946	CNOFAIPN_01664	DDKDJOHA_01666	OJGGIGDM_01206	CGLJGMBC_01092	NCKHPPGH_01077	EFLLALEB_01115	EIFGFLIN_02347	HAPJFMGH_01820	GJICOOFK_01819	JBHLHLGE_01731	MAOGDFAM_01903	JIGGDOMC_01813	AFIIAKMD_00940	EMIEEEJG_01799
group_7829		hypothetical protein	51	51	1	13	4419				533	533	533	BNNKGHMD_01588	OAFAILLK_01027	HHKJHPED_00436	AANHBMMD_02650	GLEMLILO_00650	LCJHMHKE_00759	IALHGFMH_02259	HMMDJPNL_00478	HPHODELH_00629	GNIFCDKB_00581	EBOMFFAA_01767	KLGKFBHN_00544	IPDLGBFF_00668	CLDEACMB_00487	OMDOKDCL_00510	CALGCHMA_00634	GIGCOMBI_00659	HGKONBAK_02773	DDOPLKKD_00319	PIONILGB_02522	BJJNDPOP_00539	DGNBOAGO_02285	CNOFAIPN_00453	DDKDJOHA_00293	OJGGIGDM_02574	CGLJGMBC_02365	NCKHPPGH_02437	EFLLALEB_02381	EIFGFLIN_01091	HAPJFMGH_00441	GJICOOFK_00440	JBHLHLGE_00512	MAOGDFAM_00557	JIGGDOMC_00461	AFIIAKMD_02377	EMIEEEJG_00553
group_7830		50S ribosomal protein L36	51	51	1	13	3986				116	116	116	BNNKGHMD_00225	OAFAILLK_00584	HHKJHPED_00170	AANHBMMD_02255	GLEMLILO_00170	LCJHMHKE_02488	IALHGFMH_02550	HMMDJPNL_00183	HPHODELH_00171	GNIFCDKB_00857	EBOMFFAA_01499	KLGKFBHN_00171	IPDLGBFF_00182	CLDEACMB_00212	OMDOKDCL_00234	CALGCHMA_00259	GIGCOMBI_02684	HGKONBAK_00419	DDOPLKKD_00787	PIONILGB_00661	BJJNDPOP_00212	DGNBOAGO_02693	CNOFAIPN_00169	DDKDJOHA_02727	OJGGIGDM_00145	CGLJGMBC_00179	NCKHPPGH_01603	EFLLALEB_00200	EIFGFLIN_00647	HAPJFMGH_00161	GJICOOFK_00160	JBHLHLGE_00200	MAOGDFAM_00245	JIGGDOMC_00184	AFIIAKMD_01999	EMIEEEJG_00169
group_7831		PTS system, mannose/fructose/sorbose-specific IID component	51	51	1	13	6996				809	809	809	BNNKGHMD_02675	OAFAILLK_02118	HHKJHPED_01512	AANHBMMD_00796	GLEMLILO_01715	LCJHMHKE_00330	IALHGFMH_01189	HMMDJPNL_01618	HPHODELH_01692	GNIFCDKB_02248	EBOMFFAA_00215	KLGKFBHN_01576	IPDLGBFF_01805	CLDEACMB_01564	OMDOKDCL_01571	CALGCHMA_01784	GIGCOMBI_01696	HGKONBAK_02020	DDOPLKKD_02188	PIONILGB_01416	BJJNDPOP_01775	DGNBOAGO_01184	CNOFAIPN_01448	DDKDJOHA_01390	OJGGIGDM_01482	CGLJGMBC_01342	NCKHPPGH_00827	EFLLALEB_01344	EIFGFLIN_02166	HAPJFMGH_01569	GJICOOFK_01567	JBHLHLGE_01515	MAOGDFAM_01564	JIGGDOMC_01536	AFIIAKMD_00693	EMIEEEJG_01631
rplP		50S ribosomal protein L16	51	51	1	13	3970				434	434	434	BNNKGHMD_00209	OAFAILLK_00568	HHKJHPED_00154	AANHBMMD_02239	GLEMLILO_00154	LCJHMHKE_02472	IALHGFMH_02566	HMMDJPNL_00167	HPHODELH_00155	GNIFCDKB_00873	EBOMFFAA_01483	KLGKFBHN_00155	IPDLGBFF_00166	CLDEACMB_00196	OMDOKDCL_00218	CALGCHMA_00243	GIGCOMBI_02700	HGKONBAK_00435	DDOPLKKD_00803	PIONILGB_00645	BJJNDPOP_00196	DGNBOAGO_02709	CNOFAIPN_00153	DDKDJOHA_02711	OJGGIGDM_00161	CGLJGMBC_00163	NCKHPPGH_01619	EFLLALEB_00184	EIFGFLIN_00631	HAPJFMGH_00145	GJICOOFK_00144	JBHLHLGE_00184	MAOGDFAM_00229	JIGGDOMC_00168	AFIIAKMD_01983	EMIEEEJG_00153
pduA		Propanediol utilization protein PduA	51	51	1	13	7277				290	290	290	BNNKGHMD_02506	OAFAILLK_01950	HHKJHPED_01344	AANHBMMD_00627	GLEMLILO_01548	LCJHMHKE_00496	IALHGFMH_01406	HMMDJPNL_01449	HPHODELH_01528	GNIFCDKB_02416	EBOMFFAA_00042	KLGKFBHN_01406	IPDLGBFF_01636	CLDEACMB_01391	OMDOKDCL_01404	CALGCHMA_01615	GIGCOMBI_01529	HGKONBAK_01854	DDOPLKKD_02354	PIONILGB_01582	BJJNDPOP_01602	DGNBOAGO_01365	CNOFAIPN_01279	DDKDJOHA_01220	OJGGIGDM_01652	CGLJGMBC_01511	NCKHPPGH_00659	EFLLALEB_01530	EIFGFLIN_01993	HAPJFMGH_01396	GJICOOFK_01394	JBHLHLGE_01348	MAOGDFAM_01397	JIGGDOMC_01369	AFIIAKMD_00524	EMIEEEJG_01404
group_7834		hypothetical protein	51	51	1	13	4782				110	110	110	BNNKGHMD_01921	OAFAILLK_01362	HHKJHPED_00771	AANHBMMD_00045	GLEMLILO_00916	LCJHMHKE_02039	IALHGFMH_01981	HMMDJPNL_00774	HPHODELH_00961	GNIFCDKB_00163	EBOMFFAA_02051	KLGKFBHN_00825	IPDLGBFF_01006	CLDEACMB_00802	OMDOKDCL_00791	CALGCHMA_00909	GIGCOMBI_00954	HGKONBAK_01265	DDOPLKKD_00047	PIONILGB_02233	BJJNDPOP_00825	DGNBOAGO_01936	CNOFAIPN_00720	DDKDJOHA_00636	OJGGIGDM_02231	CGLJGMBC_02089	NCKHPPGH_02724	EFLLALEB_02099	EIFGFLIN_01360	HAPJFMGH_00735	GJICOOFK_00733	JBHLHLGE_00779	MAOGDFAM_00826	JIGGDOMC_00794	AFIIAKMD_02664	EMIEEEJG_00821
rpsI		30S ribosomal protein S9	51	51	1	13	2142				392	392	392	BNNKGHMD_01088	OAFAILLK_00280	HHKJHPED_02516	AANHBMMD_01941	GLEMLILO_03025	LCJHMHKE_01757	IALHGFMH_00115	HMMDJPNL_02620	HPHODELH_02956	GNIFCDKB_01139	EBOMFFAA_01202	KLGKFBHN_02837	IPDLGBFF_02802	CLDEACMB_02579	OMDOKDCL_02645	CALGCHMA_02845	GIGCOMBI_00141	HGKONBAK_00702	DDOPLKKD_01061	PIONILGB_00387	BJJNDPOP_03041	DGNBOAGO_00175	CNOFAIPN_02413	DDKDJOHA_02463	OJGGIGDM_00409	CGLJGMBC_00277	NCKHPPGH_01874	EFLLALEB_00294	EIFGFLIN_00272	HAPJFMGH_02660	GJICOOFK_02658	JBHLHLGE_02467	MAOGDFAM_02714	JIGGDOMC_02601	AFIIAKMD_01729	EMIEEEJG_02661
ptsH		phosphocarrier protein HPr	51	51	1	13	4442				266	266	266	BNNKGHMD_01607	OAFAILLK_01049	HHKJHPED_00447	AANHBMMD_02669	GLEMLILO_00661	LCJHMHKE_00748	IALHGFMH_02248	HMMDJPNL_00489	HPHODELH_00640	GNIFCDKB_00570	EBOMFFAA_01778	KLGKFBHN_00555	IPDLGBFF_00687	CLDEACMB_00498	OMDOKDCL_00541	CALGCHMA_00647	GIGCOMBI_00678	HGKONBAK_02762	DDOPLKKD_00308	PIONILGB_02511	BJJNDPOP_00550	DGNBOAGO_02274	CNOFAIPN_00464	DDKDJOHA_00312	OJGGIGDM_02555	CGLJGMBC_02354	NCKHPPGH_02446	EFLLALEB_02370	EIFGFLIN_01102	HAPJFMGH_00471	GJICOOFK_00469	JBHLHLGE_00523	MAOGDFAM_00568	JIGGDOMC_00472	AFIIAKMD_02408	EMIEEEJG_00564
rpsP		30S ribosomal protein S16	51	51	1	13	7113				275	275	275	BNNKGHMD_02575	OAFAILLK_02017	HHKJHPED_01410	AANHBMMD_00696	GLEMLILO_01616	LCJHMHKE_00429	IALHGFMH_01294	HMMDJPNL_01517	HPHODELH_01595	GNIFCDKB_02349	EBOMFFAA_00110	KLGKFBHN_01473	IPDLGBFF_01705	CLDEACMB_01458	OMDOKDCL_01471	CALGCHMA_01682	GIGCOMBI_01596	HGKONBAK_01919	DDOPLKKD_02287	PIONILGB_01515	BJJNDPOP_01669	DGNBOAGO_01284	CNOFAIPN_01346	DDKDJOHA_01288	OJGGIGDM_01584	CGLJGMBC_01444	NCKHPPGH_00724	EFLLALEB_01444	EIFGFLIN_02061	HAPJFMGH_01463	GJICOOFK_01461	JBHLHLGE_01413	MAOGDFAM_01464	JIGGDOMC_01436	AFIIAKMD_00591	EMIEEEJG_01472
group_7838		GTP diphosphokinase	51	51	1	13	8332				674	674	674	BNNKGHMD_00578	OAFAILLK_02760	HHKJHPED_02035	AANHBMMD_01372	GLEMLILO_02442	LCJHMHKE_01272	IALHGFMH_00563	HMMDJPNL_02182	HPHODELH_02386	GNIFCDKB_01657	EBOMFFAA_00750	KLGKFBHN_02269	IPDLGBFF_02362	CLDEACMB_02135	OMDOKDCL_02146	CALGCHMA_02375	GIGCOMBI_02253	HGKONBAK_02616	DDOPLKKD_01565	PIONILGB_00857	BJJNDPOP_02490	DGNBOAGO_00620	CNOFAIPN_01984	DDKDJOHA_01997	OJGGIGDM_00875	CGLJGMBC_00782	NCKHPPGH_01409	EFLLALEB_00789	EIFGFLIN_02638	HAPJFMGH_02190	GJICOOFK_02188	JBHLHLGE_02027	MAOGDFAM_02214	JIGGDOMC_02137	AFIIAKMD_01262	EMIEEEJG_02154
rpsF		30S ribosomal protein S6	51	51	1	13	2270				302	302	302	BNNKGHMD_00070	OAFAILLK_00388	HHKJHPED_00007	AANHBMMD_02059	GLEMLILO_00007	LCJHMHKE_02225	IALHGFMH_02713	HMMDJPNL_00007	HPHODELH_00007	GNIFCDKB_01016	EBOMFFAA_01310	KLGKFBHN_00007	IPDLGBFF_00007	CLDEACMB_00007	OMDOKDCL_00007	CALGCHMA_00074	GIGCOMBI_00035	HGKONBAK_00596	DDOPLKKD_00951	PIONILGB_00494	BJJNDPOP_00007	DGNBOAGO_00068	CNOFAIPN_00007	DDKDJOHA_02570	OJGGIGDM_00302	CGLJGMBC_00007	NCKHPPGH_01770	EFLLALEB_00007	EIFGFLIN_00384	HAPJFMGH_00007	GJICOOFK_00007	JBHLHLGE_00050	MAOGDFAM_00052	JIGGDOMC_00026	AFIIAKMD_01832	EMIEEEJG_00007
frmR		regulator protein FrmR	51	51	1	13	9095				260	260	260	BNNKGHMD_00873	OAFAILLK_00075	HHKJHPED_02323	AANHBMMD_01722	GLEMLILO_02809	LCJHMHKE_01976	IALHGFMH_00309	HMMDJPNL_02425	HPHODELH_02755	GNIFCDKB_01345	EBOMFFAA_00986	KLGKFBHN_02625	IPDLGBFF_02599	CLDEACMB_02364	OMDOKDCL_02442	CALGCHMA_02617	GIGCOMBI_00418	HGKONBAK_00914	DDOPLKKD_01262	PIONILGB_00175	BJJNDPOP_02828	DGNBOAGO_00390	CNOFAIPN_02214	DDKDJOHA_02249	OJGGIGDM_00623	CGLJGMBC_00489	NCKHPPGH_02081	EFLLALEB_00558	EIFGFLIN_00056	HAPJFMGH_02440	GJICOOFK_02438	JBHLHLGE_02262	MAOGDFAM_02508	JIGGDOMC_02377	AFIIAKMD_01523	EMIEEEJG_02445
rplN		50S ribosomal protein L14	51	51	1	13	3973				368	368	368	BNNKGHMD_00212	OAFAILLK_00571	HHKJHPED_00157	AANHBMMD_02242	GLEMLILO_00157	LCJHMHKE_02475	IALHGFMH_02563	HMMDJPNL_00170	HPHODELH_00158	GNIFCDKB_00870	EBOMFFAA_01486	KLGKFBHN_00158	IPDLGBFF_00169	CLDEACMB_00199	OMDOKDCL_00221	CALGCHMA_00246	GIGCOMBI_02697	HGKONBAK_00432	DDOPLKKD_00800	PIONILGB_00648	BJJNDPOP_00199	DGNBOAGO_02706	CNOFAIPN_00156	DDKDJOHA_02714	OJGGIGDM_00158	CGLJGMBC_00166	NCKHPPGH_01616	EFLLALEB_00187	EIFGFLIN_00634	HAPJFMGH_00148	GJICOOFK_00147	JBHLHLGE_00187	MAOGDFAM_00232	JIGGDOMC_00171	AFIIAKMD_01986	EMIEEEJG_00156
group_7842		hypothetical protein	51	51	1	13	4005				296	296	296	BNNKGHMD_00242	OAFAILLK_00601	HHKJHPED_00187	AANHBMMD_02272	GLEMLILO_00187	LCJHMHKE_02505	IALHGFMH_02533	HMMDJPNL_00200	HPHODELH_00188	GNIFCDKB_00840	EBOMFFAA_01516	KLGKFBHN_00188	IPDLGBFF_00199	CLDEACMB_00229	OMDOKDCL_00251	CALGCHMA_00276	GIGCOMBI_02667	HGKONBAK_00402	DDOPLKKD_00770	PIONILGB_00680	BJJNDPOP_00230	DGNBOAGO_02676	CNOFAIPN_00186	DDKDJOHA_02744	OJGGIGDM_00128	CGLJGMBC_00198	NCKHPPGH_01586	EFLLALEB_00217	EIFGFLIN_00664	HAPJFMGH_00178	GJICOOFK_00177	JBHLHLGE_00217	MAOGDFAM_00262	JIGGDOMC_00201	AFIIAKMD_02017	EMIEEEJG_00186
group_7843		membrane protein	51	51	1	13	4709				539	539	539	BNNKGHMD_01815	OAFAILLK_01260	HHKJHPED_00668	AANHBMMD_02879	GLEMLILO_00873	LCJHMHKE_02082	IALHGFMH_02030	HMMDJPNL_00710	HPHODELH_00854	GNIFCDKB_00355	EBOMFFAA_02003	KLGKFBHN_00776	IPDLGBFF_00895	CLDEACMB_00759	OMDOKDCL_00744	CALGCHMA_00858	GIGCOMBI_00903	HGKONBAK_01216	DDOPLKKD_00092	PIONILGB_02297	BJJNDPOP_00765	DGNBOAGO_02002	CNOFAIPN_00677	DDKDJOHA_00520	OJGGIGDM_02347	CGLJGMBC_02138	NCKHPPGH_02675	EFLLALEB_02164	EIFGFLIN_01316	HAPJFMGH_00689	GJICOOFK_00687	JBHLHLGE_00732	MAOGDFAM_00776	JIGGDOMC_00680	AFIIAKMD_02613	EMIEEEJG_00770
group_7844		ABC transporter	51	51	1	13	6568				794	794	794	BNNKGHMD_02970	OAFAILLK_02417	HHKJHPED_01685	AANHBMMD_01019	GLEMLILO_02078	LCJHMHKE_00071	IALHGFMH_00924	HMMDJPNL_01870	HPHODELH_01980	GNIFCDKB_01977	EBOMFFAA_00438	KLGKFBHN_01817	IPDLGBFF_02029	CLDEACMB_01765	OMDOKDCL_01830	CALGCHMA_02057	GIGCOMBI_01911	HGKONBAK_02260	DDOPLKKD_01913	PIONILGB_01200	BJJNDPOP_02065	DGNBOAGO_00947	CNOFAIPN_01663	DDKDJOHA_01665	OJGGIGDM_01207	CGLJGMBC_01093	NCKHPPGH_01076	EFLLALEB_01116	EIFGFLIN_02346	HAPJFMGH_01819	GJICOOFK_01818	JBHLHLGE_01730	MAOGDFAM_01902	JIGGDOMC_01812	AFIIAKMD_00939	EMIEEEJG_01798
group_7845		50S ribosomal protein L33	51	51	1	13	8486				149	149	149	BNNKGHMD_00755	OAFAILLK_02879	HHKJHPED_02208	AANHBMMD_01549	GLEMLILO_02612	LCJHMHKE_02598	IALHGFMH_00438	HMMDJPNL_02302	HPHODELH_02639	GNIFCDKB_01540	EBOMFFAA_00870	KLGKFBHN_02509	IPDLGBFF_02483	CLDEACMB_02251	OMDOKDCL_02319	CALGCHMA_02499	GIGCOMBI_02370	HGKONBAK_01028	DDOPLKKD_01378	PIONILGB_00739	BJJNDPOP_02662	DGNBOAGO_00503	CNOFAIPN_02101	DDKDJOHA_02116	OJGGIGDM_00756	CGLJGMBC_00661	NCKHPPGH_01528	EFLLALEB_00671	EIFGFLIN_00720	HAPJFMGH_02323	GJICOOFK_02321	JBHLHLGE_02143	MAOGDFAM_02389	JIGGDOMC_02257	AFIIAKMD_01410	EMIEEEJG_02275
rpsK		30S ribosomal protein S11	51	51	1	13	3988				389	389	389	BNNKGHMD_00227	OAFAILLK_00586	HHKJHPED_00172	AANHBMMD_02257	GLEMLILO_00172	LCJHMHKE_02490	IALHGFMH_02548	HMMDJPNL_00185	HPHODELH_00173	GNIFCDKB_00855	EBOMFFAA_01501	KLGKFBHN_00173	IPDLGBFF_00184	CLDEACMB_00214	OMDOKDCL_00236	CALGCHMA_00261	GIGCOMBI_02682	HGKONBAK_00417	DDOPLKKD_00785	PIONILGB_00663	BJJNDPOP_00214	DGNBOAGO_02691	CNOFAIPN_00171	DDKDJOHA_02729	OJGGIGDM_00143	CGLJGMBC_00181	NCKHPPGH_01601	EFLLALEB_00202	EIFGFLIN_00649	HAPJFMGH_00163	GJICOOFK_00162	JBHLHLGE_00202	MAOGDFAM_00247	JIGGDOMC_00186	AFIIAKMD_02001	EMIEEEJG_00171
rplO		50S ribosomal protein L15	51	51	1	13	3982				440	440	440	BNNKGHMD_00221	OAFAILLK_00580	HHKJHPED_00166	AANHBMMD_02251	GLEMLILO_00166	LCJHMHKE_02484	IALHGFMH_02554	HMMDJPNL_00179	HPHODELH_00167	GNIFCDKB_00861	EBOMFFAA_01495	KLGKFBHN_00167	IPDLGBFF_00178	CLDEACMB_00208	OMDOKDCL_00230	CALGCHMA_00255	GIGCOMBI_02688	HGKONBAK_00423	DDOPLKKD_00791	PIONILGB_00657	BJJNDPOP_00208	DGNBOAGO_02697	CNOFAIPN_00165	DDKDJOHA_02723	OJGGIGDM_00149	CGLJGMBC_00175	NCKHPPGH_01607	EFLLALEB_00196	EIFGFLIN_00643	HAPJFMGH_00157	GJICOOFK_00156	JBHLHLGE_00196	MAOGDFAM_00241	JIGGDOMC_00180	AFIIAKMD_01995	EMIEEEJG_00165
ntpG		V-type ATP synthase subunit G	51	51	1	13	7432				311	311	311	BNNKGHMD_02378	OAFAILLK_01821	HHKJHPED_01226	AANHBMMD_00499	GLEMLILO_01431	LCJHMHKE_00614	IALHGFMH_01529	HMMDJPNL_01320	HPHODELH_01398	GNIFCDKB_02544	EBOMFFAA_02535	KLGKFBHN_01283	IPDLGBFF_01518	CLDEACMB_01257	OMDOKDCL_01283	CALGCHMA_01489	GIGCOMBI_01412	HGKONBAK_01719	DDOPLKKD_02484	PIONILGB_01705	BJJNDPOP_01477	DGNBOAGO_01488	CNOFAIPN_01162	DDKDJOHA_01092	OJGGIGDM_01780	CGLJGMBC_01634	NCKHPPGH_00538	EFLLALEB_01653	EIFGFLIN_01866	HAPJFMGH_01275	GJICOOFK_01273	JBHLHLGE_01224	MAOGDFAM_01273	JIGGDOMC_01239	AFIIAKMD_00393	EMIEEEJG_01271
darA		Cyclic di-AMP receptor A	51	51	1	13	8431				329	329	329	BNNKGHMD_00664	OAFAILLK_02845	HHKJHPED_02114	AANHBMMD_01458	GLEMLILO_02524	LCJHMHKE_01357	IALHGFMH_00475	HMMDJPNL_02267	HPHODELH_02539	GNIFCDKB_01574	EBOMFFAA_00836	KLGKFBHN_02421	IPDLGBFF_02448	CLDEACMB_02217	OMDOKDCL_02230	CALGCHMA_02464	GIGCOMBI_02337	HGKONBAK_01063	DDOPLKKD_01478	PIONILGB_00773	BJJNDPOP_02574	DGNBOAGO_00537	CNOFAIPN_02067	DDKDJOHA_02082	OJGGIGDM_00790	CGLJGMBC_00695	NCKHPPGH_01494	EFLLALEB_00705	EIFGFLIN_00756	HAPJFMGH_02276	GJICOOFK_02274	JBHLHLGE_02109	MAOGDFAM_02355	JIGGDOMC_02223	AFIIAKMD_01346	EMIEEEJG_02240
group_7850		glutaredoxin	51	51	1	13	4194				224	224	224	BNNKGHMD_01370	OAFAILLK_00775	HHKJHPED_00361	AANHBMMD_02464	GLEMLILO_00427	LCJHMHKE_00851	IALHGFMH_02357	HMMDJPNL_00391	HPHODELH_00382	GNIFCDKB_00652	EBOMFFAA_01692	KLGKFBHN_00429	IPDLGBFF_00445	CLDEACMB_00415	OMDOKDCL_00439	CALGCHMA_00464	GIGCOMBI_02481	HGKONBAK_00212	DDOPLKKD_00578	PIONILGB_02599	BJJNDPOP_00421	DGNBOAGO_02491	CNOFAIPN_00360	DDKDJOHA_00112	OJGGIGDM_02755	CGLJGMBC_02576	NCKHPPGH_00286	EFLLALEB_02605	EIFGFLIN_01013	HAPJFMGH_00361	GJICOOFK_00360	JBHLHLGE_00402	MAOGDFAM_00447	JIGGDOMC_00387	AFIIAKMD_02206	EMIEEEJG_00371
group_7851		Holliday junction resolvase-like protein	51	51	1	13	7814				422	422	422	BNNKGHMD_02148	OAFAILLK_01591	HHKJHPED_01001	AANHBMMD_00269	GLEMLILO_01144	LCJHMHKE_01577	IALHGFMH_01758	HMMDJPNL_01014	HPHODELH_01190	GNIFCDKB_02761	EBOMFFAA_02288	KLGKFBHN_01049	IPDLGBFF_01227	CLDEACMB_01027	OMDOKDCL_01066	CALGCHMA_01193	GIGCOMBI_01178	HGKONBAK_01490	DDOPLKKD_02692	PIONILGB_02009	BJJNDPOP_01170	DGNBOAGO_01707	CNOFAIPN_00947	DDKDJOHA_00860	OJGGIGDM_02012	CGLJGMBC_01866	NCKHPPGH_02148	EFLLALEB_01872	EIFGFLIN_01656	HAPJFMGH_00971	GJICOOFK_00969	JBHLHLGE_01006	MAOGDFAM_01053	JIGGDOMC_01022	AFIIAKMD_00169	EMIEEEJG_01047
soj		sporulation initiation inhibitor protein Soj	51	51	1	13	2229				761	761	761	BNNKGHMD_00020	OAFAILLK_00349	HHKJHPED_02580	AANHBMMD_02008	GLEMLILO_03095	LCJHMHKE_02186	IALHGFMH_00045	HMMDJPNL_02687	HPHODELH_03027	GNIFCDKB_01071	EBOMFFAA_01269	KLGKFBHN_02914	IPDLGBFF_02871	CLDEACMB_02648	OMDOKDCL_02715	CALGCHMA_00010	GIGCOMBI_00074	HGKONBAK_00635	DDOPLKKD_00990	PIONILGB_00455	BJJNDPOP_03114	DGNBOAGO_00107	CNOFAIPN_02483	DDKDJOHA_02530	OJGGIGDM_00342	CGLJGMBC_02752	NCKHPPGH_01809	EFLLALEB_02781	EIFGFLIN_00339	HAPJFMGH_02736	GJICOOFK_02734	JBHLHLGE_00010	MAOGDFAM_00010	JIGGDOMC_02670	AFIIAKMD_01793	EMIEEEJG_02725
nrdR		transcriptional repressor NrdR	51	51	1	13	4648				482	482	482	BNNKGHMD_01758	OAFAILLK_01203	HHKJHPED_00610	AANHBMMD_02820	GLEMLILO_00816	LCJHMHKE_02140	IALHGFMH_02088	HMMDJPNL_00651	HPHODELH_00797	GNIFCDKB_00412	EBOMFFAA_01946	KLGKFBHN_00718	IPDLGBFF_00838	CLDEACMB_00702	OMDOKDCL_00687	CALGCHMA_00801	GIGCOMBI_00845	HGKONBAK_01156	DDOPLKKD_00149	PIONILGB_02354	BJJNDPOP_00707	DGNBOAGO_02124	CNOFAIPN_00620	DDKDJOHA_00463	OJGGIGDM_02404	CGLJGMBC_02195	NCKHPPGH_02618	EFLLALEB_02220	EIFGFLIN_01258	HAPJFMGH_00633	GJICOOFK_00631	JBHLHLGE_00676	MAOGDFAM_00720	JIGGDOMC_00623	AFIIAKMD_02556	EMIEEEJG_00712
infA		translation initiation factor IF-1	51	51	1	13	3985				218	218	218	BNNKGHMD_00224	OAFAILLK_00583	HHKJHPED_00169	AANHBMMD_02254	GLEMLILO_00169	LCJHMHKE_02487	IALHGFMH_02551	HMMDJPNL_00182	HPHODELH_00170	GNIFCDKB_00858	EBOMFFAA_01498	KLGKFBHN_00170	IPDLGBFF_00181	CLDEACMB_00211	OMDOKDCL_00233	CALGCHMA_00258	GIGCOMBI_02685	HGKONBAK_00420	DDOPLKKD_00788	PIONILGB_00660	BJJNDPOP_00211	DGNBOAGO_02694	CNOFAIPN_00168	DDKDJOHA_02726	OJGGIGDM_00146	CGLJGMBC_00178	NCKHPPGH_01604	EFLLALEB_00199	EIFGFLIN_00646	HAPJFMGH_00160	GJICOOFK_00159	JBHLHLGE_00199	MAOGDFAM_00244	JIGGDOMC_00183	AFIIAKMD_01998	EMIEEEJG_00168
ysxC		ribosome biogenesis GTP-binding protein YsxC	51	51	1	13	6819				581	581	581	BNNKGHMD_02763	OAFAILLK_02221	HHKJHPED_01552	AANHBMMD_00884	GLEMLILO_01824	LCJHMHKE_00261	IALHGFMH_01106	HMMDJPNL_01680	HPHODELH_01782	GNIFCDKB_02164	EBOMFFAA_00301	KLGKFBHN_01623	IPDLGBFF_01893	CLDEACMB_01632	OMDOKDCL_01641	CALGCHMA_01856	GIGCOMBI_01781	HGKONBAK_02070	DDOPLKKD_02100	PIONILGB_01384	BJJNDPOP_01866	DGNBOAGO_01138	CNOFAIPN_01530	DDKDJOHA_01477	OJGGIGDM_01395	CGLJGMBC_01281	NCKHPPGH_00888	EFLLALEB_01298	EIFGFLIN_02207	HAPJFMGH_01637	GJICOOFK_01635	JBHLHLGE_01597	MAOGDFAM_01647	JIGGDOMC_01618	AFIIAKMD_00784	EMIEEEJG_01663
group_7856		hypothetical protein	51	51	1	13	7074				218	218	218	BNNKGHMD_02612	OAFAILLK_02054	HHKJHPED_01448	AANHBMMD_00733	GLEMLILO_01653	LCJHMHKE_00392	IALHGFMH_01257	HMMDJPNL_01554	HPHODELH_01632	GNIFCDKB_02312	EBOMFFAA_00147	KLGKFBHN_01510	IPDLGBFF_01742	CLDEACMB_01495	OMDOKDCL_01508	CALGCHMA_01721	GIGCOMBI_01633	HGKONBAK_01956	DDOPLKKD_02250	PIONILGB_01478	BJJNDPOP_01706	DGNBOAGO_01247	CNOFAIPN_01383	DDKDJOHA_01325	OJGGIGDM_01547	CGLJGMBC_01407	NCKHPPGH_00762	EFLLALEB_01407	EIFGFLIN_02098	HAPJFMGH_01500	GJICOOFK_01498	JBHLHLGE_01450	MAOGDFAM_01501	JIGGDOMC_01473	AFIIAKMD_00628	EMIEEEJG_01509
group_7857		preprotein translocase, SecG subunit	51	51	1	13	8259				236	236	236	BNNKGHMD_00533	OAFAILLK_02715	HHKJHPED_01990	AANHBMMD_01326	GLEMLILO_02395	LCJHMHKE_01226	IALHGFMH_00608	HMMDJPNL_02137	HPHODELH_02337	GNIFCDKB_01702	EBOMFFAA_00705	KLGKFBHN_02224	IPDLGBFF_02317	CLDEACMB_02090	OMDOKDCL_02099	CALGCHMA_02330	GIGCOMBI_02185	HGKONBAK_02570	DDOPLKKD_01614	PIONILGB_00903	BJJNDPOP_02442	DGNBOAGO_00665	CNOFAIPN_01938	DDKDJOHA_01952	OJGGIGDM_00920	CGLJGMBC_00827	NCKHPPGH_01364	EFLLALEB_00834	EIFGFLIN_02689	HAPJFMGH_02145	GJICOOFK_02143	JBHLHLGE_01982	MAOGDFAM_02169	JIGGDOMC_02092	AFIIAKMD_01217	EMIEEEJG_02107
rplU		50S ribosomal protein L21	51	51	1	13	4763				308	308	308	BNNKGHMD_01848	OAFAILLK_01293	HHKJHPED_00695	AANHBMMD_00027	GLEMLILO_00900	LCJHMHKE_02055	IALHGFMH_01997	HMMDJPNL_00756	HPHODELH_00881	GNIFCDKB_00324	EBOMFFAA_02035	KLGKFBHN_00809	IPDLGBFF_00929	CLDEACMB_00786	OMDOKDCL_00772	CALGCHMA_00893	GIGCOMBI_00934	HGKONBAK_01249	DDOPLKKD_00065	PIONILGB_02249	BJJNDPOP_00809	DGNBOAGO_01952	CNOFAIPN_00704	DDKDJOHA_00553	OJGGIGDM_02314	CGLJGMBC_02105	NCKHPPGH_02708	EFLLALEB_02115	EIFGFLIN_01344	HAPJFMGH_00717	GJICOOFK_00715	JBHLHLGE_00763	MAOGDFAM_00810	JIGGDOMC_00730	AFIIAKMD_02646	EMIEEEJG_00803
group_7859		MarR family transcriptional regulator	51	51	1	13	8515				440	440	440	BNNKGHMD_00787	OAFAILLK_02911	HHKJHPED_02239	AANHBMMD_01581	GLEMLILO_02640	LCJHMHKE_02626	IALHGFMH_00406	HMMDJPNL_02334	HPHODELH_02668	GNIFCDKB_01511	EBOMFFAA_00899	KLGKFBHN_02541	IPDLGBFF_02515	CLDEACMB_02279	OMDOKDCL_02348	CALGCHMA_02531	GIGCOMBI_02399	HGKONBAK_00999	DDOPLKKD_01349	PIONILGB_00707	BJJNDPOP_02691	DGNBOAGO_00474	CNOFAIPN_02130	DDKDJOHA_02148	OJGGIGDM_00724	CGLJGMBC_00629	NCKHPPGH_01560	EFLLALEB_00642	EIFGFLIN_00691	HAPJFMGH_02355	GJICOOFK_02353	JBHLHLGE_02172	MAOGDFAM_02418	JIGGDOMC_02286	AFIIAKMD_01439	EMIEEEJG_02307
hrcA		heat-inducible transcription repressor HrcA	51	51	1	13	7694				1043	1043	1043	BNNKGHMD_02249	OAFAILLK_01695	HHKJHPED_01112	AANHBMMD_00371	GLEMLILO_01243	LCJHMHKE_01478	IALHGFMH_01655	HMMDJPNL_01117	HPHODELH_01289	GNIFCDKB_02662	EBOMFFAA_02397	KLGKFBHN_01152	IPDLGBFF_01327	CLDEACMB_01126	OMDOKDCL_01166	CALGCHMA_01298	GIGCOMBI_01278	HGKONBAK_01592	DDOPLKKD_02593	PIONILGB_01906	BJJNDPOP_01273	DGNBOAGO_01607	CNOFAIPN_01045	DDKDJOHA_00962	OJGGIGDM_01910	CGLJGMBC_01764	NCKHPPGH_00413	EFLLALEB_01772	EIFGFLIN_01757	HAPJFMGH_01084	GJICOOFK_01082	JBHLHLGE_01105	MAOGDFAM_01153	JIGGDOMC_01122	AFIIAKMD_00269	EMIEEEJG_01147
group_7861		hypothetical protein	51	51	1	13	7681				176	176	176	BNNKGHMD_02258	OAFAILLK_01704	HHKJHPED_01123	AANHBMMD_00380	GLEMLILO_01252	LCJHMHKE_01469	IALHGFMH_01646	HMMDJPNL_01133	HPHODELH_01298	GNIFCDKB_02653	EBOMFFAA_02406	KLGKFBHN_01161	IPDLGBFF_01336	CLDEACMB_01135	OMDOKDCL_01175	CALGCHMA_01307	GIGCOMBI_01287	HGKONBAK_01601	DDOPLKKD_02584	PIONILGB_01897	BJJNDPOP_01282	DGNBOAGO_01598	CNOFAIPN_01054	DDKDJOHA_00971	OJGGIGDM_01901	CGLJGMBC_01755	NCKHPPGH_00422	EFLLALEB_01763	EIFGFLIN_01766	HAPJFMGH_01093	GJICOOFK_01091	JBHLHLGE_01114	MAOGDFAM_01162	JIGGDOMC_01131	AFIIAKMD_00278	EMIEEEJG_01156
groL		chaperonin GroL	51	51	1	13	8269				1625	1625	1625	BNNKGHMD_00543	OAFAILLK_02725	HHKJHPED_02000	AANHBMMD_01336	GLEMLILO_02406	LCJHMHKE_01236	IALHGFMH_00598	HMMDJPNL_02147	HPHODELH_02347	GNIFCDKB_01692	EBOMFFAA_00715	KLGKFBHN_02234	IPDLGBFF_02327	CLDEACMB_02100	OMDOKDCL_02109	CALGCHMA_02340	GIGCOMBI_02195	HGKONBAK_02580	DDOPLKKD_01604	PIONILGB_00892	BJJNDPOP_02452	DGNBOAGO_00655	CNOFAIPN_01948	DDKDJOHA_01962	OJGGIGDM_00910	CGLJGMBC_00817	NCKHPPGH_01374	EFLLALEB_00824	EIFGFLIN_02678	HAPJFMGH_02155	GJICOOFK_02153	JBHLHLGE_01992	MAOGDFAM_02179	JIGGDOMC_02102	AFIIAKMD_01227	EMIEEEJG_02117
pstB1		phosphate ABC transporter ATP-binding protein	51	51	1	13	7047				758	758	758	BNNKGHMD_02633	OAFAILLK_02075	HHKJHPED_01470	AANHBMMD_00754	GLEMLILO_01672	LCJHMHKE_00373	IALHGFMH_01233	HMMDJPNL_01575	HPHODELH_01651	GNIFCDKB_02291	EBOMFFAA_00168	KLGKFBHN_01532	IPDLGBFF_01763	CLDEACMB_01517	OMDOKDCL_01527	CALGCHMA_01740	GIGCOMBI_01654	HGKONBAK_01978	DDOPLKKD_02231	PIONILGB_01459	BJJNDPOP_01729	DGNBOAGO_01226	CNOFAIPN_01402	DDKDJOHA_01346	OJGGIGDM_01526	CGLJGMBC_01385	NCKHPPGH_00784	EFLLALEB_01386	EIFGFLIN_02122	HAPJFMGH_01520	GJICOOFK_01518	JBHLHLGE_01472	MAOGDFAM_01522	JIGGDOMC_01494	AFIIAKMD_00650	EMIEEEJG_01588
group_7864		transcriptional regulator	51	51	1	13	4008				512	512	512	BNNKGHMD_00245	OAFAILLK_00604	HHKJHPED_00190	AANHBMMD_02275	GLEMLILO_00190	LCJHMHKE_02508	IALHGFMH_02530	HMMDJPNL_00203	HPHODELH_00191	GNIFCDKB_00837	EBOMFFAA_01519	KLGKFBHN_00191	IPDLGBFF_00202	CLDEACMB_00232	OMDOKDCL_00254	CALGCHMA_00279	GIGCOMBI_02664	HGKONBAK_00399	DDOPLKKD_00767	PIONILGB_00683	BJJNDPOP_00233	DGNBOAGO_02673	CNOFAIPN_00189	DDKDJOHA_02747	OJGGIGDM_00125	CGLJGMBC_00201	NCKHPPGH_01583	EFLLALEB_00220	EIFGFLIN_00667	HAPJFMGH_00181	GJICOOFK_00180	JBHLHLGE_00220	MAOGDFAM_00265	JIGGDOMC_00204	AFIIAKMD_02020	EMIEEEJG_00189
rpmB		50S ribosomal protein L28	51	51	1	13	8907				188	188	188	BNNKGHMD_00983	OAFAILLK_00182	HHKJHPED_02425	AANHBMMD_01833	GLEMLILO_02922	LCJHMHKE_01861	IALHGFMH_00214	HMMDJPNL_02508	HPHODELH_02860	GNIFCDKB_01233	EBOMFFAA_01101	KLGKFBHN_02742	IPDLGBFF_02704	CLDEACMB_02474	OMDOKDCL_02544	CALGCHMA_02738	GIGCOMBI_00239	HGKONBAK_00820	DDOPLKKD_01157	PIONILGB_00291	BJJNDPOP_02948	DGNBOAGO_00280	CNOFAIPN_02321	DDKDJOHA_02359	OJGGIGDM_00513	CGLJGMBC_00374	NCKHPPGH_01969	EFLLALEB_00448	EIFGFLIN_00179	HAPJFMGH_02552	GJICOOFK_02550	JBHLHLGE_02372	MAOGDFAM_02618	JIGGDOMC_02486	AFIIAKMD_01638	EMIEEEJG_02563
rplR		50S ribosomal protein L18	51	51	1	13	3979				356	356	356	BNNKGHMD_00218	OAFAILLK_00577	HHKJHPED_00163	AANHBMMD_02248	GLEMLILO_00163	LCJHMHKE_02481	IALHGFMH_02557	HMMDJPNL_00176	HPHODELH_00164	GNIFCDKB_00864	EBOMFFAA_01492	KLGKFBHN_00164	IPDLGBFF_00175	CLDEACMB_00205	OMDOKDCL_00227	CALGCHMA_00252	GIGCOMBI_02691	HGKONBAK_00426	DDOPLKKD_00794	PIONILGB_00654	BJJNDPOP_00205	DGNBOAGO_02700	CNOFAIPN_00162	DDKDJOHA_02720	OJGGIGDM_00152	CGLJGMBC_00172	NCKHPPGH_01610	EFLLALEB_00193	EIFGFLIN_00640	HAPJFMGH_00154	GJICOOFK_00153	JBHLHLGE_00193	MAOGDFAM_00238	JIGGDOMC_00177	AFIIAKMD_01992	EMIEEEJG_00162
group_7867		30S ribosomal protein S21	51	51	1	13	8078				176	176	176	BNNKGHMD_00374	OAFAILLK_02568	HHKJHPED_01835	AANHBMMD_01165	GLEMLILO_02239	LCJHMHKE_01070	IALHGFMH_00751	HMMDJPNL_01988	HPHODELH_02143	GNIFCDKB_01856	EBOMFFAA_00562	KLGKFBHN_02077	IPDLGBFF_02152	CLDEACMB_01883	OMDOKDCL_01942	CALGCHMA_02175	GIGCOMBI_02041	HGKONBAK_02421	DDOPLKKD_01771	PIONILGB_01050	BJJNDPOP_02221	DGNBOAGO_00818	CNOFAIPN_01782	DDKDJOHA_01792	OJGGIGDM_01080	CGLJGMBC_00975	NCKHPPGH_01220	EFLLALEB_00987	EIFGFLIN_02466	HAPJFMGH_01993	GJICOOFK_01992	JBHLHLGE_01835	MAOGDFAM_02021	JIGGDOMC_01944	AFIIAKMD_01070	EMIEEEJG_01958
group_7868		5'-methylthioadenosine/S-adenosylhomocysteine nucleosidase	51	51	1	13	8360				695	695	695	BNNKGHMD_00601	OAFAILLK_02783	HHKJHPED_02052	AANHBMMD_01395	GLEMLILO_02464	LCJHMHKE_01294	IALHGFMH_00537	HMMDJPNL_02205	HPHODELH_02477	GNIFCDKB_01634	EBOMFFAA_00774	KLGKFBHN_02359	IPDLGBFF_02386	CLDEACMB_02156	OMDOKDCL_02169	CALGCHMA_02397	GIGCOMBI_02275	HGKONBAK_02634	DDOPLKKD_01540	PIONILGB_00835	BJJNDPOP_02512	DGNBOAGO_00597	CNOFAIPN_02006	DDKDJOHA_02020	OJGGIGDM_00852	CGLJGMBC_00757	NCKHPPGH_01432	EFLLALEB_00766	EIFGFLIN_02614	HAPJFMGH_02212	GJICOOFK_02210	JBHLHLGE_02049	MAOGDFAM_02295	JIGGDOMC_02158	AFIIAKMD_01284	EMIEEEJG_02178
rpmA		50S ribosomal protein L27	51	51	1	13	4767				287	287	287	BNNKGHMD_01850	OAFAILLK_01295	HHKJHPED_00697	AANHBMMD_00029	GLEMLILO_00902	LCJHMHKE_02053	IALHGFMH_01995	HMMDJPNL_00758	HPHODELH_00883	GNIFCDKB_00322	EBOMFFAA_02037	KLGKFBHN_00811	IPDLGBFF_00931	CLDEACMB_00788	OMDOKDCL_00774	CALGCHMA_00895	GIGCOMBI_00936	HGKONBAK_01251	DDOPLKKD_00063	PIONILGB_02247	BJJNDPOP_00811	DGNBOAGO_01950	CNOFAIPN_00706	DDKDJOHA_00555	OJGGIGDM_02312	CGLJGMBC_02103	NCKHPPGH_02710	EFLLALEB_02113	EIFGFLIN_01346	HAPJFMGH_00719	GJICOOFK_00717	JBHLHLGE_00765	MAOGDFAM_00812	JIGGDOMC_00732	AFIIAKMD_02648	EMIEEEJG_00805
group_7870		HD domain-containing protein	51	51	1	13	8140				500	500	500	BNNKGHMD_00428	OAFAILLK_02620	HHKJHPED_01884	AANHBMMD_01220	GLEMLILO_02291	LCJHMHKE_01122	IALHGFMH_00702	HMMDJPNL_02040	HPHODELH_02196	GNIFCDKB_01807	EBOMFFAA_00611	KLGKFBHN_02129	IPDLGBFF_02220	CLDEACMB_01935	OMDOKDCL_01995	CALGCHMA_02224	GIGCOMBI_02090	HGKONBAK_02470	DDOPLKKD_01718	PIONILGB_00998	BJJNDPOP_02274	DGNBOAGO_00769	CNOFAIPN_01834	DDKDJOHA_01847	OJGGIGDM_01025	CGLJGMBC_00923	NCKHPPGH_01272	EFLLALEB_00938	EIFGFLIN_02518	HAPJFMGH_02043	GJICOOFK_02041	JBHLHLGE_01885	MAOGDFAM_02073	JIGGDOMC_01996	AFIIAKMD_01119	EMIEEEJG_02007
rmlA		glucose-1-phosphate thymidylyltransferase	51	51	1	13	6558				866	866	866	BNNKGHMD_02977	OAFAILLK_02424	HHKJHPED_01693	AANHBMMD_01026	GLEMLILO_02086	LCJHMHKE_00063	IALHGFMH_00917	HMMDJPNL_01877	HPHODELH_01988	GNIFCDKB_01969	EBOMFFAA_00445	KLGKFBHN_01824	IPDLGBFF_02036	CLDEACMB_01772	OMDOKDCL_01838	CALGCHMA_02064	GIGCOMBI_01918	HGKONBAK_02267	DDOPLKKD_01905	PIONILGB_01193	BJJNDPOP_02072	DGNBOAGO_00939	CNOFAIPN_01671	DDKDJOHA_01672	OJGGIGDM_01200	CGLJGMBC_01086	NCKHPPGH_01083	EFLLALEB_01108	EIFGFLIN_02353	HAPJFMGH_01826	GJICOOFK_01825	JBHLHLGE_01737	MAOGDFAM_01909	JIGGDOMC_01820	AFIIAKMD_00946	EMIEEEJG_01805
rpsM		30S ribosomal protein S13	51	51	1	13	3987				365	365	365	BNNKGHMD_00226	OAFAILLK_00585	HHKJHPED_00171	AANHBMMD_02256	GLEMLILO_00171	LCJHMHKE_02489	IALHGFMH_02549	HMMDJPNL_00184	HPHODELH_00172	GNIFCDKB_00856	EBOMFFAA_01500	KLGKFBHN_00172	IPDLGBFF_00183	CLDEACMB_00213	OMDOKDCL_00235	CALGCHMA_00260	GIGCOMBI_02683	HGKONBAK_00418	DDOPLKKD_00786	PIONILGB_00662	BJJNDPOP_00213	DGNBOAGO_02692	CNOFAIPN_00170	DDKDJOHA_02728	OJGGIGDM_00144	CGLJGMBC_00180	NCKHPPGH_01602	EFLLALEB_00201	EIFGFLIN_00648	HAPJFMGH_00162	GJICOOFK_00161	JBHLHLGE_00201	MAOGDFAM_00246	JIGGDOMC_00185	AFIIAKMD_02000	EMIEEEJG_00170
group_7873		hypothetical protein	51	51	1	13	8928				485	485	485	BNNKGHMD_00964	OAFAILLK_00162	HHKJHPED_02406	AANHBMMD_01814	GLEMLILO_02901	LCJHMHKE_01882	IALHGFMH_00229	HMMDJPNL_02489	HPHODELH_02845	GNIFCDKB_01248	EBOMFFAA_01086	KLGKFBHN_02722	IPDLGBFF_02685	CLDEACMB_02455	OMDOKDCL_02522	CALGCHMA_02709	GIGCOMBI_00260	HGKONBAK_00835	DDOPLKKD_01172	PIONILGB_00272	BJJNDPOP_02920	DGNBOAGO_00299	CNOFAIPN_02306	DDKDJOHA_02340	OJGGIGDM_00532	CGLJGMBC_00394	NCKHPPGH_01986	EFLLALEB_00467	EIFGFLIN_00149	HAPJFMGH_02527	GJICOOFK_02525	JBHLHLGE_02353	MAOGDFAM_02599	JIGGDOMC_02467	AFIIAKMD_01618	EMIEEEJG_02542
rpmC		50S ribosomal protein L29	51	51	1	13	3971				188	188	188	BNNKGHMD_00210	OAFAILLK_00569	HHKJHPED_00155	AANHBMMD_02240	GLEMLILO_00155	LCJHMHKE_02473	IALHGFMH_02565	HMMDJPNL_00168	HPHODELH_00156	GNIFCDKB_00872	EBOMFFAA_01484	KLGKFBHN_00156	IPDLGBFF_00167	CLDEACMB_00197	OMDOKDCL_00219	CALGCHMA_00244	GIGCOMBI_02699	HGKONBAK_00434	DDOPLKKD_00802	PIONILGB_00646	BJJNDPOP_00197	DGNBOAGO_02708	CNOFAIPN_00154	DDKDJOHA_02712	OJGGIGDM_00160	CGLJGMBC_00164	NCKHPPGH_01618	EFLLALEB_00185	EIFGFLIN_00632	HAPJFMGH_00146	GJICOOFK_00145	JBHLHLGE_00185	MAOGDFAM_00230	JIGGDOMC_00169	AFIIAKMD_01984	EMIEEEJG_00154
group_7875		Preprotein translocase subunit SecE	51	51	1	13	8394				170	170	170	BNNKGHMD_00631	OAFAILLK_02813	HHKJHPED_02083	AANHBMMD_01425	GLEMLILO_02494	LCJHMHKE_01326	IALHGFMH_00507	HMMDJPNL_02235	HPHODELH_02506	GNIFCDKB_01605	EBOMFFAA_00804	KLGKFBHN_02389	IPDLGBFF_02416	CLDEACMB_02186	OMDOKDCL_02199	CALGCHMA_02428	GIGCOMBI_02305	HGKONBAK_01094	DDOPLKKD_01511	PIONILGB_00805	BJJNDPOP_02542	DGNBOAGO_00568	CNOFAIPN_02036	DDKDJOHA_02050	OJGGIGDM_00822	CGLJGMBC_00727	NCKHPPGH_01462	EFLLALEB_00737	EIFGFLIN_00790	HAPJFMGH_02242	GJICOOFK_02240	JBHLHLGE_02078	MAOGDFAM_02324	JIGGDOMC_02187	AFIIAKMD_01313	EMIEEEJG_02208
group_7876		veg family protein	51	51	1	13	2321				245	245	245	BNNKGHMD_00111	OAFAILLK_00429	HHKJHPED_00047	AANHBMMD_02100	GLEMLILO_00046	LCJHMHKE_02264	IALHGFMH_02673	HMMDJPNL_00046	HPHODELH_00047	GNIFCDKB_00976	EBOMFFAA_01351	KLGKFBHN_00049	IPDLGBFF_00047	CLDEACMB_00048	OMDOKDCL_00046	CALGCHMA_00113	GIGCOMBI_02822	HGKONBAK_00555	DDOPLKKD_00911	PIONILGB_00534	BJJNDPOP_00050	DGNBOAGO_00028	CNOFAIPN_00047	DDKDJOHA_02611	OJGGIGDM_00261	CGLJGMBC_00047	NCKHPPGH_01729	EFLLALEB_00047	EIFGFLIN_00426	HAPJFMGH_00047	GJICOOFK_00047	JBHLHLGE_00089	MAOGDFAM_00091	JIGGDOMC_00065	AFIIAKMD_01877	EMIEEEJG_00051
group_7877		alkaline-shock protein	51	51	1	13	8910				362	362	362	BNNKGHMD_00978	OAFAILLK_00177	HHKJHPED_02420	AANHBMMD_01828	GLEMLILO_02921	LCJHMHKE_01862	IALHGFMH_00215	HMMDJPNL_02503	HPHODELH_02859	GNIFCDKB_01234	EBOMFFAA_01100	KLGKFBHN_02737	IPDLGBFF_02699	CLDEACMB_02469	OMDOKDCL_02543	CALGCHMA_02724	GIGCOMBI_00246	HGKONBAK_00821	DDOPLKKD_01158	PIONILGB_00286	BJJNDPOP_02934	DGNBOAGO_00285	CNOFAIPN_02320	DDKDJOHA_02354	OJGGIGDM_00518	CGLJGMBC_00380	NCKHPPGH_01972	EFLLALEB_00453	EIFGFLIN_00163	HAPJFMGH_02547	GJICOOFK_02545	JBHLHLGE_02367	MAOGDFAM_02613	JIGGDOMC_02481	AFIIAKMD_01632	EMIEEEJG_02557
rplQ		50S ribosomal protein L17	51	51	1	13	3990				383	383	383	BNNKGHMD_00229	OAFAILLK_00588	HHKJHPED_00174	AANHBMMD_02259	GLEMLILO_00174	LCJHMHKE_02492	IALHGFMH_02546	HMMDJPNL_00187	HPHODELH_00175	GNIFCDKB_00853	EBOMFFAA_01503	KLGKFBHN_00175	IPDLGBFF_00186	CLDEACMB_00216	OMDOKDCL_00238	CALGCHMA_00263	GIGCOMBI_02680	HGKONBAK_00415	DDOPLKKD_00783	PIONILGB_00665	BJJNDPOP_00216	DGNBOAGO_02689	CNOFAIPN_00173	DDKDJOHA_02731	OJGGIGDM_00141	CGLJGMBC_00183	NCKHPPGH_01599	EFLLALEB_00204	EIFGFLIN_00651	HAPJFMGH_00165	GJICOOFK_00164	JBHLHLGE_00204	MAOGDFAM_00249	JIGGDOMC_00188	AFIIAKMD_02003	EMIEEEJG_00173
cspLA		major cold shock protein CspA	51	51	1	13	7587				200	200	200	BNNKGHMD_02320	OAFAILLK_01765	HHKJHPED_01170	AANHBMMD_00442	GLEMLILO_01305	LCJHMHKE_01416	IALHGFMH_01585	HMMDJPNL_01186	HPHODELH_01342	GNIFCDKB_02601	EBOMFFAA_02475	KLGKFBHN_01227	IPDLGBFF_01389	CLDEACMB_01201	OMDOKDCL_01227	CALGCHMA_01352	GIGCOMBI_01355	HGKONBAK_01662	DDOPLKKD_02540	PIONILGB_01836	BJJNDPOP_01326	DGNBOAGO_01544	CNOFAIPN_01106	DDKDJOHA_01034	OJGGIGDM_01838	CGLJGMBC_01690	NCKHPPGH_00481	EFLLALEB_01709	EIFGFLIN_01810	HAPJFMGH_01145	GJICOOFK_01143	JBHLHLGE_01167	MAOGDFAM_01215	JIGGDOMC_01183	AFIIAKMD_00332	EMIEEEJG_01210
group_7880		hypothetical protein	51	51	1	13	4958				146	146	146	BNNKGHMD_02021	OAFAILLK_01463	HHKJHPED_00866	AANHBMMD_00143	GLEMLILO_01012	LCJHMHKE_02822	IALHGFMH_01885	HMMDJPNL_00873	HPHODELH_01057	GNIFCDKB_00068	EBOMFFAA_02160	KLGKFBHN_00921	IPDLGBFF_01101	CLDEACMB_00898	OMDOKDCL_00887	CALGCHMA_01009	GIGCOMBI_01050	HGKONBAK_01362	DDOPLKKD_02823	PIONILGB_02137	BJJNDPOP_00986	DGNBOAGO_01841	CNOFAIPN_00816	DDKDJOHA_00732	OJGGIGDM_02140	CGLJGMBC_01993	NCKHPPGH_02321	EFLLALEB_02004	EIFGFLIN_01522	HAPJFMGH_00839	GJICOOFK_00837	JBHLHLGE_00874	MAOGDFAM_00921	JIGGDOMC_00890	AFIIAKMD_00038	EMIEEEJG_00919
group_7881		hypothetical protein	51	51	1	13	8457				167	167	167	BNNKGHMD_00683	OAFAILLK_02864	HHKJHPED_02134	AANHBMMD_01477	GLEMLILO_02543	LCJHMHKE_02584	IALHGFMH_00456	HMMDJPNL_02286	HPHODELH_02559	GNIFCDKB_01555	EBOMFFAA_00855	KLGKFBHN_02440	IPDLGBFF_02467	CLDEACMB_02236	OMDOKDCL_02249	CALGCHMA_02483	GIGCOMBI_02356	HGKONBAK_01044	DDOPLKKD_01458	PIONILGB_00754	BJJNDPOP_02593	DGNBOAGO_00518	CNOFAIPN_02086	DDKDJOHA_02101	OJGGIGDM_00771	CGLJGMBC_00676	NCKHPPGH_01513	EFLLALEB_00686	EIFGFLIN_00736	HAPJFMGH_02307	GJICOOFK_02305	JBHLHLGE_02128	MAOGDFAM_02374	JIGGDOMC_02242	AFIIAKMD_01365	EMIEEEJG_02259
rpsG		30S ribosomal protein S7	51	51	1	13	3957				470	470	470	BNNKGHMD_00196	OAFAILLK_00555	HHKJHPED_00141	AANHBMMD_02226	GLEMLILO_00141	LCJHMHKE_02459	IALHGFMH_02579	HMMDJPNL_00154	HPHODELH_00142	GNIFCDKB_00886	EBOMFFAA_01470	KLGKFBHN_00142	IPDLGBFF_00153	CLDEACMB_00183	OMDOKDCL_00205	CALGCHMA_00230	GIGCOMBI_02713	HGKONBAK_00448	DDOPLKKD_00816	PIONILGB_00632	BJJNDPOP_00183	DGNBOAGO_02722	CNOFAIPN_00140	DDKDJOHA_02698	OJGGIGDM_00174	CGLJGMBC_00150	NCKHPPGH_01632	EFLLALEB_00171	EIFGFLIN_00618	HAPJFMGH_00132	GJICOOFK_00131	JBHLHLGE_00171	MAOGDFAM_00216	JIGGDOMC_00155	AFIIAKMD_01969	EMIEEEJG_00140
tuf		elongation factor Tu	51	51	1	13	3959				1187	1187	1187	BNNKGHMD_00198	OAFAILLK_00557	HHKJHPED_00143	AANHBMMD_02228	GLEMLILO_00143	LCJHMHKE_02461	IALHGFMH_02577	HMMDJPNL_00156	HPHODELH_00144	GNIFCDKB_00884	EBOMFFAA_01472	KLGKFBHN_00144	IPDLGBFF_00155	CLDEACMB_00185	OMDOKDCL_00207	CALGCHMA_00232	GIGCOMBI_02711	HGKONBAK_00446	DDOPLKKD_00814	PIONILGB_00634	BJJNDPOP_00185	DGNBOAGO_02720	CNOFAIPN_00142	DDKDJOHA_02700	OJGGIGDM_00172	CGLJGMBC_00152	NCKHPPGH_01630	EFLLALEB_00173	EIFGFLIN_00620	HAPJFMGH_00134	GJICOOFK_00133	JBHLHLGE_00173	MAOGDFAM_00218	JIGGDOMC_00157	AFIIAKMD_01971	EMIEEEJG_00142
ykuJ		putative protein YkuJ	51	51	1	13	8516				230	230	230	BNNKGHMD_00788	OAFAILLK_02912	HHKJHPED_02240	AANHBMMD_01582	GLEMLILO_02641	LCJHMHKE_02627	IALHGFMH_00405	HMMDJPNL_02335	HPHODELH_02669	GNIFCDKB_01510	EBOMFFAA_00900	KLGKFBHN_02542	IPDLGBFF_02516	CLDEACMB_02280	OMDOKDCL_02349	CALGCHMA_02532	GIGCOMBI_02400	HGKONBAK_00998	DDOPLKKD_01348	PIONILGB_00706	BJJNDPOP_02692	DGNBOAGO_00473	CNOFAIPN_02131	DDKDJOHA_02149	OJGGIGDM_00723	CGLJGMBC_00628	NCKHPPGH_01561	EFLLALEB_00641	EIFGFLIN_00690	HAPJFMGH_02356	GJICOOFK_02354	JBHLHLGE_02173	MAOGDFAM_02419	JIGGDOMC_02287	AFIIAKMD_01440	EMIEEEJG_02308
group_7885		MaoC like domain-containing protein	51	51	1	13	6829				485	485	485	BNNKGHMD_02755	OAFAILLK_02214	HHKJHPED_01544	AANHBMMD_00876	GLEMLILO_01816	LCJHMHKE_00269	IALHGFMH_01114	HMMDJPNL_01672	HPHODELH_01774	GNIFCDKB_02173	EBOMFFAA_00292	KLGKFBHN_01615	IPDLGBFF_01885	CLDEACMB_01624	OMDOKDCL_01633	CALGCHMA_01848	GIGCOMBI_01773	HGKONBAK_02062	DDOPLKKD_02108	PIONILGB_01392	BJJNDPOP_01858	DGNBOAGO_01146	CNOFAIPN_01522	DDKDJOHA_01469	OJGGIGDM_01403	CGLJGMBC_01289	NCKHPPGH_00880	EFLLALEB_01306	EIFGFLIN_02199	HAPJFMGH_01629	GJICOOFK_01627	JBHLHLGE_01589	MAOGDFAM_01639	JIGGDOMC_01610	AFIIAKMD_00776	EMIEEEJG_01655
atpE		ATP synthase subunit c	51	51	1	13	8254				221	221	221	BNNKGHMD_00528	OAFAILLK_02710	HHKJHPED_01985	AANHBMMD_01321	GLEMLILO_02390	LCJHMHKE_01221	IALHGFMH_00613	HMMDJPNL_02132	HPHODELH_02332	GNIFCDKB_01707	EBOMFFAA_00700	KLGKFBHN_02219	IPDLGBFF_02312	CLDEACMB_02085	OMDOKDCL_02094	CALGCHMA_02325	GIGCOMBI_02180	HGKONBAK_02565	DDOPLKKD_01619	PIONILGB_00908	BJJNDPOP_02437	DGNBOAGO_00670	CNOFAIPN_01933	DDKDJOHA_01947	OJGGIGDM_00925	CGLJGMBC_00832	NCKHPPGH_01359	EFLLALEB_00839	EIFGFLIN_02694	HAPJFMGH_02140	GJICOOFK_02138	JBHLHLGE_01977	MAOGDFAM_02164	JIGGDOMC_02087	AFIIAKMD_01212	EMIEEEJG_02102
pyrB		aspartate carbamoyltransferase	51	51	1	13	7088				926	926	926	BNNKGHMD_02598	OAFAILLK_02040	HHKJHPED_01434	AANHBMMD_00719	GLEMLILO_01639	LCJHMHKE_00406	IALHGFMH_01271	HMMDJPNL_01540	HPHODELH_01618	GNIFCDKB_02326	EBOMFFAA_00133	KLGKFBHN_01496	IPDLGBFF_01728	CLDEACMB_01481	OMDOKDCL_01494	CALGCHMA_01707	GIGCOMBI_01619	HGKONBAK_01942	DDOPLKKD_02264	PIONILGB_01492	BJJNDPOP_01692	DGNBOAGO_01261	CNOFAIPN_01369	DDKDJOHA_01311	OJGGIGDM_01561	CGLJGMBC_01421	NCKHPPGH_00748	EFLLALEB_01421	EIFGFLIN_02084	HAPJFMGH_01486	GJICOOFK_01484	JBHLHLGE_01436	MAOGDFAM_01487	JIGGDOMC_01459	AFIIAKMD_00614	EMIEEEJG_01495
group_7888		hypothetical protein	51	51	1	13	7777				95	95	95	BNNKGHMD_02174	OAFAILLK_01618	HHKJHPED_01035	AANHBMMD_00295	GLEMLILO_01170	LCJHMHKE_01551	IALHGFMH_01732	HMMDJPNL_01040	HPHODELH_01216	GNIFCDKB_02735	EBOMFFAA_02322	KLGKFBHN_01075	IPDLGBFF_01253	CLDEACMB_01053	OMDOKDCL_01092	CALGCHMA_01223	GIGCOMBI_01204	HGKONBAK_01517	DDOPLKKD_02666	PIONILGB_01983	BJJNDPOP_01196	DGNBOAGO_01681	CNOFAIPN_00973	DDKDJOHA_00886	OJGGIGDM_01986	CGLJGMBC_01840	NCKHPPGH_00338	EFLLALEB_01846	EIFGFLIN_01682	HAPJFMGH_01006	GJICOOFK_01004	JBHLHLGE_01032	MAOGDFAM_01079	JIGGDOMC_01048	AFIIAKMD_00195	EMIEEEJG_01073
group_7889		PTS system glucitol/sorbitol-specific transporter subunit IIA	51	51	1	13	2234				356	356	356	BNNKGHMD_00025	OAFAILLK_00354	HHKJHPED_02585	AANHBMMD_02013	GLEMLILO_03100	LCJHMHKE_02191	IALHGFMH_00040	HMMDJPNL_02692	HPHODELH_03032	GNIFCDKB_01066	EBOMFFAA_01274	KLGKFBHN_02919	IPDLGBFF_02876	CLDEACMB_02653	OMDOKDCL_02720	CALGCHMA_00015	GIGCOMBI_00069	HGKONBAK_00630	DDOPLKKD_00985	PIONILGB_00460	BJJNDPOP_03119	DGNBOAGO_00102	CNOFAIPN_02488	DDKDJOHA_02535	OJGGIGDM_00337	CGLJGMBC_02757	NCKHPPGH_01804	EFLLALEB_02786	EIFGFLIN_00344	HAPJFMGH_02741	GJICOOFK_02739	JBHLHLGE_00015	MAOGDFAM_00018	JIGGDOMC_02675	AFIIAKMD_01798	EMIEEEJG_02730
rpmF3		50S ribosomal protein L32	51	51	1	13	4855				179	179	179	BNNKGHMD_01983	OAFAILLK_01429	HHKJHPED_00833	AANHBMMD_00107	GLEMLILO_00979	LCJHMHKE_02803	IALHGFMH_01918	HMMDJPNL_00839	HPHODELH_01023	GNIFCDKB_00101	EBOMFFAA_02115	KLGKFBHN_00888	IPDLGBFF_01068	CLDEACMB_00865	OMDOKDCL_00854	CALGCHMA_00975	GIGCOMBI_01016	HGKONBAK_01327	DDOPLKKD_02857	PIONILGB_02171	BJJNDPOP_00954	DGNBOAGO_01874	CNOFAIPN_00783	DDKDJOHA_00698	OJGGIGDM_02174	CGLJGMBC_02027	NCKHPPGH_02786	EFLLALEB_02037	EIFGFLIN_01423	HAPJFMGH_00797	GJICOOFK_00795	JBHLHLGE_00841	MAOGDFAM_00888	JIGGDOMC_00856	AFIIAKMD_00005	EMIEEEJG_00885
group_7891		hypothetical protein	51	51	1	13	7815				269	269	269	BNNKGHMD_02147	OAFAILLK_01590	HHKJHPED_01000	AANHBMMD_00268	GLEMLILO_01143	LCJHMHKE_01578	IALHGFMH_01759	HMMDJPNL_01013	HPHODELH_01189	GNIFCDKB_02762	EBOMFFAA_02287	KLGKFBHN_01048	IPDLGBFF_01226	CLDEACMB_01026	OMDOKDCL_01065	CALGCHMA_01192	GIGCOMBI_01177	HGKONBAK_01489	DDOPLKKD_02693	PIONILGB_02010	BJJNDPOP_01169	DGNBOAGO_01708	CNOFAIPN_00946	DDKDJOHA_00859	OJGGIGDM_02013	CGLJGMBC_01867	NCKHPPGH_02149	EFLLALEB_01873	EIFGFLIN_01655	HAPJFMGH_00970	GJICOOFK_00968	JBHLHLGE_01005	MAOGDFAM_01052	JIGGDOMC_01021	AFIIAKMD_00168	EMIEEEJG_01046
proB		glutamate 5-kinase	51	51	1	13	2309				815	815	815	BNNKGHMD_00099	OAFAILLK_00417	HHKJHPED_00035	AANHBMMD_02088	GLEMLILO_00034	LCJHMHKE_02252	IALHGFMH_02685	HMMDJPNL_00034	HPHODELH_00035	GNIFCDKB_00988	EBOMFFAA_01339	KLGKFBHN_00037	IPDLGBFF_00035	CLDEACMB_00035	OMDOKDCL_00034	CALGCHMA_00101	GIGCOMBI_00007	HGKONBAK_00567	DDOPLKKD_00923	PIONILGB_00522	BJJNDPOP_00038	DGNBOAGO_00040	CNOFAIPN_00035	DDKDJOHA_02599	OJGGIGDM_00273	CGLJGMBC_00035	NCKHPPGH_01741	EFLLALEB_00035	EIFGFLIN_00414	HAPJFMGH_00035	GJICOOFK_00035	JBHLHLGE_00077	MAOGDFAM_00079	JIGGDOMC_00053	AFIIAKMD_01865	EMIEEEJG_00039
nusG		transcription termination/antitermination factor NusG	51	51	1	13	8393				545	545	545	BNNKGHMD_00630	OAFAILLK_02812	HHKJHPED_02082	AANHBMMD_01424	GLEMLILO_02493	LCJHMHKE_01325	IALHGFMH_00508	HMMDJPNL_02234	HPHODELH_02505	GNIFCDKB_01606	EBOMFFAA_00803	KLGKFBHN_02388	IPDLGBFF_02415	CLDEACMB_02185	OMDOKDCL_02198	CALGCHMA_02427	GIGCOMBI_02304	HGKONBAK_02662	DDOPLKKD_01512	PIONILGB_00806	BJJNDPOP_02541	DGNBOAGO_00569	CNOFAIPN_02035	DDKDJOHA_02049	OJGGIGDM_00823	CGLJGMBC_00728	NCKHPPGH_01461	EFLLALEB_00738	EIFGFLIN_00791	HAPJFMGH_02241	GJICOOFK_02239	JBHLHLGE_02077	MAOGDFAM_02323	JIGGDOMC_02186	AFIIAKMD_01312	EMIEEEJG_02207
group_7894		transporter, major facilitator family protein	51	51	1	13	4849				1196	1196	1196	BNNKGHMD_01977	OAFAILLK_01423	HHKJHPED_00827	AANHBMMD_00101	GLEMLILO_00973	LCJHMHKE_02797	IALHGFMH_01924	HMMDJPNL_00833	HPHODELH_01017	GNIFCDKB_00107	EBOMFFAA_02109	KLGKFBHN_00882	IPDLGBFF_01062	CLDEACMB_00859	OMDOKDCL_00848	CALGCHMA_00969	GIGCOMBI_01010	HGKONBAK_01321	DDOPLKKD_02863	PIONILGB_02177	BJJNDPOP_00948	DGNBOAGO_01880	CNOFAIPN_00777	DDKDJOHA_00692	OJGGIGDM_02180	CGLJGMBC_02033	NCKHPPGH_02780	EFLLALEB_02043	EIFGFLIN_01417	HAPJFMGH_00791	GJICOOFK_00789	JBHLHLGE_00835	MAOGDFAM_00882	JIGGDOMC_00850	AFIIAKMD_02724	EMIEEEJG_00879
group_7895		small integral membrane protein	51	51	1	13	2481				191	191	191	BNNKGHMD_00131	OAFAILLK_00448	HHKJHPED_00068	AANHBMMD_02120	GLEMLILO_00069	LCJHMHKE_02287	IALHGFMH_02654	HMMDJPNL_00065	HPHODELH_00066	GNIFCDKB_00956	EBOMFFAA_01370	KLGKFBHN_00072	IPDLGBFF_00068	CLDEACMB_00070	OMDOKDCL_00090	CALGCHMA_00132	GIGCOMBI_02803	HGKONBAK_00536	DDOPLKKD_00892	PIONILGB_00553	BJJNDPOP_00074	DGNBOAGO_00009	CNOFAIPN_00067	DDKDJOHA_02631	OJGGIGDM_00241	CGLJGMBC_00067	NCKHPPGH_01709	EFLLALEB_00066	EIFGFLIN_00449	HAPJFMGH_00066	GJICOOFK_00066	JBHLHLGE_00108	MAOGDFAM_00110	JIGGDOMC_00084	AFIIAKMD_01900	EMIEEEJG_00073
rplE		50S ribosomal protein L5	51	51	1	13	3975				539	539	539	BNNKGHMD_00214	OAFAILLK_00573	HHKJHPED_00159	AANHBMMD_02244	GLEMLILO_00159	LCJHMHKE_02477	IALHGFMH_02561	HMMDJPNL_00172	HPHODELH_00160	GNIFCDKB_00868	EBOMFFAA_01488	KLGKFBHN_00160	IPDLGBFF_00171	CLDEACMB_00201	OMDOKDCL_00223	CALGCHMA_00248	GIGCOMBI_02695	HGKONBAK_00430	DDOPLKKD_00798	PIONILGB_00650	BJJNDPOP_00201	DGNBOAGO_02704	CNOFAIPN_00158	DDKDJOHA_02716	OJGGIGDM_00156	CGLJGMBC_00168	NCKHPPGH_01614	EFLLALEB_00189	EIFGFLIN_00636	HAPJFMGH_00150	GJICOOFK_00149	JBHLHLGE_00189	MAOGDFAM_00234	JIGGDOMC_00173	AFIIAKMD_01988	EMIEEEJG_00158
rplS		50S ribosomal protein L19	51	51	1	13	6904				347	347	347	BNNKGHMD_02747	OAFAILLK_02206	HHKJHPED_01536	AANHBMMD_00868	GLEMLILO_01808	LCJHMHKE_00277	IALHGFMH_01122	HMMDJPNL_01664	HPHODELH_01766	GNIFCDKB_02181	EBOMFFAA_00284	KLGKFBHN_01607	IPDLGBFF_01877	CLDEACMB_01616	OMDOKDCL_01625	CALGCHMA_01840	GIGCOMBI_01765	HGKONBAK_02054	DDOPLKKD_02116	PIONILGB_01400	BJJNDPOP_01850	DGNBOAGO_01154	CNOFAIPN_01514	DDKDJOHA_01461	OJGGIGDM_01411	CGLJGMBC_01297	NCKHPPGH_00872	EFLLALEB_01314	EIFGFLIN_02191	HAPJFMGH_01621	GJICOOFK_01619	JBHLHLGE_01581	MAOGDFAM_01631	JIGGDOMC_01602	AFIIAKMD_00768	EMIEEEJG_01647
group_7898		hypothetical protein	51	51	1	13	4636				248	248	248	BNNKGHMD_01747	OAFAILLK_01193	HHKJHPED_00600	AANHBMMD_02809	GLEMLILO_00806	LCJHMHKE_02150	IALHGFMH_02098	HMMDJPNL_00640	HPHODELH_00787	GNIFCDKB_00422	EBOMFFAA_01936	KLGKFBHN_00708	IPDLGBFF_00826	CLDEACMB_00692	OMDOKDCL_00677	CALGCHMA_00791	GIGCOMBI_00834	HGKONBAK_01146	DDOPLKKD_00159	PIONILGB_02364	BJJNDPOP_00697	DGNBOAGO_02134	CNOFAIPN_00610	DDKDJOHA_00452	OJGGIGDM_02415	CGLJGMBC_02205	NCKHPPGH_02608	EFLLALEB_02230	EIFGFLIN_01248	HAPJFMGH_00623	GJICOOFK_00621	JBHLHLGE_00666	MAOGDFAM_00710	JIGGDOMC_00613	AFIIAKMD_02545	EMIEEEJG_00701
yaaA		S4 domain protein, YaaA	51	51	1	13	2266				245	245	245	BNNKGHMD_00066	OAFAILLK_00384	HHKJHPED_00003	AANHBMMD_02055	GLEMLILO_00003	LCJHMHKE_02221	IALHGFMH_02717	HMMDJPNL_00003	HPHODELH_00003	GNIFCDKB_01020	EBOMFFAA_01306	KLGKFBHN_00003	IPDLGBFF_00003	CLDEACMB_00003	OMDOKDCL_00003	CALGCHMA_00070	GIGCOMBI_00039	HGKONBAK_00600	DDOPLKKD_00955	PIONILGB_00490	BJJNDPOP_00003	DGNBOAGO_00072	CNOFAIPN_00003	DDKDJOHA_02566	OJGGIGDM_00306	CGLJGMBC_00003	NCKHPPGH_01774	EFLLALEB_00003	EIFGFLIN_00380	HAPJFMGH_00003	GJICOOFK_00003	JBHLHLGE_00046	MAOGDFAM_00048	JIGGDOMC_00022	AFIIAKMD_01828	EMIEEEJG_00003
secY		preprotein translocase subunit SecY	51	51	1	13	3983				1298	1298	1298	BNNKGHMD_00222	OAFAILLK_00581	HHKJHPED_00167	AANHBMMD_02252	GLEMLILO_00167	LCJHMHKE_02485	IALHGFMH_02553	HMMDJPNL_00180	HPHODELH_00168	GNIFCDKB_00860	EBOMFFAA_01496	KLGKFBHN_00168	IPDLGBFF_00179	CLDEACMB_00209	OMDOKDCL_00231	CALGCHMA_00256	GIGCOMBI_02687	HGKONBAK_00422	DDOPLKKD_00790	PIONILGB_00658	BJJNDPOP_00209	DGNBOAGO_02696	CNOFAIPN_00166	DDKDJOHA_02724	OJGGIGDM_00148	CGLJGMBC_00176	NCKHPPGH_01606	EFLLALEB_00197	EIFGFLIN_00644	HAPJFMGH_00158	GJICOOFK_00157	JBHLHLGE_00197	MAOGDFAM_00242	JIGGDOMC_00181	AFIIAKMD_01996	EMIEEEJG_00166
group_7901		hypothetical protein	51	51	1	13	4365				173	173	173	BNNKGHMD_01554	OAFAILLK_00991	HHKJHPED_00404	AANHBMMD_02615	GLEMLILO_00618	LCJHMHKE_00791	IALHGFMH_02291	HMMDJPNL_00445	HPHODELH_00581	GNIFCDKB_00613	EBOMFFAA_01730	KLGKFBHN_00507	IPDLGBFF_00633	CLDEACMB_00455	OMDOKDCL_00478	CALGCHMA_00601	GIGCOMBI_00624	HGKONBAK_00015	DDOPLKKD_00367	PIONILGB_02560	BJJNDPOP_00506	DGNBOAGO_02321	CNOFAIPN_00421	DDKDJOHA_00259	OJGGIGDM_02608	CGLJGMBC_02402	NCKHPPGH_02405	EFLLALEB_02417	EIFGFLIN_01058	HAPJFMGH_00408	GJICOOFK_00407	JBHLHLGE_00476	MAOGDFAM_00521	JIGGDOMC_00425	AFIIAKMD_02344	EMIEEEJG_00520
group_7902		stage 0 sporulation family protein	51	51	1	13	8429				839	839	839	BNNKGHMD_00662	OAFAILLK_02843	HHKJHPED_02112	AANHBMMD_01456	GLEMLILO_02522	LCJHMHKE_01355	IALHGFMH_00477	HMMDJPNL_02265	HPHODELH_02537	GNIFCDKB_01576	EBOMFFAA_00834	KLGKFBHN_02419	IPDLGBFF_02446	CLDEACMB_02215	OMDOKDCL_02228	CALGCHMA_02462	GIGCOMBI_02335	HGKONBAK_01065	DDOPLKKD_01480	PIONILGB_00775	BJJNDPOP_02572	DGNBOAGO_00539	CNOFAIPN_02065	DDKDJOHA_02080	OJGGIGDM_00792	CGLJGMBC_00697	NCKHPPGH_01492	EFLLALEB_00707	EIFGFLIN_00758	HAPJFMGH_02274	GJICOOFK_02272	JBHLHLGE_02107	MAOGDFAM_02353	JIGGDOMC_02221	AFIIAKMD_01344	EMIEEEJG_02238
group_7903		arginine repressor protein	51	51	1	13	2523				479	479	479	BNNKGHMD_00151	OAFAILLK_00474	HHKJHPED_00094	AANHBMMD_02141	GLEMLILO_00091	LCJHMHKE_02308	IALHGFMH_02629	HMMDJPNL_00090	HPHODELH_00087	GNIFCDKB_00935	EBOMFFAA_01399	KLGKFBHN_00094	IPDLGBFF_00093	CLDEACMB_00095	OMDOKDCL_00111	CALGCHMA_00155	GIGCOMBI_02776	HGKONBAK_00508	DDOPLKKD_00871	PIONILGB_00580	BJJNDPOP_00097	DGNBOAGO_02764	CNOFAIPN_00089	DDKDJOHA_02652	OJGGIGDM_00220	CGLJGMBC_00094	NCKHPPGH_01683	EFLLALEB_00087	EIFGFLIN_00471	HAPJFMGH_00087	GJICOOFK_00087	JBHLHLGE_00129	MAOGDFAM_00131	JIGGDOMC_00105	AFIIAKMD_01922	EMIEEEJG_00096
rpsT		30S ribosomal protein S20	51	51	1	13	8107				251	251	251	BNNKGHMD_00400	OAFAILLK_02594	HHKJHPED_01861	AANHBMMD_01191	GLEMLILO_02265	LCJHMHKE_01096	IALHGFMH_00725	HMMDJPNL_02014	HPHODELH_02169	GNIFCDKB_01830	EBOMFFAA_00588	KLGKFBHN_02103	IPDLGBFF_02178	CLDEACMB_01909	OMDOKDCL_01968	CALGCHMA_02201	GIGCOMBI_02067	HGKONBAK_02447	DDOPLKKD_01745	PIONILGB_01024	BJJNDPOP_02247	DGNBOAGO_00792	CNOFAIPN_01808	DDKDJOHA_01819	OJGGIGDM_01053	CGLJGMBC_00949	NCKHPPGH_01246	EFLLALEB_00961	EIFGFLIN_02492	HAPJFMGH_02020	GJICOOFK_02018	JBHLHLGE_01861	MAOGDFAM_02047	JIGGDOMC_01970	AFIIAKMD_01096	EMIEEEJG_01984
rpmI		50S ribosomal protein L35	51	51	1	13	4685				200	200	200	BNNKGHMD_01791	OAFAILLK_01235	HHKJHPED_00642	AANHBMMD_02854	GLEMLILO_00848	LCJHMHKE_02107	IALHGFMH_02055	HMMDJPNL_00685	HPHODELH_00829	GNIFCDKB_00380	EBOMFFAA_01978	KLGKFBHN_00751	IPDLGBFF_00871	CLDEACMB_00734	OMDOKDCL_00719	CALGCHMA_00833	GIGCOMBI_00878	HGKONBAK_01191	DDOPLKKD_00117	PIONILGB_02322	BJJNDPOP_00740	DGNBOAGO_02092	CNOFAIPN_00652	DDKDJOHA_00496	OJGGIGDM_02371	CGLJGMBC_02163	NCKHPPGH_02650	EFLLALEB_02188	EIFGFLIN_01291	HAPJFMGH_00665	GJICOOFK_00663	JBHLHLGE_00708	MAOGDFAM_00752	JIGGDOMC_00656	AFIIAKMD_02588	EMIEEEJG_00745
ccpA		catabolite control protein A	51	51	1	13	7067				1001	1001	1001	BNNKGHMD_02620	OAFAILLK_02062	HHKJHPED_01457	AANHBMMD_00741	GLEMLILO_01659	LCJHMHKE_00386	IALHGFMH_01246	HMMDJPNL_01562	HPHODELH_01638	GNIFCDKB_02304	EBOMFFAA_00155	KLGKFBHN_01519	IPDLGBFF_01750	CLDEACMB_01504	OMDOKDCL_01514	CALGCHMA_01727	GIGCOMBI_01641	HGKONBAK_01965	DDOPLKKD_02244	PIONILGB_01472	BJJNDPOP_01716	DGNBOAGO_01239	CNOFAIPN_01389	DDKDJOHA_01333	OJGGIGDM_01539	CGLJGMBC_01398	NCKHPPGH_00771	EFLLALEB_01399	EIFGFLIN_02109	HAPJFMGH_01506	GJICOOFK_01504	JBHLHLGE_01459	MAOGDFAM_01509	JIGGDOMC_01481	AFIIAKMD_00637	EMIEEEJG_01575
group_7907		PTS system, mannose/fructose/sorbose-specific IIC component	51	51	1	13	6995				899	899	899	BNNKGHMD_02676	OAFAILLK_02119	HHKJHPED_01513	AANHBMMD_00797	GLEMLILO_01716	LCJHMHKE_00329	IALHGFMH_01188	HMMDJPNL_01619	HPHODELH_01693	GNIFCDKB_02247	EBOMFFAA_00216	KLGKFBHN_01577	IPDLGBFF_01806	CLDEACMB_01565	OMDOKDCL_01572	CALGCHMA_01785	GIGCOMBI_01697	HGKONBAK_02021	DDOPLKKD_02187	PIONILGB_01415	BJJNDPOP_01776	DGNBOAGO_01183	CNOFAIPN_01449	DDKDJOHA_01391	OJGGIGDM_01481	CGLJGMBC_01341	NCKHPPGH_00828	EFLLALEB_01343	EIFGFLIN_02167	HAPJFMGH_01570	GJICOOFK_01568	JBHLHLGE_01516	MAOGDFAM_01565	JIGGDOMC_01537	AFIIAKMD_00694	EMIEEEJG_01632
hprK		HPr kinase/phosphorylase	51	51	1	13	7053				935	935	935	BNNKGHMD_02627	OAFAILLK_02069	HHKJHPED_01464	AANHBMMD_00748	GLEMLILO_01666	LCJHMHKE_00379	IALHGFMH_01239	HMMDJPNL_01569	HPHODELH_01645	GNIFCDKB_02297	EBOMFFAA_00162	KLGKFBHN_01526	IPDLGBFF_01757	CLDEACMB_01511	OMDOKDCL_01521	CALGCHMA_01734	GIGCOMBI_01648	HGKONBAK_01972	DDOPLKKD_02237	PIONILGB_01465	BJJNDPOP_01723	DGNBOAGO_01232	CNOFAIPN_01396	DDKDJOHA_01340	OJGGIGDM_01532	CGLJGMBC_01391	NCKHPPGH_00778	EFLLALEB_01392	EIFGFLIN_02116	HAPJFMGH_01513	GJICOOFK_01511	JBHLHLGE_01466	MAOGDFAM_01516	JIGGDOMC_01488	AFIIAKMD_00644	EMIEEEJG_01582
group_7909		hypothetical protein	51	51	1	13	7912				185	185	185	BNNKGHMD_02058	OAFAILLK_01501	HHKJHPED_00902	AANHBMMD_00179	GLEMLILO_01050	LCJHMHKE_01671	IALHGFMH_01848	HMMDJPNL_00919	HPHODELH_01096	GNIFCDKB_02855	EBOMFFAA_02198	KLGKFBHN_00959	IPDLGBFF_01137	CLDEACMB_00937	OMDOKDCL_00972	CALGCHMA_01096	GIGCOMBI_01088	HGKONBAK_01400	DDOPLKKD_02785	PIONILGB_02099	BJJNDPOP_01076	DGNBOAGO_01802	CNOFAIPN_00853	DDKDJOHA_00768	OJGGIGDM_02104	CGLJGMBC_01956	NCKHPPGH_02238	EFLLALEB_01966	EIFGFLIN_01562	HAPJFMGH_00877	GJICOOFK_00875	JBHLHLGE_00912	MAOGDFAM_00959	JIGGDOMC_00928	AFIIAKMD_00074	EMIEEEJG_00956
mog		Molybdopterin adenylyltransferase	51	51	1	13	7551				251	488	477	BNNKGHMD_02348	OAFAILLK_01793	HHKJHPED_01198	AANHBMMD_00470	GLEMLILO_01333	LCJHMHKE_01387	IALHGFMH_01557	HMMDJPNL_01219	HPHODELH_01370	GNIFCDKB_02573	EBOMFFAA_02506	KLGKFBHN_01255	IPDLGBFF_01417	CLDEACMB_01229	OMDOKDCL_01255	CALGCHMA_01381	GIGCOMBI_01383	HGKONBAK_01690	DDOPLKKD_02512	PIONILGB_01808	BJJNDPOP_01355	DGNBOAGO_01516	CNOFAIPN_01134	DDKDJOHA_01062	OJGGIGDM_01810	CGLJGMBC_01662	NCKHPPGH_00510	EFLLALEB_01681	EIFGFLIN_01838	HAPJFMGH_01173	GJICOOFK_01171	JBHLHLGE_01196	MAOGDFAM_01245	JIGGDOMC_01211	AFIIAKMD_00365	EMIEEEJG_01243
rpsQ		30S ribosomal protein S17	51	51	1	13	3972				266	266	266	BNNKGHMD_00211	OAFAILLK_00570	HHKJHPED_00156	AANHBMMD_02241	GLEMLILO_00156	LCJHMHKE_02474	IALHGFMH_02564	HMMDJPNL_00169	HPHODELH_00157	GNIFCDKB_00871	EBOMFFAA_01485	KLGKFBHN_00157	IPDLGBFF_00168	CLDEACMB_00198	OMDOKDCL_00220	CALGCHMA_00245	GIGCOMBI_02698	HGKONBAK_00433	DDOPLKKD_00801	PIONILGB_00647	BJJNDPOP_00198	DGNBOAGO_02707	CNOFAIPN_00155	DDKDJOHA_02713	OJGGIGDM_00159	CGLJGMBC_00165	NCKHPPGH_01617	EFLLALEB_00186	EIFGFLIN_00633	HAPJFMGH_00147	GJICOOFK_00146	JBHLHLGE_00186	MAOGDFAM_00231	JIGGDOMC_00170	AFIIAKMD_01985	EMIEEEJG_00155
arcC_2		Carbamate kinase	51	51	1	13	4109				938	938	938	BNNKGHMD_01289	OAFAILLK_00702	HHKJHPED_00293	AANHBMMD_02380	GLEMLILO_00349	LCJHMHKE_00929	IALHGFMH_02427	HMMDJPNL_00309	HPHODELH_00302	GNIFCDKB_00731	EBOMFFAA_01624	KLGKFBHN_00349	IPDLGBFF_00364	CLDEACMB_00336	OMDOKDCL_00359	CALGCHMA_00383	GIGCOMBI_02561	HGKONBAK_00292	DDOPLKKD_00659	PIONILGB_02677	BJJNDPOP_00339	DGNBOAGO_02568	CNOFAIPN_00293	DDKDJOHA_00031	OJGGIGDM_02836	CGLJGMBC_02654	NCKHPPGH_00208	EFLLALEB_02682	EIFGFLIN_00933	HAPJFMGH_00283	GJICOOFK_00282	JBHLHLGE_00325	MAOGDFAM_00370	JIGGDOMC_00307	AFIIAKMD_02125	EMIEEEJG_00293
group_7912		GNAT family acetyltransferase	51	51	1	13	8260				275	275	275	BNNKGHMD_00534	OAFAILLK_02716	HHKJHPED_01991	AANHBMMD_01327	GLEMLILO_02396	LCJHMHKE_01227	IALHGFMH_00607	HMMDJPNL_02138	HPHODELH_02338	GNIFCDKB_01701	EBOMFFAA_00706	KLGKFBHN_02225	IPDLGBFF_02318	CLDEACMB_02091	OMDOKDCL_02100	CALGCHMA_02331	GIGCOMBI_02186	HGKONBAK_02571	DDOPLKKD_01613	PIONILGB_00902	BJJNDPOP_02443	DGNBOAGO_00664	CNOFAIPN_01939	DDKDJOHA_01953	OJGGIGDM_00919	CGLJGMBC_00826	NCKHPPGH_01365	EFLLALEB_00833	EIFGFLIN_02688	HAPJFMGH_02146	GJICOOFK_02144	JBHLHLGE_01983	MAOGDFAM_02170	JIGGDOMC_02093	AFIIAKMD_01218	EMIEEEJG_02108
rplA		50S ribosomal protein L1	51	51	1	13	8381				689	689	689	BNNKGHMD_00620	OAFAILLK_02802	HHKJHPED_02071	AANHBMMD_01414	GLEMLILO_02483	LCJHMHKE_01313	IALHGFMH_00518	HMMDJPNL_02224	HPHODELH_02495	GNIFCDKB_01616	EBOMFFAA_00793	KLGKFBHN_02378	IPDLGBFF_02405	CLDEACMB_02175	OMDOKDCL_02188	CALGCHMA_02417	GIGCOMBI_02294	HGKONBAK_02652	DDOPLKKD_01522	PIONILGB_00816	BJJNDPOP_02531	DGNBOAGO_00579	CNOFAIPN_02025	DDKDJOHA_02039	OJGGIGDM_00833	CGLJGMBC_00738	NCKHPPGH_01451	EFLLALEB_00748	EIFGFLIN_00801	HAPJFMGH_02231	GJICOOFK_02229	JBHLHLGE_02067	MAOGDFAM_02313	JIGGDOMC_02176	AFIIAKMD_01302	EMIEEEJG_02197
rimP		ribosome maturation protein RimP	51	51	1	13	7735				473	473	473	BNNKGHMD_02211	OAFAILLK_01658	HHKJHPED_01074	AANHBMMD_00333	GLEMLILO_01206	LCJHMHKE_01514	IALHGFMH_01695	HMMDJPNL_01080	HPHODELH_01252	GNIFCDKB_02699	EBOMFFAA_02360	KLGKFBHN_01115	IPDLGBFF_01290	CLDEACMB_01089	OMDOKDCL_01129	CALGCHMA_01260	GIGCOMBI_01241	HGKONBAK_01554	DDOPLKKD_02630	PIONILGB_01943	BJJNDPOP_01235	DGNBOAGO_01644	CNOFAIPN_01009	DDKDJOHA_00923	OJGGIGDM_01949	CGLJGMBC_01801	NCKHPPGH_00377	EFLLALEB_01809	EIFGFLIN_01719	HAPJFMGH_01045	GJICOOFK_01043	JBHLHLGE_01068	MAOGDFAM_01116	JIGGDOMC_01085	AFIIAKMD_00232	EMIEEEJG_01110
group_7915		S1 RNA binding domain-containing protein	51	51	1	13	4017				479	479	479	BNNKGHMD_00254	OAFAILLK_00613	HHKJHPED_00199	AANHBMMD_02284	GLEMLILO_00199	LCJHMHKE_02517	IALHGFMH_02521	HMMDJPNL_00212	HPHODELH_00200	GNIFCDKB_00828	EBOMFFAA_01528	KLGKFBHN_00200	IPDLGBFF_00211	CLDEACMB_00241	OMDOKDCL_00263	CALGCHMA_00288	GIGCOMBI_02655	HGKONBAK_00390	DDOPLKKD_00758	PIONILGB_00692	BJJNDPOP_00242	DGNBOAGO_02664	CNOFAIPN_00198	DDKDJOHA_02756	OJGGIGDM_00116	CGLJGMBC_00210	NCKHPPGH_01574	EFLLALEB_00229	EIFGFLIN_00676	HAPJFMGH_00190	GJICOOFK_00189	JBHLHLGE_00229	MAOGDFAM_00274	JIGGDOMC_00213	AFIIAKMD_02029	EMIEEEJG_00198
group_7916		RNA-binding protein	51	51	1	13	7114				245	245	245	BNNKGHMD_02574	OAFAILLK_02016	HHKJHPED_01409	AANHBMMD_00695	GLEMLILO_01615	LCJHMHKE_00430	IALHGFMH_01295	HMMDJPNL_01516	HPHODELH_01594	GNIFCDKB_02350	EBOMFFAA_00109	KLGKFBHN_01472	IPDLGBFF_01704	CLDEACMB_01457	OMDOKDCL_01470	CALGCHMA_01681	GIGCOMBI_01595	HGKONBAK_01918	DDOPLKKD_02288	PIONILGB_01516	BJJNDPOP_01668	DGNBOAGO_01285	CNOFAIPN_01345	DDKDJOHA_01287	OJGGIGDM_01585	CGLJGMBC_01445	NCKHPPGH_00723	EFLLALEB_01445	EIFGFLIN_02060	HAPJFMGH_01462	GJICOOFK_01460	JBHLHLGE_01412	MAOGDFAM_01463	JIGGDOMC_01435	AFIIAKMD_00590	EMIEEEJG_01471
group_7917		transglycosylase associated protein	51	51	1	13	8372				248	248	248	BNNKGHMD_00613	OAFAILLK_02795	HHKJHPED_02064	AANHBMMD_01407	GLEMLILO_02476	LCJHMHKE_01306	IALHGFMH_00525	HMMDJPNL_02217	HPHODELH_02489	GNIFCDKB_01622	EBOMFFAA_00786	KLGKFBHN_02371	IPDLGBFF_02398	CLDEACMB_02168	OMDOKDCL_02181	CALGCHMA_02409	GIGCOMBI_02287	HGKONBAK_02646	DDOPLKKD_01528	PIONILGB_00823	BJJNDPOP_02524	DGNBOAGO_00585	CNOFAIPN_02018	DDKDJOHA_02032	OJGGIGDM_00840	CGLJGMBC_00745	NCKHPPGH_01444	EFLLALEB_00754	EIFGFLIN_02602	HAPJFMGH_02224	GJICOOFK_02222	JBHLHLGE_02061	MAOGDFAM_02307	JIGGDOMC_02170	AFIIAKMD_01296	EMIEEEJG_02190
group_7918		hypothetical protein	51	51	1	13	8419				149	149	149	BNNKGHMD_00652	OAFAILLK_02833	HHKJHPED_02102	AANHBMMD_01446	GLEMLILO_02512	LCJHMHKE_01345	IALHGFMH_00487	HMMDJPNL_02255	HPHODELH_02527	GNIFCDKB_01586	EBOMFFAA_00824	KLGKFBHN_02409	IPDLGBFF_02436	CLDEACMB_02205	OMDOKDCL_02218	CALGCHMA_02452	GIGCOMBI_02325	HGKONBAK_01075	DDOPLKKD_01490	PIONILGB_00785	BJJNDPOP_02562	DGNBOAGO_00549	CNOFAIPN_02055	DDKDJOHA_02070	OJGGIGDM_00802	CGLJGMBC_00707	NCKHPPGH_01482	EFLLALEB_00717	EIFGFLIN_00768	HAPJFMGH_02264	GJICOOFK_02262	JBHLHLGE_02097	MAOGDFAM_02343	JIGGDOMC_02209	AFIIAKMD_01334	EMIEEEJG_02228
rpmG2		50S ribosomal protein L33	51	51	1	13	8395				152	152	152	BNNKGHMD_00632	OAFAILLK_02814	HHKJHPED_02084	AANHBMMD_01426	GLEMLILO_02495	LCJHMHKE_01327	IALHGFMH_00506	HMMDJPNL_02236	HPHODELH_02507	GNIFCDKB_01604	EBOMFFAA_00805	KLGKFBHN_02390	IPDLGBFF_02417	CLDEACMB_02187	OMDOKDCL_02200	CALGCHMA_02429	GIGCOMBI_02306	HGKONBAK_01093	DDOPLKKD_01510	PIONILGB_00804	BJJNDPOP_02543	DGNBOAGO_00567	CNOFAIPN_02037	DDKDJOHA_02051	OJGGIGDM_00821	CGLJGMBC_00726	NCKHPPGH_01463	EFLLALEB_00736	EIFGFLIN_00789	HAPJFMGH_02243	GJICOOFK_02241	JBHLHLGE_02079	MAOGDFAM_02325	JIGGDOMC_02188	AFIIAKMD_01314	EMIEEEJG_02209
group_7920		hypothetical protein	51	51	1	13	4484				386	386	386	BNNKGHMD_01636	OAFAILLK_01079	HHKJHPED_00476	AANHBMMD_02698	GLEMLILO_00690	LCJHMHKE_00719	IALHGFMH_02218	HMMDJPNL_00519	HPHODELH_00669	GNIFCDKB_00542	EBOMFFAA_01815	KLGKFBHN_00584	IPDLGBFF_00716	CLDEACMB_00527	OMDOKDCL_00569	CALGCHMA_00678	GIGCOMBI_00707	HGKONBAK_02733	DDOPLKKD_00279	PIONILGB_02482	BJJNDPOP_00581	DGNBOAGO_02245	CNOFAIPN_00493	DDKDJOHA_00341	OJGGIGDM_02526	CGLJGMBC_02325	NCKHPPGH_02475	EFLLALEB_02341	EIFGFLIN_01131	HAPJFMGH_00500	GJICOOFK_00498	JBHLHLGE_00553	MAOGDFAM_00598	JIGGDOMC_00501	AFIIAKMD_02437	EMIEEEJG_00593
group_7921		ABC transporter permease	51	51	1	13	6508				938	938	938	BNNKGHMD_00280	OAFAILLK_02452	HHKJHPED_01721	AANHBMMD_01071	GLEMLILO_02115	LCJHMHKE_00034	IALHGFMH_00826	HMMDJPNL_01907	HPHODELH_02017	GNIFCDKB_01940	EBOMFFAA_00474	KLGKFBHN_01852	IPDLGBFF_02065	CLDEACMB_01801	OMDOKDCL_01867	CALGCHMA_02093	GIGCOMBI_01949	HGKONBAK_02357	DDOPLKKD_01876	PIONILGB_01164	BJJNDPOP_02101	DGNBOAGO_00910	CNOFAIPN_01700	DDKDJOHA_01700	OJGGIGDM_01172	CGLJGMBC_01057	NCKHPPGH_01112	EFLLALEB_01079	EIFGFLIN_02382	HAPJFMGH_01917	GJICOOFK_01916	JBHLHLGE_01766	MAOGDFAM_01938	JIGGDOMC_01849	AFIIAKMD_00975	EMIEEEJG_01899
group_7922		metallo-beta-lactamase domain-containing protein	51	51	1	13	8410				740	740	740	BNNKGHMD_00645	OAFAILLK_02826	HHKJHPED_02095	AANHBMMD_01439	GLEMLILO_02505	LCJHMHKE_01338	IALHGFMH_00494	HMMDJPNL_02248	HPHODELH_02520	GNIFCDKB_01593	EBOMFFAA_00817	KLGKFBHN_02402	IPDLGBFF_02429	CLDEACMB_02198	OMDOKDCL_02211	CALGCHMA_02444	GIGCOMBI_02318	HGKONBAK_01082	DDOPLKKD_01497	PIONILGB_00792	BJJNDPOP_02555	DGNBOAGO_00556	CNOFAIPN_02048	DDKDJOHA_02063	OJGGIGDM_00809	CGLJGMBC_00714	NCKHPPGH_01475	EFLLALEB_00724	EIFGFLIN_00775	HAPJFMGH_02257	GJICOOFK_02255	JBHLHLGE_02090	MAOGDFAM_02336	JIGGDOMC_02202	AFIIAKMD_01327	EMIEEEJG_02221
group_7923		hypothetical protein	51	51	1	13	9169				212	212	212	BNNKGHMD_00826	OAFAILLK_00028	HHKJHPED_02276	AANHBMMD_01618	GLEMLILO_02677	LCJHMHKE_02366	IALHGFMH_00369	HMMDJPNL_02371	HPHODELH_02705	GNIFCDKB_01474	EBOMFFAA_00936	KLGKFBHN_02578	IPDLGBFF_02552	CLDEACMB_02316	OMDOKDCL_02385	CALGCHMA_02569	GIGCOMBI_02436	HGKONBAK_00962	DDOPLKKD_01312	PIONILGB_00061	BJJNDPOP_02728	DGNBOAGO_00437	CNOFAIPN_02167	DDKDJOHA_02202	OJGGIGDM_00670	CGLJGMBC_00592	NCKHPPGH_02817	EFLLALEB_00605	EIFGFLIN_02856	HAPJFMGH_02392	GJICOOFK_02390	JBHLHLGE_02209	MAOGDFAM_02455	JIGGDOMC_02323	AFIIAKMD_01476	EMIEEEJG_02344
rpsE		30S ribosomal protein S5	51	51	1	13	3980				500	500	500	BNNKGHMD_00219	OAFAILLK_00578	HHKJHPED_00164	AANHBMMD_02249	GLEMLILO_00164	LCJHMHKE_02482	IALHGFMH_02556	HMMDJPNL_00177	HPHODELH_00165	GNIFCDKB_00863	EBOMFFAA_01493	KLGKFBHN_00165	IPDLGBFF_00176	CLDEACMB_00206	OMDOKDCL_00228	CALGCHMA_00253	GIGCOMBI_02690	HGKONBAK_00425	DDOPLKKD_00793	PIONILGB_00655	BJJNDPOP_00206	DGNBOAGO_02699	CNOFAIPN_00163	DDKDJOHA_02721	OJGGIGDM_00151	CGLJGMBC_00173	NCKHPPGH_01609	EFLLALEB_00194	EIFGFLIN_00641	HAPJFMGH_00155	GJICOOFK_00154	JBHLHLGE_00194	MAOGDFAM_00239	JIGGDOMC_00178	AFIIAKMD_01993	EMIEEEJG_00163
rpsN1		30S ribosomal protein S14	51	51	1	13	2030				269	269	269	BNNKGHMD_01065	OAFAILLK_00264	HHKJHPED_02502	AANHBMMD_01917	GLEMLILO_03000	LCJHMHKE_01782	IALHGFMH_00132	HMMDJPNL_02587	HPHODELH_02942	GNIFCDKB_01158	EBOMFFAA_01186	KLGKFBHN_02822	IPDLGBFF_02786	CLDEACMB_02558	OMDOKDCL_02628	CALGCHMA_02821	GIGCOMBI_00160	HGKONBAK_00743	DDOPLKKD_01075	PIONILGB_00371	BJJNDPOP_03023	DGNBOAGO_00203	CNOFAIPN_02398	DDKDJOHA_02440	OJGGIGDM_00432	CGLJGMBC_00293	NCKHPPGH_01890	EFLLALEB_00371	EIFGFLIN_00257	HAPJFMGH_02628	GJICOOFK_02626	JBHLHLGE_02449	MAOGDFAM_02695	JIGGDOMC_02567	AFIIAKMD_01715	EMIEEEJG_02641
rplX		50S ribosomal protein L24	51	51	1	13	3974				311	311	311	BNNKGHMD_00213	OAFAILLK_00572	HHKJHPED_00158	AANHBMMD_02243	GLEMLILO_00158	LCJHMHKE_02476	IALHGFMH_02562	HMMDJPNL_00171	HPHODELH_00159	GNIFCDKB_00869	EBOMFFAA_01487	KLGKFBHN_00159	IPDLGBFF_00170	CLDEACMB_00200	OMDOKDCL_00222	CALGCHMA_00247	GIGCOMBI_02696	HGKONBAK_00431	DDOPLKKD_00799	PIONILGB_00649	BJJNDPOP_00200	DGNBOAGO_02705	CNOFAIPN_00157	DDKDJOHA_02715	OJGGIGDM_00157	CGLJGMBC_00167	NCKHPPGH_01615	EFLLALEB_00188	EIFGFLIN_00635	HAPJFMGH_00149	GJICOOFK_00148	JBHLHLGE_00188	MAOGDFAM_00233	JIGGDOMC_00172	AFIIAKMD_01987	EMIEEEJG_00157
atpA		ATP synthase F1 subunit alpha	51	51	1	13	8251				1556	1556	1556	BNNKGHMD_00525	OAFAILLK_02707	HHKJHPED_01982	AANHBMMD_01318	GLEMLILO_02387	LCJHMHKE_01218	IALHGFMH_00616	HMMDJPNL_02129	HPHODELH_02329	GNIFCDKB_01710	EBOMFFAA_00697	KLGKFBHN_02216	IPDLGBFF_02309	CLDEACMB_02082	OMDOKDCL_02091	CALGCHMA_02322	GIGCOMBI_02177	HGKONBAK_02562	DDOPLKKD_01622	PIONILGB_00911	BJJNDPOP_02434	DGNBOAGO_00673	CNOFAIPN_01930	DDKDJOHA_01944	OJGGIGDM_00928	CGLJGMBC_00835	NCKHPPGH_01356	EFLLALEB_00842	EIFGFLIN_02697	HAPJFMGH_02137	GJICOOFK_02135	JBHLHLGE_01974	MAOGDFAM_02161	JIGGDOMC_02084	AFIIAKMD_01209	EMIEEEJG_02099
group_7928		hypothetical protein	51	51	1	13	7351				266	266	266	BNNKGHMD_02456	OAFAILLK_01898	HHKJHPED_01297	AANHBMMD_00577	GLEMLILO_01501	LCJHMHKE_00543	IALHGFMH_01452	HMMDJPNL_01395	HPHODELH_01476	GNIFCDKB_02467	EBOMFFAA_02612	KLGKFBHN_01360	IPDLGBFF_01589	CLDEACMB_01335	OMDOKDCL_01354	CALGCHMA_01567	GIGCOMBI_01483	HGKONBAK_01798	DDOPLKKD_02406	PIONILGB_01628	BJJNDPOP_01556	DGNBOAGO_01411	CNOFAIPN_01232	DDKDJOHA_01170	OJGGIGDM_01702	CGLJGMBC_01557	NCKHPPGH_00612	EFLLALEB_01576	EIFGFLIN_01943	HAPJFMGH_01350	GJICOOFK_01348	JBHLHLGE_01301	MAOGDFAM_01350	JIGGDOMC_01317	AFIIAKMD_00469	EMIEEEJG_01350
group_7929		hypothetical protein	51	51	1	13	7526				179	179	179	BNNKGHMD_02371	OAFAILLK_01814	HHKJHPED_01219	AANHBMMD_00492	GLEMLILO_01424	LCJHMHKE_00621	IALHGFMH_01536	HMMDJPNL_01313	HPHODELH_01391	GNIFCDKB_02551	EBOMFFAA_02528	KLGKFBHN_01276	IPDLGBFF_01511	CLDEACMB_01250	OMDOKDCL_01276	CALGCHMA_01481	GIGCOMBI_01405	HGKONBAK_01712	DDOPLKKD_02491	PIONILGB_01712	BJJNDPOP_01470	DGNBOAGO_01495	CNOFAIPN_01155	DDKDJOHA_01085	OJGGIGDM_01787	CGLJGMBC_01641	NCKHPPGH_00531	EFLLALEB_01660	EIFGFLIN_01859	HAPJFMGH_01268	GJICOOFK_01266	JBHLHLGE_01217	MAOGDFAM_01266	JIGGDOMC_01232	AFIIAKMD_00386	EMIEEEJG_01264
purA		adenylosuccinate synthetase	51	51	1	13	2276				1292	1292	1292	BNNKGHMD_00076	OAFAILLK_00394	HHKJHPED_00013	AANHBMMD_02065	GLEMLILO_00013	LCJHMHKE_02231	IALHGFMH_02707	HMMDJPNL_00013	HPHODELH_00013	GNIFCDKB_01010	EBOMFFAA_01317	KLGKFBHN_00016	IPDLGBFF_00013	CLDEACMB_00013	OMDOKDCL_00013	CALGCHMA_00080	GIGCOMBI_00029	HGKONBAK_00590	DDOPLKKD_00945	PIONILGB_00500	BJJNDPOP_00017	DGNBOAGO_00062	CNOFAIPN_00013	DDKDJOHA_02576	OJGGIGDM_00296	CGLJGMBC_00013	NCKHPPGH_01763	EFLLALEB_00013	EIFGFLIN_00393	HAPJFMGH_00013	GJICOOFK_00013	JBHLHLGE_00056	MAOGDFAM_00058	JIGGDOMC_00032	AFIIAKMD_01838	EMIEEEJG_00013
group_7931		hypothetical protein	51	51	1	13	4797				209	209	209	BNNKGHMD_01936	OAFAILLK_01377	HHKJHPED_00786	AANHBMMD_00060	GLEMLILO_00931	LCJHMHKE_02024	IALHGFMH_01966	HMMDJPNL_00789	HPHODELH_00976	GNIFCDKB_00148	EBOMFFAA_02066	KLGKFBHN_00840	IPDLGBFF_01021	CLDEACMB_00817	OMDOKDCL_00806	CALGCHMA_00924	GIGCOMBI_00969	HGKONBAK_01280	DDOPLKKD_00032	PIONILGB_02218	BJJNDPOP_00840	DGNBOAGO_01921	CNOFAIPN_00735	DDKDJOHA_00651	OJGGIGDM_02216	CGLJGMBC_02074	NCKHPPGH_02739	EFLLALEB_02084	EIFGFLIN_01375	HAPJFMGH_00750	GJICOOFK_00748	JBHLHLGE_00794	MAOGDFAM_00841	JIGGDOMC_00809	AFIIAKMD_02679	EMIEEEJG_00836
eno		enolase	51	51	1	13	6769				1298	1298	1298	BNNKGHMD_02802	OAFAILLK_02261	HHKJHPED_01588	AANHBMMD_00923	GLEMLILO_01861	LCJHMHKE_00224	IALHGFMH_01069	HMMDJPNL_01718	HPHODELH_01821	GNIFCDKB_02127	EBOMFFAA_00339	KLGKFBHN_01660	IPDLGBFF_01930	CLDEACMB_01669	OMDOKDCL_01678	CALGCHMA_01895	GIGCOMBI_01818	HGKONBAK_02107	DDOPLKKD_02061	PIONILGB_01347	BJJNDPOP_01904	DGNBOAGO_01102	CNOFAIPN_01567	DDKDJOHA_01516	OJGGIGDM_01356	CGLJGMBC_01244	NCKHPPGH_00926	EFLLALEB_01262	EIFGFLIN_02247	HAPJFMGH_01674	GJICOOFK_01673	JBHLHLGE_01635	MAOGDFAM_01684	JIGGDOMC_01654	AFIIAKMD_00821	EMIEEEJG_01702
group_7933		hypothetical protein	51	51	1	13	7872				437	437	437	BNNKGHMD_02096	OAFAILLK_01539	HHKJHPED_00945	AANHBMMD_00217	GLEMLILO_01088	LCJHMHKE_01633	IALHGFMH_01810	HMMDJPNL_00957	HPHODELH_01134	GNIFCDKB_02817	EBOMFFAA_02236	KLGKFBHN_00997	IPDLGBFF_01175	CLDEACMB_00975	OMDOKDCL_01010	CALGCHMA_01137	GIGCOMBI_01126	HGKONBAK_01438	DDOPLKKD_02748	PIONILGB_02061	BJJNDPOP_01114	DGNBOAGO_01764	CNOFAIPN_00891	DDKDJOHA_00808	OJGGIGDM_02064	CGLJGMBC_01918	NCKHPPGH_02200	EFLLALEB_01928	EIFGFLIN_01600	HAPJFMGH_00915	GJICOOFK_00913	JBHLHLGE_00950	MAOGDFAM_00997	JIGGDOMC_00966	AFIIAKMD_00112	EMIEEEJG_00994
pdhB_1		transketolase	51	51	1	13	7601				977	977	977	BNNKGHMD_02307	OAFAILLK_01751	HHKJHPED_01157	AANHBMMD_00429	GLEMLILO_01292	LCJHMHKE_01429	IALHGFMH_01598	HMMDJPNL_01173	HPHODELH_01329	GNIFCDKB_02614	EBOMFFAA_02462	KLGKFBHN_01213	IPDLGBFF_01376	CLDEACMB_01188	OMDOKDCL_01214	CALGCHMA_01338	GIGCOMBI_01342	HGKONBAK_01648	DDOPLKKD_02553	PIONILGB_01849	BJJNDPOP_01313	DGNBOAGO_01557	CNOFAIPN_01093	DDKDJOHA_01021	OJGGIGDM_01851	CGLJGMBC_01703	NCKHPPGH_00468	EFLLALEB_01722	EIFGFLIN_01797	HAPJFMGH_01132	GJICOOFK_01130	JBHLHLGE_01154	MAOGDFAM_01202	JIGGDOMC_01170	AFIIAKMD_00319	EMIEEEJG_01197
efp		translation elongation factor P	51	51	1	13	4056				560	560	560	BNNKGHMD_01245	OAFAILLK_00659	HHKJHPED_00252	AANHBMMD_02336	GLEMLILO_00251	LCJHMHKE_00972	IALHGFMH_02469	HMMDJPNL_00266	HPHODELH_00253	GNIFCDKB_00774	EBOMFFAA_01581	KLGKFBHN_00251	IPDLGBFF_00264	CLDEACMB_00293	OMDOKDCL_00316	CALGCHMA_00340	GIGCOMBI_02602	HGKONBAK_00337	DDOPLKKD_00706	PIONILGB_02720	BJJNDPOP_00295	DGNBOAGO_02611	CNOFAIPN_00250	DDKDJOHA_02808	OJGGIGDM_00064	CGLJGMBC_02697	NCKHPPGH_00166	EFLLALEB_02725	EIFGFLIN_02783	HAPJFMGH_00242	GJICOOFK_00241	JBHLHLGE_00282	MAOGDFAM_00327	JIGGDOMC_00266	AFIIAKMD_02081	EMIEEEJG_00252
gmk		guanylate kinase	51	51	1	13	8879				614	614	614	BNNKGHMD_00994	OAFAILLK_00193	HHKJHPED_02438	AANHBMMD_01844	GLEMLILO_02933	LCJHMHKE_01850	IALHGFMH_00202	HMMDJPNL_02519	HPHODELH_02871	GNIFCDKB_01222	EBOMFFAA_01112	KLGKFBHN_02753	IPDLGBFF_02715	CLDEACMB_02485	OMDOKDCL_02555	CALGCHMA_02750	GIGCOMBI_00228	HGKONBAK_00809	DDOPLKKD_01146	PIONILGB_00302	BJJNDPOP_02959	DGNBOAGO_00269	CNOFAIPN_02332	DDKDJOHA_02370	OJGGIGDM_00502	CGLJGMBC_00363	NCKHPPGH_01958	EFLLALEB_00437	EIFGFLIN_00190	HAPJFMGH_02564	GJICOOFK_02562	JBHLHLGE_02383	MAOGDFAM_02629	JIGGDOMC_02497	AFIIAKMD_01649	EMIEEEJG_02574
group_7937		50S ribosomal protein L34	51	51	1	13	2263				134	134	134	BNNKGHMD_00063	OAFAILLK_00381	HHKJHPED_02613	AANHBMMD_02052	GLEMLILO_03128	LCJHMHKE_02218	IALHGFMH_00001	HMMDJPNL_02719	HPHODELH_03075	GNIFCDKB_01023	EBOMFFAA_01303	KLGKFBHN_02953	IPDLGBFF_02903	CLDEACMB_02680	OMDOKDCL_02747	CALGCHMA_00067	GIGCOMBI_00042	HGKONBAK_00603	DDOPLKKD_00958	PIONILGB_00487	BJJNDPOP_03151	DGNBOAGO_00075	CNOFAIPN_02515	DDKDJOHA_02563	OJGGIGDM_00309	CGLJGMBC_02800	NCKHPPGH_01777	EFLLALEB_02813	EIFGFLIN_00377	HAPJFMGH_02784	GJICOOFK_02782	JBHLHLGE_00043	MAOGDFAM_00045	JIGGDOMC_00019	AFIIAKMD_01825	EMIEEEJG_02757
group_7938		integral membrane protein	51	51	1	13	7850				956	956	956	BNNKGHMD_02117	OAFAILLK_01560	HHKJHPED_00966	AANHBMMD_00238	GLEMLILO_01109	LCJHMHKE_01612	IALHGFMH_01789	HMMDJPNL_00978	HPHODELH_01155	GNIFCDKB_02796	EBOMFFAA_02257	KLGKFBHN_01018	IPDLGBFF_01196	CLDEACMB_00996	OMDOKDCL_01031	CALGCHMA_01158	GIGCOMBI_01147	HGKONBAK_01459	DDOPLKKD_02727	PIONILGB_02040	BJJNDPOP_01135	DGNBOAGO_01742	CNOFAIPN_00912	DDKDJOHA_00829	OJGGIGDM_02043	CGLJGMBC_01897	NCKHPPGH_02179	EFLLALEB_01907	EIFGFLIN_01621	HAPJFMGH_00936	GJICOOFK_00934	JBHLHLGE_00971	MAOGDFAM_01018	JIGGDOMC_00987	AFIIAKMD_00133	EMIEEEJG_01015
cspE		major cold shock protein CspE	51	51	1	13	9167				200	200	200	BNNKGHMD_00828	OAFAILLK_00030	HHKJHPED_02278	AANHBMMD_01620	GLEMLILO_02679	LCJHMHKE_02364	IALHGFMH_00367	HMMDJPNL_02373	HPHODELH_02707	GNIFCDKB_01472	EBOMFFAA_00938	KLGKFBHN_02580	IPDLGBFF_02554	CLDEACMB_02318	OMDOKDCL_02387	CALGCHMA_02571	GIGCOMBI_02438	HGKONBAK_00960	DDOPLKKD_01310	PIONILGB_00063	BJJNDPOP_02730	DGNBOAGO_00435	CNOFAIPN_02169	DDKDJOHA_02204	OJGGIGDM_00668	CGLJGMBC_00590	NCKHPPGH_02819	EFLLALEB_00603	EIFGFLIN_02858	HAPJFMGH_02394	GJICOOFK_02392	JBHLHLGE_02211	MAOGDFAM_02457	JIGGDOMC_02325	AFIIAKMD_01478	EMIEEEJG_02346
group_7940		pyruvate formate-lyase activating enzyme	51	51	1	13	7288				764	764	764	BNNKGHMD_02495	OAFAILLK_01939	HHKJHPED_01333	AANHBMMD_00616	GLEMLILO_01537	LCJHMHKE_00507	IALHGFMH_01417	HMMDJPNL_01438	HPHODELH_01517	GNIFCDKB_02427	EBOMFFAA_00031	KLGKFBHN_01395	IPDLGBFF_01625	CLDEACMB_01380	OMDOKDCL_01393	CALGCHMA_01604	GIGCOMBI_01518	HGKONBAK_01843	DDOPLKKD_02365	PIONILGB_01593	BJJNDPOP_01591	DGNBOAGO_01376	CNOFAIPN_01268	DDKDJOHA_01209	OJGGIGDM_01663	CGLJGMBC_01522	NCKHPPGH_00648	EFLLALEB_01541	EIFGFLIN_01982	HAPJFMGH_01385	GJICOOFK_01383	JBHLHLGE_01337	MAOGDFAM_01386	JIGGDOMC_01355	AFIIAKMD_00513	EMIEEEJG_01393
artM_1		amino acid ABC transporter ATP-binding protein	51	51	1	13	4507				737	737	737	BNNKGHMD_01654	OAFAILLK_01096	HHKJHPED_00496	AANHBMMD_02716	GLEMLILO_00707	LCJHMHKE_00701	IALHGFMH_02201	HMMDJPNL_00536	HPHODELH_00686	GNIFCDKB_00525	EBOMFFAA_01832	KLGKFBHN_00601	IPDLGBFF_00734	CLDEACMB_00544	OMDOKDCL_00586	CALGCHMA_00695	GIGCOMBI_00725	HGKONBAK_02715	DDOPLKKD_00262	PIONILGB_02465	BJJNDPOP_00602	DGNBOAGO_02228	CNOFAIPN_00510	DDKDJOHA_00359	OJGGIGDM_02508	CGLJGMBC_02308	NCKHPPGH_02492	EFLLALEB_02324	EIFGFLIN_01152	HAPJFMGH_00520	GJICOOFK_00518	JBHLHLGE_00571	MAOGDFAM_00616	JIGGDOMC_00518	AFIIAKMD_02454	EMIEEEJG_00610
group_7942		PspC domain protein	51	51	1	13	7050				323	323	323	BNNKGHMD_02630	OAFAILLK_02072	HHKJHPED_01467	AANHBMMD_00751	GLEMLILO_01669	LCJHMHKE_00376	IALHGFMH_01236	HMMDJPNL_01572	HPHODELH_01648	GNIFCDKB_02294	EBOMFFAA_00165	KLGKFBHN_01529	IPDLGBFF_01760	CLDEACMB_01514	OMDOKDCL_01524	CALGCHMA_01737	GIGCOMBI_01651	HGKONBAK_01975	DDOPLKKD_02234	PIONILGB_01462	BJJNDPOP_01726	DGNBOAGO_01229	CNOFAIPN_01399	DDKDJOHA_01343	OJGGIGDM_01529	CGLJGMBC_01388	NCKHPPGH_00781	EFLLALEB_01389	EIFGFLIN_02119	HAPJFMGH_01517	GJICOOFK_01515	JBHLHLGE_01469	MAOGDFAM_01519	JIGGDOMC_01491	AFIIAKMD_00647	EMIEEEJG_01585
gcdB		Glutaconyl-CoA decarboxylase subunit beta	51	51	1	13	2253				1115	1115	1115	BNNKGHMD_00054	OAFAILLK_00372	HHKJHPED_02604	AANHBMMD_02042	GLEMLILO_03119	LCJHMHKE_02209	IALHGFMH_00010	HMMDJPNL_02710	HPHODELH_03066	GNIFCDKB_01032	EBOMFFAA_01293	KLGKFBHN_02937	IPDLGBFF_02894	CLDEACMB_02671	OMDOKDCL_02738	CALGCHMA_00057	GIGCOMBI_00051	HGKONBAK_00612	DDOPLKKD_00967	PIONILGB_00478	BJJNDPOP_03137	DGNBOAGO_00084	CNOFAIPN_02506	DDKDJOHA_02554	OJGGIGDM_00318	CGLJGMBC_02791	NCKHPPGH_01786	EFLLALEB_02804	EIFGFLIN_00362	HAPJFMGH_02775	GJICOOFK_02773	JBHLHLGE_00033	MAOGDFAM_00036	JIGGDOMC_00010	AFIIAKMD_01816	EMIEEEJG_02748
group_7944		HxlR-like helix-turn-helix	51	51	1	13	7904				344	344	344	BNNKGHMD_02066	OAFAILLK_01509	HHKJHPED_00910	AANHBMMD_00187	GLEMLILO_01058	LCJHMHKE_01663	IALHGFMH_01840	HMMDJPNL_00927	HPHODELH_01104	GNIFCDKB_02847	EBOMFFAA_02206	KLGKFBHN_00967	IPDLGBFF_01145	CLDEACMB_00945	OMDOKDCL_00980	CALGCHMA_01105	GIGCOMBI_01096	HGKONBAK_01408	DDOPLKKD_02778	PIONILGB_02091	BJJNDPOP_01084	DGNBOAGO_01794	CNOFAIPN_00861	DDKDJOHA_00776	OJGGIGDM_02096	CGLJGMBC_01948	NCKHPPGH_02230	EFLLALEB_01958	EIFGFLIN_01570	HAPJFMGH_00885	GJICOOFK_00883	JBHLHLGE_00920	MAOGDFAM_00967	JIGGDOMC_00936	AFIIAKMD_00082	EMIEEEJG_00964
group_7945		oligopeptide ABC transporter, permease protein OppC family protein	51	51	1	13	4679				1052	1052	1052	BNNKGHMD_01786	OAFAILLK_01230	HHKJHPED_00637	AANHBMMD_02848	GLEMLILO_00843	LCJHMHKE_02112	IALHGFMH_02060	HMMDJPNL_00680	HPHODELH_00824	GNIFCDKB_00385	EBOMFFAA_01973	KLGKFBHN_00746	IPDLGBFF_00866	CLDEACMB_00729	OMDOKDCL_00714	CALGCHMA_00828	GIGCOMBI_00873	HGKONBAK_01186	DDOPLKKD_00122	PIONILGB_02327	BJJNDPOP_00734	DGNBOAGO_02097	CNOFAIPN_00647	DDKDJOHA_00491	OJGGIGDM_02376	CGLJGMBC_02168	NCKHPPGH_02645	EFLLALEB_02193	EIFGFLIN_01286	HAPJFMGH_00660	GJICOOFK_00658	JBHLHLGE_00703	MAOGDFAM_00747	JIGGDOMC_00651	AFIIAKMD_02583	EMIEEEJG_00740
group_7946		hypothetical protein	51	51	1	13	4162				200	200	200	BNNKGHMD_01339	OAFAILLK_00741	HHKJHPED_00330	AANHBMMD_02433	GLEMLILO_00396	LCJHMHKE_00882	IALHGFMH_02388	HMMDJPNL_00358	HPHODELH_00351	GNIFCDKB_00682	EBOMFFAA_01660	KLGKFBHN_00398	IPDLGBFF_00413	CLDEACMB_00384	OMDOKDCL_00408	CALGCHMA_00432	GIGCOMBI_02512	HGKONBAK_00243	DDOPLKKD_00610	PIONILGB_02630	BJJNDPOP_00390	DGNBOAGO_02521	CNOFAIPN_00329	DDKDJOHA_00081	OJGGIGDM_02786	CGLJGMBC_02607	NCKHPPGH_00255	EFLLALEB_02635	EIFGFLIN_00982	HAPJFMGH_00330	GJICOOFK_00329	JBHLHLGE_00372	MAOGDFAM_00417	JIGGDOMC_00356	AFIIAKMD_02175	EMIEEEJG_00340
group_7947		hypothetical protein	51	51	1	13	4984				395	395	395	BNNKGHMD_02041	OAFAILLK_01484	HHKJHPED_00886	AANHBMMD_00163	GLEMLILO_01033	LCJHMHKE_01688	IALHGFMH_01865	HMMDJPNL_00893	HPHODELH_01077	GNIFCDKB_00049	EBOMFFAA_02180	KLGKFBHN_00941	IPDLGBFF_01121	CLDEACMB_00919	OMDOKDCL_00907	CALGCHMA_01029	GIGCOMBI_01070	HGKONBAK_01383	DDOPLKKD_02803	PIONILGB_02117	BJJNDPOP_01007	DGNBOAGO_01822	CNOFAIPN_00837	DDKDJOHA_00752	OJGGIGDM_02120	CGLJGMBC_01973	NCKHPPGH_02301	EFLLALEB_01985	EIFGFLIN_01542	HAPJFMGH_00859	GJICOOFK_00857	JBHLHLGE_00893	MAOGDFAM_00940	JIGGDOMC_00909	AFIIAKMD_00058	EMIEEEJG_00939
phoU		phosphate transport system regulatory protein PhoU	51	51	1	13	7048				677	677	677	BNNKGHMD_02632	OAFAILLK_02074	HHKJHPED_01469	AANHBMMD_00753	GLEMLILO_01671	LCJHMHKE_00374	IALHGFMH_01234	HMMDJPNL_01574	HPHODELH_01650	GNIFCDKB_02292	EBOMFFAA_00167	KLGKFBHN_01531	IPDLGBFF_01762	CLDEACMB_01516	OMDOKDCL_01526	CALGCHMA_01739	GIGCOMBI_01653	HGKONBAK_01977	DDOPLKKD_02232	PIONILGB_01460	BJJNDPOP_01728	DGNBOAGO_01227	CNOFAIPN_01401	DDKDJOHA_01345	OJGGIGDM_01527	CGLJGMBC_01386	NCKHPPGH_00783	EFLLALEB_01387	EIFGFLIN_02121	HAPJFMGH_01519	GJICOOFK_01517	JBHLHLGE_01471	MAOGDFAM_01521	JIGGDOMC_01493	AFIIAKMD_00649	EMIEEEJG_01587
rpsR		30S ribosomal protein S18	51	51	1	13	2272				239	239	239	BNNKGHMD_00072	OAFAILLK_00390	HHKJHPED_00009	AANHBMMD_02061	GLEMLILO_00009	LCJHMHKE_02227	IALHGFMH_02711	HMMDJPNL_00009	HPHODELH_00009	GNIFCDKB_01014	EBOMFFAA_01312	KLGKFBHN_00009	IPDLGBFF_00009	CLDEACMB_00009	OMDOKDCL_00009	CALGCHMA_00076	GIGCOMBI_00033	HGKONBAK_00594	DDOPLKKD_00949	PIONILGB_00496	BJJNDPOP_00009	DGNBOAGO_00066	CNOFAIPN_00009	DDKDJOHA_02572	OJGGIGDM_00300	CGLJGMBC_00009	NCKHPPGH_01768	EFLLALEB_00009	EIFGFLIN_00386	HAPJFMGH_00009	GJICOOFK_00009	JBHLHLGE_00052	MAOGDFAM_00054	JIGGDOMC_00028	AFIIAKMD_01834	EMIEEEJG_00009
atpC		ATP synthase F1 subunit epsilon	51	51	1	13	8248				419	419	419	BNNKGHMD_00522	OAFAILLK_02704	HHKJHPED_01979	AANHBMMD_01315	GLEMLILO_02384	LCJHMHKE_01215	IALHGFMH_00619	HMMDJPNL_02126	HPHODELH_02326	GNIFCDKB_01713	EBOMFFAA_00694	KLGKFBHN_02213	IPDLGBFF_02306	CLDEACMB_02079	OMDOKDCL_02088	CALGCHMA_02319	GIGCOMBI_02174	HGKONBAK_02559	DDOPLKKD_01625	PIONILGB_00914	BJJNDPOP_02431	DGNBOAGO_00676	CNOFAIPN_01927	DDKDJOHA_01941	OJGGIGDM_00931	CGLJGMBC_00838	NCKHPPGH_01353	EFLLALEB_00845	EIFGFLIN_02700	HAPJFMGH_02134	GJICOOFK_02132	JBHLHLGE_01971	MAOGDFAM_02158	JIGGDOMC_02081	AFIIAKMD_01206	EMIEEEJG_02096
group_7951		hypothetical protein	51	51	1	13	2502				179	179	179	BNNKGHMD_00136	OAFAILLK_00458	HHKJHPED_00073	AANHBMMD_02125	GLEMLILO_00074	LCJHMHKE_02292	IALHGFMH_02645	HMMDJPNL_00070	HPHODELH_00071	GNIFCDKB_00951	EBOMFFAA_01381	KLGKFBHN_00077	IPDLGBFF_00077	CLDEACMB_00080	OMDOKDCL_00095	CALGCHMA_00137	GIGCOMBI_02793	HGKONBAK_00526	DDOPLKKD_00887	PIONILGB_00563	BJJNDPOP_00079	DGNBOAGO_00004	CNOFAIPN_00072	DDKDJOHA_02636	OJGGIGDM_00236	CGLJGMBC_00077	NCKHPPGH_01699	EFLLALEB_00071	EIFGFLIN_00454	HAPJFMGH_00071	GJICOOFK_00071	JBHLHLGE_00113	MAOGDFAM_00115	JIGGDOMC_00089	AFIIAKMD_01905	EMIEEEJG_00078
rny		2',3'-cyclic-nucleotide 2'-phosphodiesterase	51	51	1	13	1997				1556	1556	1556	BNNKGHMD_01035	OAFAILLK_00235	HHKJHPED_02473	AANHBMMD_01886	GLEMLILO_02971	LCJHMHKE_01812	IALHGFMH_00161	HMMDJPNL_02557	HPHODELH_02907	GNIFCDKB_01187	EBOMFFAA_01157	KLGKFBHN_02793	IPDLGBFF_02757	CLDEACMB_02529	OMDOKDCL_02591	CALGCHMA_02789	GIGCOMBI_00190	HGKONBAK_00773	DDOPLKKD_01110	PIONILGB_00342	BJJNDPOP_02994	DGNBOAGO_00232	CNOFAIPN_02369	DDKDJOHA_02411	OJGGIGDM_00461	CGLJGMBC_00322	NCKHPPGH_01919	EFLLALEB_00400	EIFGFLIN_00227	HAPJFMGH_02599	GJICOOFK_02597	JBHLHLGE_02420	MAOGDFAM_02666	JIGGDOMC_02533	AFIIAKMD_01686	EMIEEEJG_02611
rpmD		50S ribosomal protein L30	51	51	1	13	3981				179	179	179	BNNKGHMD_00220	OAFAILLK_00579	HHKJHPED_00165	AANHBMMD_02250	GLEMLILO_00165	LCJHMHKE_02483	IALHGFMH_02555	HMMDJPNL_00178	HPHODELH_00166	GNIFCDKB_00862	EBOMFFAA_01494	KLGKFBHN_00166	IPDLGBFF_00177	CLDEACMB_00207	OMDOKDCL_00229	CALGCHMA_00254	GIGCOMBI_02689	HGKONBAK_00424	DDOPLKKD_00792	PIONILGB_00656	BJJNDPOP_00207	DGNBOAGO_02698	CNOFAIPN_00164	DDKDJOHA_02722	OJGGIGDM_00150	CGLJGMBC_00174	NCKHPPGH_01608	EFLLALEB_00195	EIFGFLIN_00642	HAPJFMGH_00156	GJICOOFK_00155	JBHLHLGE_00195	MAOGDFAM_00240	JIGGDOMC_00179	AFIIAKMD_01994	EMIEEEJG_00164
rpsZ		30S ribosomal protein S14	51	51	1	13	3976				185	185	185	BNNKGHMD_00215	OAFAILLK_00574	HHKJHPED_00160	AANHBMMD_02245	GLEMLILO_00160	LCJHMHKE_02478	IALHGFMH_02560	HMMDJPNL_00173	HPHODELH_00161	GNIFCDKB_00867	EBOMFFAA_01489	KLGKFBHN_00161	IPDLGBFF_00172	CLDEACMB_00202	OMDOKDCL_00224	CALGCHMA_00249	GIGCOMBI_02694	HGKONBAK_00429	DDOPLKKD_00797	PIONILGB_00651	BJJNDPOP_00202	DGNBOAGO_02703	CNOFAIPN_00159	DDKDJOHA_02717	OJGGIGDM_00155	CGLJGMBC_00169	NCKHPPGH_01613	EFLLALEB_00190	EIFGFLIN_00637	HAPJFMGH_00151	GJICOOFK_00150	JBHLHLGE_00190	MAOGDFAM_00235	JIGGDOMC_00174	AFIIAKMD_01989	EMIEEEJG_00159
group_7955		hypothetical protein	51	51	1	13	4586				356	356	356	BNNKGHMD_01710	OAFAILLK_01153	HHKJHPED_00564	AANHBMMD_02772	GLEMLILO_00771	LCJHMHKE_00637	IALHGFMH_02133	HMMDJPNL_00605	HPHODELH_00751	GNIFCDKB_00458	EBOMFFAA_01901	KLGKFBHN_00673	IPDLGBFF_00789	CLDEACMB_00657	OMDOKDCL_00642	CALGCHMA_00754	GIGCOMBI_00797	HGKONBAK_01110	DDOPLKKD_00195	PIONILGB_02399	BJJNDPOP_00662	DGNBOAGO_02169	CNOFAIPN_00575	DDKDJOHA_00416	OJGGIGDM_02451	CGLJGMBC_02241	NCKHPPGH_02574	EFLLALEB_02265	EIFGFLIN_01212	HAPJFMGH_00588	GJICOOFK_00586	JBHLHLGE_00630	MAOGDFAM_00675	JIGGDOMC_00577	AFIIAKMD_02510	EMIEEEJG_00666
group_7956		ABC transporter permease	51	51	1	13	8920				962	962	962	BNNKGHMD_00971	OAFAILLK_00170	HHKJHPED_02413	AANHBMMD_01821	GLEMLILO_02914	LCJHMHKE_01869	IALHGFMH_00222	HMMDJPNL_02496	HPHODELH_02852	GNIFCDKB_01241	EBOMFFAA_01093	KLGKFBHN_02730	IPDLGBFF_02692	CLDEACMB_02462	OMDOKDCL_02536	CALGCHMA_02716	GIGCOMBI_00253	HGKONBAK_00828	DDOPLKKD_01165	PIONILGB_00279	BJJNDPOP_02927	DGNBOAGO_00292	CNOFAIPN_02313	DDKDJOHA_02347	OJGGIGDM_00525	CGLJGMBC_00387	NCKHPPGH_01979	EFLLALEB_00460	EIFGFLIN_00156	HAPJFMGH_02540	GJICOOFK_02538	JBHLHLGE_02360	MAOGDFAM_02606	JIGGDOMC_02474	AFIIAKMD_01625	EMIEEEJG_02549
group_7957		hypothetical protein	51	51	1	13	4469				128	128	128	BNNKGHMD_01625	OAFAILLK_01068	HHKJHPED_00465	AANHBMMD_02687	GLEMLILO_00679	LCJHMHKE_00730	IALHGFMH_02230	HMMDJPNL_00508	HPHODELH_00658	GNIFCDKB_00552	EBOMFFAA_01803	KLGKFBHN_00573	IPDLGBFF_00705	CLDEACMB_00516	OMDOKDCL_00559	CALGCHMA_00666	GIGCOMBI_00696	HGKONBAK_02744	DDOPLKKD_00290	PIONILGB_02493	BJJNDPOP_00568	DGNBOAGO_02256	CNOFAIPN_00482	DDKDJOHA_00330	OJGGIGDM_02537	CGLJGMBC_02336	NCKHPPGH_02464	EFLLALEB_02352	EIFGFLIN_01120	HAPJFMGH_00489	GJICOOFK_00487	JBHLHLGE_00542	MAOGDFAM_00587	JIGGDOMC_00490	AFIIAKMD_02426	EMIEEEJG_00582
rpsH		30S ribosomal protein S8	51	51	1	13	3977				398	398	398	BNNKGHMD_00216	OAFAILLK_00575	HHKJHPED_00161	AANHBMMD_02246	GLEMLILO_00161	LCJHMHKE_02479	IALHGFMH_02559	HMMDJPNL_00174	HPHODELH_00162	GNIFCDKB_00866	EBOMFFAA_01490	KLGKFBHN_00162	IPDLGBFF_00173	CLDEACMB_00203	OMDOKDCL_00225	CALGCHMA_00250	GIGCOMBI_02693	HGKONBAK_00428	DDOPLKKD_00796	PIONILGB_00652	BJJNDPOP_00203	DGNBOAGO_02702	CNOFAIPN_00160	DDKDJOHA_02718	OJGGIGDM_00154	CGLJGMBC_00170	NCKHPPGH_01612	EFLLALEB_00191	EIFGFLIN_00638	HAPJFMGH_00152	GJICOOFK_00151	JBHLHLGE_00191	MAOGDFAM_00236	JIGGDOMC_00175	AFIIAKMD_01990	EMIEEEJG_00160
group_7959		lactoylglutathione lyase	51	51	1	13	7877				374	374	374	BNNKGHMD_02091	OAFAILLK_01534	HHKJHPED_00940	AANHBMMD_00212	GLEMLILO_01083	LCJHMHKE_01638	IALHGFMH_01815	HMMDJPNL_00952	HPHODELH_01129	GNIFCDKB_02822	EBOMFFAA_02231	KLGKFBHN_00992	IPDLGBFF_01170	CLDEACMB_00970	OMDOKDCL_01005	CALGCHMA_01132	GIGCOMBI_01121	HGKONBAK_01433	DDOPLKKD_02753	PIONILGB_02066	BJJNDPOP_01109	DGNBOAGO_01769	CNOFAIPN_00886	DDKDJOHA_00803	OJGGIGDM_02069	CGLJGMBC_01923	NCKHPPGH_02205	EFLLALEB_01933	EIFGFLIN_01595	HAPJFMGH_00910	GJICOOFK_00908	JBHLHLGE_00945	MAOGDFAM_00992	JIGGDOMC_00961	AFIIAKMD_00107	EMIEEEJG_00989
fhuB_2		ferrichrome transport system permease FhuB	51	51	1	13	7263				1007	1007	1007	BNNKGHMD_02520	OAFAILLK_01964	HHKJHPED_01358	AANHBMMD_00641	GLEMLILO_01562	LCJHMHKE_00482	IALHGFMH_01392	HMMDJPNL_01463	HPHODELH_01542	GNIFCDKB_02402	EBOMFFAA_00056	KLGKFBHN_01420	IPDLGBFF_01650	CLDEACMB_01405	OMDOKDCL_01418	CALGCHMA_01629	GIGCOMBI_01543	HGKONBAK_01868	DDOPLKKD_02340	PIONILGB_01568	BJJNDPOP_01616	DGNBOAGO_01351	CNOFAIPN_01293	DDKDJOHA_01234	OJGGIGDM_01638	CGLJGMBC_01497	NCKHPPGH_00673	EFLLALEB_01516	EIFGFLIN_02007	HAPJFMGH_01410	GJICOOFK_01408	JBHLHLGE_01362	MAOGDFAM_01411	JIGGDOMC_01383	AFIIAKMD_00538	EMIEEEJG_01418
group_7961		hypothetical protein	51	51	1	13	8477				1064	1064	1064	BNNKGHMD_00695	OAFAILLK_02876	HHKJHPED_02146	AANHBMMD_01489	GLEMLILO_02555	LCJHMHKE_02596	IALHGFMH_00441	HMMDJPNL_02299	HPHODELH_02571	GNIFCDKB_01543	EBOMFFAA_00867	KLGKFBHN_02452	IPDLGBFF_02480	CLDEACMB_02248	OMDOKDCL_02261	CALGCHMA_02496	GIGCOMBI_02367	HGKONBAK_01031	DDOPLKKD_01446	PIONILGB_00742	BJJNDPOP_02606	DGNBOAGO_00506	CNOFAIPN_02098	DDKDJOHA_02113	OJGGIGDM_00759	CGLJGMBC_00664	NCKHPPGH_01525	EFLLALEB_00674	EIFGFLIN_00723	HAPJFMGH_02320	GJICOOFK_02318	JBHLHLGE_02140	MAOGDFAM_02386	JIGGDOMC_02254	AFIIAKMD_01378	EMIEEEJG_02272
relA		GTP diphosphokinase	51	51	1	13	6755				2213	2213	2213	BNNKGHMD_02814	OAFAILLK_02273	HHKJHPED_01600	AANHBMMD_00935	GLEMLILO_01873	LCJHMHKE_00212	IALHGFMH_01057	HMMDJPNL_01730	HPHODELH_01833	GNIFCDKB_02115	EBOMFFAA_00352	KLGKFBHN_01672	IPDLGBFF_01942	CLDEACMB_01681	OMDOKDCL_01690	CALGCHMA_01910	GIGCOMBI_01830	HGKONBAK_02119	DDOPLKKD_02049	PIONILGB_01335	BJJNDPOP_01916	DGNBOAGO_01090	CNOFAIPN_01579	DDKDJOHA_01528	OJGGIGDM_01344	CGLJGMBC_01232	NCKHPPGH_00938	EFLLALEB_01250	EIFGFLIN_02259	HAPJFMGH_01686	GJICOOFK_01685	JBHLHLGE_01647	MAOGDFAM_01696	JIGGDOMC_01666	AFIIAKMD_00833	EMIEEEJG_01714
lexA		LexA repressor	51	51	1	13	7339				620	620	620	BNNKGHMD_02462	OAFAILLK_01904	HHKJHPED_01303	AANHBMMD_00583	GLEMLILO_01507	LCJHMHKE_00537	IALHGFMH_01446	HMMDJPNL_01401	HPHODELH_01482	GNIFCDKB_02461	EBOMFFAA_00002	KLGKFBHN_01366	IPDLGBFF_01595	CLDEACMB_01347	OMDOKDCL_01360	CALGCHMA_01573	GIGCOMBI_01489	HGKONBAK_01804	DDOPLKKD_02400	PIONILGB_01622	BJJNDPOP_01562	DGNBOAGO_01405	CNOFAIPN_01238	DDKDJOHA_01176	OJGGIGDM_01696	CGLJGMBC_01551	NCKHPPGH_00619	EFLLALEB_01570	EIFGFLIN_01949	HAPJFMGH_01356	GJICOOFK_01354	JBHLHLGE_01307	MAOGDFAM_01356	JIGGDOMC_01323	AFIIAKMD_00475	EMIEEEJG_01356
group_7964		glucokinase	51	51	1	13	8462				971	971	971	BNNKGHMD_00687	OAFAILLK_02868	HHKJHPED_02138	AANHBMMD_01481	GLEMLILO_02547	LCJHMHKE_02588	IALHGFMH_00450	HMMDJPNL_02291	HPHODELH_02563	GNIFCDKB_01551	EBOMFFAA_00859	KLGKFBHN_02444	IPDLGBFF_02471	CLDEACMB_02240	OMDOKDCL_02253	CALGCHMA_02487	GIGCOMBI_02360	HGKONBAK_01040	DDOPLKKD_01454	PIONILGB_00750	BJJNDPOP_02597	DGNBOAGO_00514	CNOFAIPN_02090	DDKDJOHA_02105	OJGGIGDM_00767	CGLJGMBC_00672	NCKHPPGH_01517	EFLLALEB_00682	EIFGFLIN_00732	HAPJFMGH_02311	GJICOOFK_02309	JBHLHLGE_02132	MAOGDFAM_02378	JIGGDOMC_02246	AFIIAKMD_01369	EMIEEEJG_02263
group_7965		PTS system, lactose/cellobiose-specific IIA component	51	51	1	13	4816				320	320	320	BNNKGHMD_01953	OAFAILLK_01394	HHKJHPED_00803	AANHBMMD_00077	GLEMLILO_00948	LCJHMHKE_02007	IALHGFMH_01949	HMMDJPNL_00807	HPHODELH_00993	GNIFCDKB_00131	EBOMFFAA_02084	KLGKFBHN_00857	IPDLGBFF_01038	CLDEACMB_00834	OMDOKDCL_00823	CALGCHMA_00943	GIGCOMBI_00986	HGKONBAK_01297	DDOPLKKD_00015	PIONILGB_02201	BJJNDPOP_00857	DGNBOAGO_01904	CNOFAIPN_00752	DDKDJOHA_00668	OJGGIGDM_02204	CGLJGMBC_02057	NCKHPPGH_02756	EFLLALEB_02067	EIFGFLIN_01392	HAPJFMGH_00767	GJICOOFK_00765	JBHLHLGE_00811	MAOGDFAM_00858	JIGGDOMC_00826	AFIIAKMD_02696	EMIEEEJG_00853
topA		DNA topoisomerase I	51	51	1	13	7254				2078	2078	2078	BNNKGHMD_02529	OAFAILLK_01973	HHKJHPED_01367	AANHBMMD_00650	GLEMLILO_01571	LCJHMHKE_00473	IALHGFMH_01383	HMMDJPNL_01472	HPHODELH_01551	GNIFCDKB_02393	EBOMFFAA_00065	KLGKFBHN_01429	IPDLGBFF_01659	CLDEACMB_01414	OMDOKDCL_01427	CALGCHMA_01638	GIGCOMBI_01552	HGKONBAK_01877	DDOPLKKD_02331	PIONILGB_01559	BJJNDPOP_01625	DGNBOAGO_01342	CNOFAIPN_01302	DDKDJOHA_01243	OJGGIGDM_01629	CGLJGMBC_01488	NCKHPPGH_00680	EFLLALEB_01507	EIFGFLIN_02016	HAPJFMGH_01419	GJICOOFK_01417	JBHLHLGE_01371	MAOGDFAM_01420	JIGGDOMC_01392	AFIIAKMD_00547	EMIEEEJG_01427
secA		preprotein translocase, SecA subunit	51	51	1	13	7037				2534	2537	2536	BNNKGHMD_02641	OAFAILLK_02083	HHKJHPED_01478	AANHBMMD_00762	GLEMLILO_01680	LCJHMHKE_00365	IALHGFMH_01225	HMMDJPNL_01583	HPHODELH_01659	GNIFCDKB_02283	EBOMFFAA_00180	KLGKFBHN_01540	IPDLGBFF_01771	CLDEACMB_01529	OMDOKDCL_01535	CALGCHMA_01748	GIGCOMBI_01662	HGKONBAK_01986	DDOPLKKD_02223	PIONILGB_01451	BJJNDPOP_01737	DGNBOAGO_01218	CNOFAIPN_01414	DDKDJOHA_01354	OJGGIGDM_01518	CGLJGMBC_01377	NCKHPPGH_00792	EFLLALEB_01378	EIFGFLIN_02130	HAPJFMGH_01533	GJICOOFK_01531	JBHLHLGE_01480	MAOGDFAM_01530	JIGGDOMC_01502	AFIIAKMD_00658	EMIEEEJG_01596
group_7968		arginine repressor protein	51	51	1	13	4780				449	449	449	BNNKGHMD_01919	OAFAILLK_01360	HHKJHPED_00769	AANHBMMD_00043	GLEMLILO_00914	LCJHMHKE_02041	IALHGFMH_01983	HMMDJPNL_00772	HPHODELH_00959	GNIFCDKB_00165	EBOMFFAA_02049	KLGKFBHN_00823	IPDLGBFF_01004	CLDEACMB_00800	OMDOKDCL_00789	CALGCHMA_00907	GIGCOMBI_00950	HGKONBAK_01263	DDOPLKKD_00049	PIONILGB_02235	BJJNDPOP_00823	DGNBOAGO_01938	CNOFAIPN_00718	DDKDJOHA_00634	OJGGIGDM_02233	CGLJGMBC_02091	NCKHPPGH_02722	EFLLALEB_02101	EIFGFLIN_01358	HAPJFMGH_00733	GJICOOFK_00731	JBHLHLGE_00777	MAOGDFAM_00824	JIGGDOMC_00792	AFIIAKMD_02662	EMIEEEJG_00819
group_7969		peptidase M16 inactive domain protein	51	51	1	13	8844				1301	1304	1303	BNNKGHMD_01019	OAFAILLK_00218	HHKJHPED_02458	AANHBMMD_01869	GLEMLILO_02952	LCJHMHKE_01831	IALHGFMH_00177	HMMDJPNL_02540	HPHODELH_02892	GNIFCDKB_01202	EBOMFFAA_01139	KLGKFBHN_02778	IPDLGBFF_02740	CLDEACMB_02511	OMDOKDCL_02575	CALGCHMA_02771	GIGCOMBI_00208	HGKONBAK_00789	DDOPLKKD_01125	PIONILGB_00327	BJJNDPOP_02979	DGNBOAGO_00249	CNOFAIPN_02352	DDKDJOHA_02395	OJGGIGDM_00477	CGLJGMBC_00337	NCKHPPGH_01934	EFLLALEB_00417	EIFGFLIN_00210	HAPJFMGH_02584	GJICOOFK_02582	JBHLHLGE_02403	MAOGDFAM_02649	JIGGDOMC_02517	AFIIAKMD_01670	EMIEEEJG_02595
citF		Citrate lyase alpha chain	51	51	1	13	2248				1532	1532	1532	BNNKGHMD_00049	OAFAILLK_00367	HHKJHPED_02599	AANHBMMD_02037	GLEMLILO_03114	LCJHMHKE_02204	IALHGFMH_00015	HMMDJPNL_02705	HPHODELH_03061	GNIFCDKB_01037	EBOMFFAA_01288	KLGKFBHN_02932	IPDLGBFF_02889	CLDEACMB_02666	OMDOKDCL_02733	CALGCHMA_00052	GIGCOMBI_00056	HGKONBAK_00617	DDOPLKKD_00972	PIONILGB_00473	BJJNDPOP_03132	DGNBOAGO_00089	CNOFAIPN_02501	DDKDJOHA_02549	OJGGIGDM_00323	CGLJGMBC_02786	NCKHPPGH_01791	EFLLALEB_02799	EIFGFLIN_00357	HAPJFMGH_02770	GJICOOFK_02768	JBHLHLGE_00028	MAOGDFAM_00031	JIGGDOMC_00005	AFIIAKMD_01811	EMIEEEJG_02743
group_7971		RNA polymerase factor sigma-54	51	51	1	13	4529				1331	1331	1331	BNNKGHMD_01674	OAFAILLK_01116	HHKJHPED_00519	AANHBMMD_02736	GLEMLILO_00727	LCJHMHKE_00681	IALHGFMH_02181	HMMDJPNL_00556	HPHODELH_00707	GNIFCDKB_00504	EBOMFFAA_01852	KLGKFBHN_00621	IPDLGBFF_00754	CLDEACMB_00612	OMDOKDCL_00606	CALGCHMA_00717	GIGCOMBI_00761	HGKONBAK_02695	DDOPLKKD_00241	PIONILGB_02445	BJJNDPOP_00624	DGNBOAGO_02207	CNOFAIPN_00530	DDKDJOHA_00379	OJGGIGDM_02488	CGLJGMBC_02288	NCKHPPGH_02512	EFLLALEB_02303	EIFGFLIN_01173	HAPJFMGH_00540	GJICOOFK_00538	JBHLHLGE_00592	MAOGDFAM_00637	JIGGDOMC_00539	AFIIAKMD_02474	EMIEEEJG_00630
group_7972		membrane protein	51	51	1	13	4120				944	944	944	BNNKGHMD_01300	OAFAILLK_00715	HHKJHPED_00305	AANHBMMD_02392	GLEMLILO_00360	LCJHMHKE_00918	IALHGFMH_02415	HMMDJPNL_00320	HPHODELH_00313	GNIFCDKB_00720	EBOMFFAA_01635	KLGKFBHN_00360	IPDLGBFF_00375	CLDEACMB_00348	OMDOKDCL_00371	CALGCHMA_00396	GIGCOMBI_02550	HGKONBAK_00281	DDOPLKKD_00648	PIONILGB_02666	BJJNDPOP_00351	DGNBOAGO_02557	CNOFAIPN_00304	DDKDJOHA_00042	OJGGIGDM_02825	CGLJGMBC_02643	NCKHPPGH_00219	EFLLALEB_02671	EIFGFLIN_00944	HAPJFMGH_00294	GJICOOFK_00293	JBHLHLGE_00336	MAOGDFAM_00381	JIGGDOMC_00318	AFIIAKMD_02136	EMIEEEJG_00304
group_7973		putative transcriptional regulatory protein	51	51	1	13	8495				719	719	719	BNNKGHMD_00767	OAFAILLK_02891	HHKJHPED_02220	AANHBMMD_01561	GLEMLILO_02621	LCJHMHKE_02607	IALHGFMH_00426	HMMDJPNL_02314	HPHODELH_02648	GNIFCDKB_01531	EBOMFFAA_00879	KLGKFBHN_02521	IPDLGBFF_02495	CLDEACMB_02260	OMDOKDCL_02328	CALGCHMA_02511	GIGCOMBI_02379	HGKONBAK_01019	DDOPLKKD_01369	PIONILGB_00727	BJJNDPOP_02671	DGNBOAGO_00494	CNOFAIPN_02110	DDKDJOHA_02128	OJGGIGDM_00744	CGLJGMBC_00649	NCKHPPGH_01540	EFLLALEB_00662	EIFGFLIN_00711	HAPJFMGH_02335	GJICOOFK_02333	JBHLHLGE_02152	MAOGDFAM_02398	JIGGDOMC_02266	AFIIAKMD_01419	EMIEEEJG_02287
nadD		nicotinic acid mononucleotide adenylyltransferase	51	51	1	13	8500				659	659	659	BNNKGHMD_00772	OAFAILLK_02896	HHKJHPED_02224	AANHBMMD_01566	GLEMLILO_02625	LCJHMHKE_02611	IALHGFMH_00421	HMMDJPNL_02319	HPHODELH_02653	GNIFCDKB_01526	EBOMFFAA_00884	KLGKFBHN_02526	IPDLGBFF_02500	CLDEACMB_02264	OMDOKDCL_02333	CALGCHMA_02516	GIGCOMBI_02384	HGKONBAK_01014	DDOPLKKD_01364	PIONILGB_00722	BJJNDPOP_02676	DGNBOAGO_00489	CNOFAIPN_02115	DDKDJOHA_02133	OJGGIGDM_00739	CGLJGMBC_00644	NCKHPPGH_01545	EFLLALEB_00657	EIFGFLIN_00706	HAPJFMGH_02340	GJICOOFK_02338	JBHLHLGE_02157	MAOGDFAM_02403	JIGGDOMC_02271	AFIIAKMD_01424	EMIEEEJG_02292
rplD		50S ribosomal protein L4	51	51	1	13	3964				623	623	623	BNNKGHMD_00203	OAFAILLK_00562	HHKJHPED_00148	AANHBMMD_02233	GLEMLILO_00148	LCJHMHKE_02466	IALHGFMH_02572	HMMDJPNL_00161	HPHODELH_00149	GNIFCDKB_00879	EBOMFFAA_01477	KLGKFBHN_00149	IPDLGBFF_00160	CLDEACMB_00190	OMDOKDCL_00212	CALGCHMA_00237	GIGCOMBI_02706	HGKONBAK_00441	DDOPLKKD_00809	PIONILGB_00639	BJJNDPOP_00190	DGNBOAGO_02715	CNOFAIPN_00147	DDKDJOHA_02705	OJGGIGDM_00167	CGLJGMBC_00157	NCKHPPGH_01625	EFLLALEB_00178	EIFGFLIN_00625	HAPJFMGH_00139	GJICOOFK_00138	JBHLHLGE_00178	MAOGDFAM_00223	JIGGDOMC_00162	AFIIAKMD_01977	EMIEEEJG_00147
group_7976		putative methylase	51	51	1	13	7865				1163	1163	1163	BNNKGHMD_02103	OAFAILLK_01546	HHKJHPED_00952	AANHBMMD_00224	GLEMLILO_01095	LCJHMHKE_01626	IALHGFMH_01803	HMMDJPNL_00964	HPHODELH_01141	GNIFCDKB_02810	EBOMFFAA_02243	KLGKFBHN_01004	IPDLGBFF_01182	CLDEACMB_00982	OMDOKDCL_01017	CALGCHMA_01144	GIGCOMBI_01133	HGKONBAK_01445	DDOPLKKD_02741	PIONILGB_02054	BJJNDPOP_01121	DGNBOAGO_01757	CNOFAIPN_00898	DDKDJOHA_00815	OJGGIGDM_02057	CGLJGMBC_01911	NCKHPPGH_02193	EFLLALEB_01921	EIFGFLIN_01607	HAPJFMGH_00922	GJICOOFK_00920	JBHLHLGE_00957	MAOGDFAM_01004	JIGGDOMC_00973	AFIIAKMD_00119	EMIEEEJG_01001
group_7977		pyrrolidone-carboxylate peptidase	51	51	1	13	4121				641	641	641	BNNKGHMD_01301	OAFAILLK_00716	HHKJHPED_00306	AANHBMMD_02393	GLEMLILO_00361	LCJHMHKE_00917	IALHGFMH_02414	HMMDJPNL_00321	HPHODELH_00314	GNIFCDKB_00719	EBOMFFAA_01636	KLGKFBHN_00361	IPDLGBFF_00376	CLDEACMB_00349	OMDOKDCL_00372	CALGCHMA_00397	GIGCOMBI_02549	HGKONBAK_00280	DDOPLKKD_00647	PIONILGB_02665	BJJNDPOP_00352	DGNBOAGO_02556	CNOFAIPN_00305	DDKDJOHA_00043	OJGGIGDM_02824	CGLJGMBC_02642	NCKHPPGH_00220	EFLLALEB_02670	EIFGFLIN_00945	HAPJFMGH_00295	GJICOOFK_00294	JBHLHLGE_00337	MAOGDFAM_00382	JIGGDOMC_00319	AFIIAKMD_02137	EMIEEEJG_00305
apt		adenine phosphoribosyltransferase	51	51	1	13	7120				512	512	512	BNNKGHMD_02568	OAFAILLK_02010	HHKJHPED_01403	AANHBMMD_00689	GLEMLILO_01609	LCJHMHKE_00436	IALHGFMH_01301	HMMDJPNL_01510	HPHODELH_01588	GNIFCDKB_02356	EBOMFFAA_00103	KLGKFBHN_01466	IPDLGBFF_01698	CLDEACMB_01451	OMDOKDCL_01464	CALGCHMA_01675	GIGCOMBI_01589	HGKONBAK_01912	DDOPLKKD_02294	PIONILGB_01522	BJJNDPOP_01662	DGNBOAGO_01291	CNOFAIPN_01339	DDKDJOHA_01281	OJGGIGDM_01591	CGLJGMBC_01451	NCKHPPGH_00717	EFLLALEB_01451	EIFGFLIN_02054	HAPJFMGH_01456	GJICOOFK_01454	JBHLHLGE_01406	MAOGDFAM_01457	JIGGDOMC_01429	AFIIAKMD_00584	EMIEEEJG_01465
group_7980		tRNA-Pro(tgg)	51	51	1	13	2216				73	73	73	BNNKGHMD_01135	OAFAILLK_00329	HHKJHPED_02560	AANHBMMD_01988	GLEMLILO_03075	LCJHMHKE_01707	IALHGFMH_00065	HMMDJPNL_02667	HPHODELH_03007	GNIFCDKB_01091	EBOMFFAA_01249	KLGKFBHN_02893	IPDLGBFF_02851	CLDEACMB_02628	OMDOKDCL_02695	CALGCHMA_02897	GIGCOMBI_00094	HGKONBAK_00655	DDOPLKKD_01010	PIONILGB_00435	BJJNDPOP_03094	DGNBOAGO_00127	CNOFAIPN_02463	DDKDJOHA_02510	OJGGIGDM_00362	CGLJGMBC_00227	NCKHPPGH_01825	EFLLALEB_00246	EIFGFLIN_00319	HAPJFMGH_02716	GJICOOFK_02714	JBHLHLGE_02515	MAOGDFAM_02762	JIGGDOMC_02650	AFIIAKMD_01773	EMIEEEJG_02705
dnaI		primosomal protein DnaI	51	51	1	13	4650				932	932	932	BNNKGHMD_01760	OAFAILLK_01205	HHKJHPED_00612	AANHBMMD_02822	GLEMLILO_00818	LCJHMHKE_02138	IALHGFMH_02086	HMMDJPNL_00653	HPHODELH_00799	GNIFCDKB_00410	EBOMFFAA_01948	KLGKFBHN_00720	IPDLGBFF_00840	CLDEACMB_00704	OMDOKDCL_00689	CALGCHMA_00803	GIGCOMBI_00847	HGKONBAK_01158	DDOPLKKD_00147	PIONILGB_02352	BJJNDPOP_00709	DGNBOAGO_02122	CNOFAIPN_00622	DDKDJOHA_00465	OJGGIGDM_02402	CGLJGMBC_02193	NCKHPPGH_02620	EFLLALEB_02218	EIFGFLIN_01260	HAPJFMGH_00635	GJICOOFK_00633	JBHLHLGE_00678	MAOGDFAM_00722	JIGGDOMC_00625	AFIIAKMD_02558	EMIEEEJG_00714
group_7982		aldehyde-alcohol dehydrogenase	51	51	1	13	7276				1478	1478	1478	BNNKGHMD_02507	OAFAILLK_01951	HHKJHPED_01345	AANHBMMD_00628	GLEMLILO_01549	LCJHMHKE_00495	IALHGFMH_01405	HMMDJPNL_01450	HPHODELH_01529	GNIFCDKB_02415	EBOMFFAA_00043	KLGKFBHN_01407	IPDLGBFF_01637	CLDEACMB_01392	OMDOKDCL_01405	CALGCHMA_01616	GIGCOMBI_01530	HGKONBAK_01855	DDOPLKKD_02353	PIONILGB_01581	BJJNDPOP_01603	DGNBOAGO_01364	CNOFAIPN_01280	DDKDJOHA_01221	OJGGIGDM_01651	CGLJGMBC_01510	NCKHPPGH_00660	EFLLALEB_01529	EIFGFLIN_01994	HAPJFMGH_01397	GJICOOFK_01395	JBHLHLGE_01349	MAOGDFAM_01398	JIGGDOMC_01370	AFIIAKMD_00525	EMIEEEJG_01405
[truncated: 8,660 more rows]
[truncated: 15 more columns]

## Sheet: gene_stats
Category	Definition	Gene Count	Threshold*
Core	(99% <= strains <= 100%)	1844	51
Soft	(95% <= strains < 99%)	208	49
Shell	(15% <= strains < 95%)	1562	8
Cloud	(0% <= strains < 15%)	5686	0
Total	(0% <= strains <= 100%)	9300	51
[truncated: 53 more rows]

## Sheet: unique
Strain	Locus	Region		Strand	Annotation	Contiguous	Known Mobile Element
[truncated: 87 more rows]

[truncated: 1 more sheets: BLASTn]
